# Supplementary material for: Computational Characterization of Zr-Oxide MOFs for Adsorption Applications
Source: ACS Appl Mater Interfaces. 2022 Dec 14;14(51):56938–47. doi: 10.1021/acsami.2c13391 (PMC9801377; doi:10.1021/acsami.2c13391)
Supplement: Supplementary file 2 — am2c13391_si_002.xlsx [file am2c13391_si_002.xlsx]

## Sheet: BEDYEQ_H (2)
	# column 1: dameter d [A]	column	01:00:00	dameter	d	[A]	BEDYEQ_H
	# column 2: Connoly distribution	column	02:00:00	Connoly	distribution
	# column 3: PSD	column	03:00:00	PSD
	# value at d=0 is void-fraction	value	at	d=0	is	void-fraction
	0.025	0.81475	0
	0.075	0.81475	0
	0.125	0.81475	0.001
	0.175	0.8147	0.002
	0.225	0.81465	0.001
	0.275	0.81465	0.002
	0.325	0.81455	0.005
	0.375	0.8144	0.009
	0.425	0.8141	0.01
	0.475	0.8139	0.006
	0.525	0.8138	0.007
	0.575	0.81355	0.009
	0.625	0.81335	0.011
	0.675	0.813	0.009
	0.725	0.8129	0.006
	0.775	0.8127	0.005
	0.825	0.81265	0.009
	0.875	0.81225	0.015
	0.925	0.8119	0.012
	0.975	0.81165	0.012
	1.025	0.8113	0.014
	1.075	0.81095	0.012
	1.125	0.8107	0.014
	1.175	0.81025	0.017
	1.225	0.80985	0.016
	1.275	0.80945	0.015
	1.325	0.8091	0.019
	1.375	0.8085	0.026
	1.425	0.8078	0.02
	1.475	0.8075	0.012
	1.525	0.8072	0.016
	1.575	0.8067	0.02
	1.625	0.8062	0.017
	1.675	0.80585	0.018
	1.725	0.8053	0.016
	1.775	0.80505	0.008
	1.825	0.8049	0.009
	1.875	0.8046	0.015
	1.925	0.80415	0.014
	1.975	0.8039	0.014
	2.025	0.80345	0.013
	2.075	0.80325	0.01
	2.125	0.80295	0.014
	2.175	0.80255	0.011
	2.225	0.8024	0.009
	2.275	0.8021	0.016
	2.325	0.8016	0.014
	2.375	0.8014	0.012
	2.425	0.801	0.016
	2.475	0.8006	0.019
	2.525	0.80005	0.021
	2.575	0.79955	0.018
	2.625	0.79915	0.018
	2.675	0.79865	0.022
	2.725	0.79805	0.024
	2.775	0.79745	0.018
	2.825	0.79715	0.017
	2.875	0.7966	0.024
	2.925	0.79595	0.029
	2.975	0.79515	0.03
	3.025	0.79445	0.029
	3.075	0.7937	0.031
	3.125	0.7929	0.036
	3.175	0.7919	0.038
	3.225	0.791	0.028
	3.275	0.7905	0.029
	3.325	0.78955	0.041
	3.375	0.78845	0.046
	3.425	0.78725	0.041
	3.475	0.7864	0.029
	3.525	0.7858	0.025
	3.575	0.78515	0.027
	3.625	0.78445	0.029
	3.675	0.7837	0.034
	3.725	0.78275	0.037
	3.775	0.78185	0.035
	3.825	0.781	0.033
	3.875	0.7802	0.03
	3.925	0.7795	0.023
	3.975	0.77905	0.022
	4.025	0.7784	0.027
	4.075	0.7777	0.03
	4.125	0.7769	0.026
	4.175	0.7764	0.024
	4.225	0.7757	0.026
	4.275	0.7751	0.028
	4.325	0.7743	0.028
	4.375	0.7737	0.022
	4.425	0.7732	0.025
	4.475	0.77245	0.03
	4.525	0.7717	0.027
	4.575	0.7711	0.031
	4.625	0.77015	0.035
	4.675	0.76935	0.026
	4.725	0.76885	0.026
	4.775	0.76805	0.031
	4.825	0.7673	0.028
	4.875	0.76665	0.031
	4.925	0.76575	0.033
	4.975	0.765	0.03
	5.025	0.76425	0.026
	5.075	0.7637	0.025
	5.125	0.763	0.027
	5.175	0.76235	0.034
	5.225	0.7613	0.037
	5.275	0.7605	0.036
	5.325	0.7595	0.035
	5.375	0.75875	0.026
	5.425	0.7582	0.021
	5.475	0.7577	0.022
	5.525	0.7571	0.03
	5.575	0.7562	0.032
	5.625	0.7555	0.026
	5.675	0.7549	0.024
	5.725	0.7543	0.029
	5.775	0.75345	0.028
	5.825	0.7529	0.02
	5.875	0.75245	0.019
	5.925	0.75195	0.021
	5.975	0.7514	0.027
	6.025	0.7506	0.025
	6.075	0.75015	0.019
	6.125	0.74965	0.023
	6.175	0.749	0.03
	6.225	0.74815	0.033
	6.275	0.74735	0.027
	6.325	0.7468	0.024
	6.375	0.74615	0.027
	6.425	0.74545	0.024
	6.475	0.74495	0.025
	6.525	0.7442	0.031
	6.575	0.7434	0.029
	6.625	0.74275	0.027
	6.675	0.74205	0.033
	6.725	0.7411	0.037
	6.775	0.7402	0.036
	6.825	0.7393	0.042
	6.875	0.7381	0.047
	6.925	0.73695	0.047
	6.975	0.73575	0.046
	7.025	0.73465	0.047
	7.075	0.7334	0.046
	7.125	0.73235	0.037
	7.175	0.73155	0.033
	7.225	0.7307	0.032
	7.275	0.72995	0.036
	7.325	0.7289	0.039
	7.375	0.728	0.041
	7.425	0.72685	0.037
	7.475	0.72615	0.032
	7.525	0.72525	0.038
	7.575	0.72425	0.044
	7.625	0.72305	0.051
	7.675	0.7217	0.067
	7.725	0.7197	0.084
	7.775	0.7175	0.104
	7.825	0.7145	0.126
	7.875	0.7112	0.141
	7.925	0.70745	0.207
	7.975	0.70085	0.28
	8.025	0.69345	0.283
	8.075	0.6867	0.244
	8.125	0.68125	0.174
	8.175	0.678	0.107
	8.225	0.6759	0.077
	8.275	0.67415	0.063
	8.325	0.67275	0.06
	8.375	0.67115	0.07
	8.425	0.66925	0.083
	8.475	0.667	0.105
	8.525	0.664	0.183
	8.575	0.65785	0.274
	8.625	0.6503	0.285
	8.675	0.6436	0.201
	8.725	0.64025	0.097
	8.775	0.63875	0.044
	8.825	0.63805	0.026
	8.875	0.63745	0.03
	8.925	0.63655	0.037
	8.975	0.6356	0.029
	9.025	0.6351	0.028
	9.075	0.6342	0.029
	9.125	0.63365	0.026
	9.175	0.6329	0.03
	9.225	0.63215	0.03
	9.275	0.6314	0.025
	9.325	0.6309	0.023
	9.375	0.63025	0.029
	9.425	0.62945	0.026
	9.475	0.62895	0.019
	9.525	0.6285	0.02
	9.575	0.62795	0.03
	9.625	0.627	0.041
	9.675	0.6259	0.034
	9.725	0.6253	0.023
	9.775	0.62475	0.032
	9.825	0.6237	0.041
	9.875	0.6227	0.045
	9.925	0.62145	0.069
	9.975	0.61925	0.1
	10.025	0.61645	0.119
	10.075	0.6133	0.141
	10.125	0.6094	0.186
	10.175	0.604	0.233
	10.225	0.59775	0.268
	10.275	0.5906	0.282
	10.325	0.58365	0.237
	10.375	0.57875	0.161
	10.425	0.5756	0.109
	10.475	0.5733	0.071
	10.525	0.57205	0.04
	10.575	0.5713	0.02
	10.625	0.57105	0.009
	10.675	0.57085	0.008
	10.725	0.57065	0.007
	10.775	0.5705	0.008
	10.825	0.57025	0.008
	10.875	0.5701	0.007
	10.925	0.5699	0.009
	10.975	0.56965	0.009
	11.025	0.56945	0.008
	11.075	0.56925	0.009
	11.125	0.569	0.011
	11.175	0.5687	0.015
	11.225	0.56825	0.015
	11.275	0.56795	0.01
	11.325	0.56775	0.008
	11.375	0.56755	0.011
	11.425	0.5672	0.011
	11.475	0.567	0.01
	11.525	0.5667	0.008
	11.575	0.5666	0.006
	11.625	0.5664	0.013
	11.675	0.56595	0.015
	11.725	0.56565	0.01
	11.775	0.56545	0.009
	11.825	0.5652	0.012
	11.875	0.56485	0.012
	11.925	0.5646	0.01
	11.975	0.56435	0.01
	12.025	0.5641	0.007
	12.075	0.564	0.005
	12.125	0.56385	0.006
	12.175	0.5637	0.007
	12.225	0.5635	0.007
	12.275	0.56335	0.008
	12.325	0.5631	0.01
	12.375	0.56285	0.008
	12.425	0.5627	0.01
	12.475	0.56235	0.01
	12.525	0.5622	0.004
	12.575	0.56215	0.008
	12.625	0.5618	0.01
	12.675	0.56165	0.005
	12.725	0.56155	0.003
	12.775	0.5615	0.004
	12.825	0.56135	0.009
	12.875	0.56105	0.012
	12.925	0.56075	0.012
	12.975	0.56045	0.009
	13.025	0.5603	0.005
	13.075	0.5602	0.009
	13.125	0.55985	0.014
	13.175	0.5595	0.011
	13.225	0.5593	0.008
	13.275	0.5591	0.008
	13.325	0.5589	0.005
	13.375	0.55885	0.006
	13.425	0.5586	0.007
	13.475	0.5585	0.007
	13.525	0.55825	0.011
	13.575	0.55795	0.011
	13.625	0.5577	0.007
	13.675	0.5576	0.007
	13.725	0.55735	0.009
	13.775	0.55715	0.009
	13.825	0.5569	0.009
	13.875	0.5567	0.01
	13.925	0.5564	0.013
	13.975	0.55605	0.01
	14.025	0.5559	0.01
	14.075	0.55555	0.009
	14.125	0.55545	0.006
	14.175	0.55525	0.006
	14.225	0.55515	0.008
	14.275	0.55485	0.011
	14.325	0.5546	0.011
	14.375	0.5543	0.009
	14.425	0.55415	0.006
	14.475	0.554	0.011
	14.525	0.5536	0.013
	14.575	0.55335	0.007
	14.625	0.55325	0.005
	14.675	0.5531	0.005
	14.725	0.553	0.005
	14.775	0.55285	0.005
	14.825	0.55275	0.002
	14.875	0.55275	0.004
	14.925	0.55255	0.008
	14.975	0.55235	0.006
	15.025	0.55225	0.004
	15.075	0.55215	0.006
	15.125	0.55195	0.011
	15.175	0.5516	0.013
	15.225	0.5513	0.009
	15.275	0.55115	0.005
	15.325	0.55105	0.002
	15.375	0.55105	0.001
	15.425	0.551	0.004
	15.475	0.55085	0.01
	15.525	0.5505	0.01
	15.575	0.55035	0.004
	15.625	0.5503	0.004
	15.675	0.55015	0.009
	15.725	0.54985	0.008
	15.775	0.54975	0.007
	15.825	0.5495	0.007
	15.875	0.5494	0.006
	15.925	0.5492	0.007
	15.975	0.54905	0.009
	16.025	0.54875	0.009
	16.075	0.5486	0.003
	16.125	0.5486	0.001
	16.175	0.54855	0.002
	16.225	0.5485	0.001
	16.275	0.5485	0.002
	16.325	0.5484	0.003
	16.375	0.54835	0.005
	16.425	0.54815	0.005
	16.475	0.5481	0.002
	16.525	0.54805	0.006
	16.575	0.5478	0.01
	16.625	0.54755	0.008
	16.675	0.5474	0.011
	16.725	0.547	0.014
	16.775	0.5467	0.009
	16.825	0.54655	0.004
	16.875	0.5465	0.002
	16.925	0.54645	0.002
	16.975	0.5464	0.002
	17.025	0.54635	0.003
	17.075	0.54625	0.003
	17.125	0.5462	0.005
	17.175	0.546	0.006
	17.225	0.5459	0.003
	17.275	0.54585	0.001
	17.325	0.54585	0.003
	17.375	0.5457	0.011
	17.425	0.5453	0.013
	17.475	0.54505	0.007
	17.525	0.54495	0.005
	17.575	0.5448	0.007
	17.625	0.5446	0.005
	17.675	0.54455	0.004
	17.725	0.5444	0.004
	17.775	0.54435	0.004
	17.825	0.5442	0.005
	17.875	0.5441	0.006
	17.925	0.5439	0.008
	17.975	0.5437	0.005
	18.025	0.54365	0.004
	18.075	0.5435	0.007
	18.125	0.5433	0.008
	18.175	0.5431	0.005
	18.225	0.54305	0.003
	18.275	0.54295	0.005
	18.325	0.5428	0.005
	18.375	0.5427	0.003
	18.425	0.54265	0.002
	18.475	0.5426	0.003
	18.525	0.5425	0.005
	18.575	0.54235	0.006
	18.625	0.5422	0.003
	18.675	0.5422	0.003
	18.725	0.54205	0.004
	18.775	0.542	0.005
	18.825	0.5418	0.007
	18.875	0.54165	0.005
	18.925	0.54155	0.007
	18.975	0.5413	0.006
	19.025	0.54125	0.006
	19.075	0.541	0.008
	19.125	0.54085	0.007
	19.175	0.54065	0.007
	19.225	0.5405	0.006
	19.275	0.54035	0.005
	19.325	0.54025	0.004
	19.375	0.54015	0.008
	19.425	0.53985	0.009
	19.475	0.5397	0.006
	19.525	0.53955	0.006
	19.575	0.5394	0.006
	19.625	0.53925	0.008
	19.675	0.539	0.01
	19.725	0.53875	0.008
	19.775	0.5386	0.005
	19.825	0.5385	0.004
	19.875	0.5384	0.006
	19.925	0.5382	0.004
	19.975	0.5382	0.004
	20.025	0.538	0.008
	20.075	0.5378	0.008
	20.125	0.5376	0.009
	20.175	0.53735	0.008
	20.225	0.5372	0.005
	20.275	0.5371	0.006
	20.325	0.5369	0.005
	20.375	0.53685	0.004
	20.425	0.5367	0.01
	20.475	0.53635	0.009
	20.525	0.53625	0.005
	20.575	0.5361	0.006
	20.625	0.53595	0.006
	20.675	0.5358	0.008
	20.725	0.53555	0.007
	20.775	0.53545	0.006
	20.825	0.53525	0.006
	20.875	0.53515	0.003
	20.925	0.5351	0.003
	20.975	0.535	0.004
	21.025	0.5349	0.006
	21.075	0.5347	0.008
	21.125	0.5345	0.008
	21.175	0.5343	0.009
	21.225	0.53405	0.007
	21.275	0.53395	0.004
	21.325	0.53385	0.005
	21.375	0.5337	0.006
	21.425	0.53355	0.007
	21.475	0.53335	0.007
	21.525	0.5332	0.005
	21.575	0.5331	0.003
	21.625	0.53305	0.002
	21.675	0.533	0.006
	21.725	0.53275	0.007
	21.775	0.53265	0.003
	21.825	0.5326	0.004
	21.875	0.53245	0.004
	21.925	0.5324	0.001
	21.975	0.5324	0.002
	22.025	0.5323	0.005
	22.075	0.53215	0.005
	22.125	0.53205	0.004
	22.175	0.53195	0.007
	22.225	0.5317	0.007
	22.275	0.5316	0.003
	22.325	0.53155	0.003
	22.375	0.53145	0.003
	22.425	0.5314	0.004
	22.475	0.53125	0.008
	22.525	0.531	0.007
	22.575	0.5309	0.003
	22.625	0.53085	0.003
	22.675	0.53075	0.002
	22.725	0.53075	0.002
	22.775	0.53065	0.005
	22.825	0.5305	0.006
	22.875	0.53035	0.005
	22.925	0.53025	0.005
	22.975	0.5301	0.006
	23.025	0.52995	0.007
	23.075	0.52975	0.005
	23.125	0.5297	0.003
	23.175	0.5296	0.003
	23.225	0.52955	0.003
	23.275	0.52945	0.004
	23.325	0.52935	0.005
	23.375	0.5292	0.005
	23.425	0.5291	0.003
	23.475	0.52905	0.004
	23.525	0.5289	0.004
	23.575	0.52885	0.001
	23.625	0.52885	0.004
	23.675	0.52865	0.006
	23.725	0.52855	0.006
	23.775	0.52835	0.007
	23.825	0.5282	0.007
	23.875	0.528	0.006
	23.925	0.5279	0.008
	23.975	0.5276	0.008
	24.025	0.5275	0.003
	24.075	0.52745	0.003
	24.125	0.52735	0.004
	24.175	0.52725	0.006
	24.225	0.52705	0.008
	24.275	0.52685	0.006
	24.325	0.52675	0.005
	24.375	0.5266	0.003
	24.425	0.5266	0
	24.475	0.5266	0
	24.525	0.5266	0.001
	24.575	0.52655	0.004
	24.625	0.5264	0.006
	24.675	0.52625	0.007
	24.725	0.52605	0.005
	24.775	0.526	0.005
	24.825	0.5258	0.006
	24.875	0.5257	0.003
	24.925	0.52565	0.003
	24.975	0.52555	0.003
	25.025	0.5255	0.004
	25.075	0.52535	0.005
	25.125	0.52525	0.003
	25.175	0.5252	0.002
	25.225	0.52515	0.002
	25.275	0.5251	0.002
	25.325	0.52505	0.002
	25.375	0.525	0.002
	25.425	0.52495	0.003
	25.475	0.52485	0.004
	25.525	0.52475	0.005
	25.575	0.5246	0.007
	25.625	0.5244	0.005
	25.675	0.52435	0.004
	25.725	0.5242	0.004
	25.775	0.52415	0.003
	25.825	0.52405	0.003
	25.875	0.524	0.004
	25.925	0.52385	0.005
	25.975	0.52375	0.004
	26.025	0.52365	0.003
	26.075	0.5236	0.001
	26.125	0.5236	0.002
	26.175	0.5235	0.003
	26.225	0.52345	0.002
	26.275	0.5234	0.001
	26.325	0.5234	0.005
	26.375	0.52315	0.008
	26.425	0.523	0.004
	26.475	0.52295	0.001
	26.525	0.52295	0.002
	26.575	0.52285	0.004
	26.625	0.52275	0.004
	26.675	0.52265	0.002
	26.725	0.52265	0.002
	26.775	0.52255	0.003
	26.825	0.5225	0.002
	26.875	0.52245	0.006
	26.925	0.5222	0.007
	26.975	0.5221	0.003
	27.025	0.52205	0.002
	27.075	0.522	0.004
	27.125	0.52185	0.004
	27.175	0.5218	0.003
	27.225	0.5217	0.004
	27.275	0.5216	0.002
	27.325	0.5216	0.003
	27.375	0.52145	0.004
	27.425	0.5214	0.001
	27.475	0.5214	0
	27.525	0.5214	0.003
	27.575	0.52125	0.005
	27.625	0.52115	0.002
	27.675	0.52115	0.001
	27.725	0.5211	0.002
	27.775	0.52105	0.004
	27.825	0.5209	0.005
	27.875	0.5208	0.003
	27.925	0.52075	0.001
	27.975	0.52075	0.003
	28.025	0.5206	0.007
	28.075	0.5204	0.005
	28.125	0.52035	0.005
	28.175	0.52015	0.005
	28.225	0.5201	0.001
	28.275	0.5201	0
	28.325	0.5201	0.002
	28.375	0.52	0.005
	28.425	0.51985	0.003
	28.475	0.51985	0.001
	28.525	0.5198	0.001
	28.575	0.5198	0.002
	28.625	0.5197	0.005
	28.675	0.51955	0.003
	28.725	0.51955	0
	28.775	0.51955	0
	28.825	0.51955	0.001
	28.875	0.5195	0.002
	28.925	0.51945	0.004
	28.975	0.5193	0.003
	29.025	0.5193	0.004
	29.075	0.5191	0.007
	29.125	0.51895	0.003
	29.175	0.51895	0.001
	29.225	0.5189	0.001
	29.275	0.5189	0
	29.325	0.5189	0.002
	29.375	0.5188	0.005
	29.425	0.51865	0.006
	29.475	0.5185	0.006
	29.525	0.51835	0.003
	29.575	0.51835	0.002
	29.625	0.51825	0.003
	29.675	0.5182	0.002
	29.725	0.51815	0.003
	29.775	0.51805	0.004
	29.825	0.51795	0.003
	29.875	0.5179	0.003
	29.925	0.5178	0.003
	29.975	0.51775	0.001
	30.025	0.51775	0.002
	30.075	0.51765	0.002
	30.125	0.51765	0.002
	30.175	0.51755	0.005
	30.225	0.5174	0.004
	30.275	0.51735	0.005
	30.325	0.51715	0.006
	30.375	0.51705	0.006
	30.425	0.51685	0.006
	30.475	0.51675	0.006
	30.525	0.51655	0.009
	30.575	0.5163	0.011
	30.625	0.516	0.018
	30.675	0.5154	0.031
	30.725	0.51445	0.039
	30.775	0.51345	0.047
	30.825	0.5121	0.078
	30.875	0.50955	0.1
	30.925	0.5071	0.091
	30.975	0.505	0.067
	31.025	0.50375	0.044
	31.075	0.5028	0.029
	31.125	0.5023	0.02
	31.175	0.5018	0.019
	31.225	0.50135	0.016
	31.275	0.501	0.018
	31.325	0.50045	0.024
	31.375	0.4998	0.026
	31.425	0.49915	0.027
	31.475	0.49845	0.03
	31.525	0.49765	0.037
	31.575	0.4966	0.04
	31.625	0.49565	0.064
	31.675	0.4934	0.133
	31.725	0.489	0.297
	31.775	0.47855	0.654
	31.825	0.4563	1.199
	31.875	0.4186	1.852
	31.925	0.3637	2.506
	31.975	0.2933	2.944
	32.025	0.2165	3.041
	32.075	0.14125	2.731
	32.125	0.07995	2.099
	32.175	0.0363	1.358
	32.225	0.01205	0.691
	32.275	0.00175	0.24
	32.325	5e-05	0.035
	32.375	0	0.001
	32.425	0	0
	32.475	0	0
	32.525	0	0
	32.575	0	0
	32.625	0	0
	32.675	0	0
	32.725	0	0
	32.775	0	0
	32.825	0	0
	32.875	0	0
	32.925	0	0
	32.975	0	0
	33.025	0	0
	33.075	0	0
	33.125	0	0
	33.175	0	0
	33.225	0	0
	33.275	0	0
	33.325	0	0
	33.375	0	0
	33.425	0	0
	33.475	0	0
	33.525	0	0
	33.575	0	0
	33.625	0	0
	33.675	0	0
	33.725	0	0
	33.775	0	0
	33.825	0	0
	33.875	0	0
	33.925	0	0
	33.975	0	0
	34.025	0	0
	34.075	0	0
	34.125	0	0
	34.175	0	0
	34.225	0	0
	34.275	0	0
	34.325	0	0
	34.375	0	0
	34.425	0	0
	34.475	0	0
	34.525	0	0
	34.575	0	0
	34.625	0	0
	34.675	0	0
	34.725	0	0
	34.775	0	0
	34.825	0	0
	34.875	0	0
	34.925	0	0
	34.975	0	0
	35.025	0	0
	35.075	0	0
	35.125	0	0
	35.175	0	0
	35.225	0	0
	35.275	0	0
	35.325	0	0
	35.375	0	0
	35.425	0	0
	35.475	0	0
	35.525	0	0
	35.575	0	0
	35.625	0	0
	35.675	0	0
	35.725	0	0
	35.775	0	0
	35.825	0	0
	35.875	0	0
	35.925	0	0
	35.975	0	0
	36.025	0	0
	36.075	0	0
	36.125	0	0
	36.175	0	0
	36.225	0	0
	36.275	0	0
	36.325	0	0
	36.375	0	0
	36.425	0	0
	36.475	0	0
	36.525	0	0
	36.575	0	0
	36.625	0	0
	36.675	0	0
	36.725	0	0
	36.775	0	0
	36.825	0	0
	36.875	0	0
	36.925	0	0
	36.975	0	0
	37.025	0	0
	37.075	0	0
	37.125	0	0
	37.175	0	0
	37.225	0	0
	37.275	0	0
	37.325	0	0
	37.375	0	0
	37.425	0	0
	37.475	0	0
	37.525	0	0
	37.575	0	0
	37.625	0	0
	37.675	0	0
	37.725	0	0
	37.775	0	0
	37.825	0	0
	37.875	0	0
	37.925	0	0
	37.975	0	0
	38.025	0	0
	38.075	0	0
	38.125	0	0
	38.175	0	0
	38.225	0	0
	38.275	0	0
	38.325	0	0
	38.375	0	0
	38.425	0	0
	38.475	0	0
	38.525	0	0
	38.575	0	0
	38.625	0	0
	38.675	0	0
	38.725	0	0
	38.775	0	0
	38.825	0	0
	38.875	0	0
	38.925	0	0
	38.975	0	0
	39.025	0	0
	39.075	0	0
	39.125	0	0
	39.175	0	0
	39.225	0	0
	39.275	0	0
	39.325	0	0
	39.375	0	0
	39.425	0	0
	39.475	0	0
	39.525	0	0
	39.575	0	0
	39.625	0	0
	39.675	0	0
	39.725	0	0
	39.775	0	0
	39.825	0	0
	39.875	0	0
	39.925	0	0
	39.975	0	0
	40.025	0	0
	40.075	0	0
	40.125	0	0
	40.175	0	0
	40.225	0	0
	40.275	0	0
	40.325	0	0
	40.375	0	0
	40.425	0	0
	40.475	0	0
	40.525	0	0
	40.575	0	0
	40.625	0	0
	40.675	0	0
	40.725	0	0
	40.775	0	0
	40.825	0	0
	40.875	0	0
	40.925	0	0
	40.975	0	0
	41.025	0	0
	41.075	0	0
	41.125	0	0
	41.175	0	0
	41.225	0	0
	41.275	0	0
	41.325	0	0
	41.375	0	0
	41.425	0	0
	41.475	0	0
	41.525	0	0
	41.575	0	0
	41.625	0	0
	41.675	0	0
	41.725	0	0
	41.775	0	0
	41.825	0	0
	41.875	0	0
	41.925	0	0
	41.975	0	0
	42.025	0	0
	42.075	0	0
	42.125	0	0
	42.175	0	0
	42.225	0	0
	42.275	0	0
	42.325	0	0
	42.375	0	0
	42.425	0	0
	42.475	0	0
	42.525	0	0
	42.575	0	0
	42.625	0	0
	42.675	0	0
	42.725	0	0
	42.775	0	0
	42.825	0	0
	42.875	0	0
	42.925	0	0
	42.975	0	0
	43.025	0	0
	43.075	0	0
	43.125	0	0
	43.175	0	0
	43.225	0	0
	43.275	0	0
	43.325	0	0
	43.375	0	0
	43.425	0	0
	43.475	0	0
	43.525	0	0
	43.575	0	0
	43.625	0	0
	43.675	0	0
	43.725	0	0
	43.775	0	0
	43.825	0	0
	43.875	0	0
	43.925	0	0
	43.975	0	0
	44.025	0	0
	44.075	0	0
	44.125	0	0
	44.175	0	0
	44.225	0	0
	44.275	0	0
	44.325	0	0
	44.375	0	0
	44.425	0	0
	44.475	0	0
	44.525	0	0
	44.575	0	0
	44.625	0	0
	44.675	0	0
	44.725	0	0
	44.775	0	0
	44.825	0	0
	44.875	0	0
	44.925	0	0
	44.975	0	0
	45.025	0	0
	45.075	0	0
	45.125	0	0
	45.175	0	0
	45.225	0	0
	45.275	0	0
	45.325	0	0
	45.375	0	0
	45.425	0	0
	45.475	0	0
	45.525	0	0
	45.575	0	0
	45.625	0	0
	45.675	0	0
	45.725	0	0
	45.775	0	0
	45.825	0	0
	45.875	0	0
	45.925	0	0
	45.975	0	0
	46.025	0	0
	46.075	0	0
	46.125	0	0
	46.175	0	0
	46.225	0	0
	46.275	0	0
	46.325	0	0
	46.375	0	0
	46.425	0	0
	46.475	0	0
	46.525	0	0
	46.575	0	0
	46.625	0	0
	46.675	0	0
	46.725	0	0
	46.775	0	0
	46.825	0	0
	46.875	0	0
	46.925	0	0
	46.975	0	0
	47.025	0	0
	47.075	0	0
	47.125	0	0
	47.175	0	0
	47.225	0	0
	47.275	0	0
	47.325	0	0
	47.375	0	0
	47.425	0	0
	47.475	0	0
	47.525	0	0
	47.575	0	0
	47.625	0	0
	47.675	0	0
	47.725	0	0
	47.775	0	0
	47.825	0	0
	47.875	0	0
	47.925	0	0
	47.975	0	0
	48.025	0	0
	48.075	0	0
	48.125	0	0
	48.175	0	0
	48.225	0	0
	48.275	0	0
	48.325	0	0
	48.375	0	0
	48.425	0	0
	48.475	0	0
	48.525	0	0
	48.575	0	0
	48.625	0	0
	48.675	0	0
	48.725	0	0
	48.775	0	0
	48.825	0	0
	48.875	0	0
	48.925	0	0
	48.975	0	0
	49.025	0	0
	49.075	0	0
	49.125	0	0
	49.175	0	0
	49.225	0	0
	49.275	0	0
	49.325	0	0
	49.375	0	0
	49.425	0	0
	49.475	0	0
	49.525	0	0
	49.575	0	0
	49.625	0	0
	49.675	0	0
	49.725	0	0
	49.775	0	0
	49.825	0	0
	49.875	0	0
	49.925	0	0
	49.975	0	0

## Sheet: BOHJOZ
	# column 1: dameter d [A]	column	01:00:00	dameter	d	[A]	BOHJOZ_H_symm(MOF-801-SC)
	# column 2: Connoly distribution	column	02:00:00	Connoly	distribution
	# column 3: PSD	column	03:00:00	PSD
	# value at d=0 is void-fraction	value	at	d=0	is	void-fraction
	0.015	0.49865	0
	0.045	0.49865	0
	0.075	0.49865	0
	0.105	0.49865	0
	0.135	0.49865	0
	0.165	0.49865	0
	0.195	0.49865	0.00666667
	0.225	0.49845	0.0183333
	0.255	0.4981	0.0133333
	0.285	0.49805	0.005
	0.315	0.49795	0.00666667
	0.345	0.49785	0.015
	0.375	0.4975	0.0216667
	0.405	0.4972	0.0216667
	0.435	0.49685	0.025
	0.465	0.49645	0.0266667
	0.495	0.49605	0.0183333
	0.525	0.4959	0.015
	0.555	0.4956	0.0216667
	0.585	0.49525	0.025
	0.615	0.49485	0.0266667
	0.645	0.49445	0.0266667
	0.675	0.49405	0.0283333
	0.705	0.4936	0.0266667
	0.735	0.49325	0.0183333
	0.765	0.49305	0.0233333
	0.795	0.49255	0.0366667
	0.825	0.49195	0.0366667
	0.855	0.49145	0.0266667
	0.885	0.49115	0.0333333
	0.915	0.49045	0.04
	0.945	0.48995	0.025
	0.975	0.4897	0.025
	1.005	0.4892	0.04
	1.035	0.4885	0.045
	1.065	0.48785	0.0433333
	1.095	0.4872	0.0333333
	1.125	0.48685	0.0233333
	1.155	0.4865	0.0366667
	1.185	0.48575	0.05
	1.215	0.485	0.0466667
	1.245	0.48435	0.0383333
	1.275	0.48385	0.035
	1.305	0.4833	0.0416667
	1.335	0.4826	0.06
	1.365	0.4815	0.0616667
	1.395	0.48075	0.0466667
	1.425	0.4801	0.0566667
	1.455	0.47905	0.0616667
	1.485	0.47825	0.0533333
	1.515	0.47745	0.0516667
	1.545	0.4767	0.065
	1.575	0.4755	0.0783333
	1.605	0.47435	0.0733333
	1.635	0.4733	0.0783333
	1.665	0.472	0.075
	1.695	0.47105	0.0816667
	1.725	0.46955	0.108333
	1.755	0.4678	0.106667
	1.785	0.46635	0.0966667
	1.815	0.4649	0.09
	1.845	0.46365	0.0833333
	1.875	0.4624	0.08
	1.905	0.46125	0.0883333
	1.935	0.45975	0.106667
	1.965	0.45805	0.103333
	1.995	0.45665	0.085
	2.025	0.4555	0.0916667
	2.055	0.4539	0.115
	2.085	0.45205	0.103333
	2.115	0.4508	0.11
	2.145	0.44875	0.131667
	2.175	0.44685	0.113333
	2.205	0.44535	0.121667
	2.235	0.4432	0.138333
	2.265	0.4412	0.121667
	2.295	0.43955	0.13
	2.325	0.4373	0.148333
	2.355	0.4351	0.131667
	2.385	0.43335	0.146667
	2.415	0.4307	0.171667
	2.445	0.4282	0.163333
	2.475	0.4258	0.151667
	2.505	0.42365	0.16
	2.535	0.421	0.183333
	2.565	0.41815	0.183333
	2.595	0.4155	0.17
	2.625	0.41305	0.183333
	2.655	0.41	0.168333
	2.685	0.408	0.15
	2.715	0.4055	0.166667
	2.745	0.403	0.17
	2.775	0.4004	0.175
	2.805	0.39775	0.19
	2.835	0.3947	0.178333
	2.865	0.3924	0.176667
	2.895	0.3894	0.198333
	2.925	0.38645	0.215
	2.955	0.38295	0.215
	2.985	0.38	0.216667
	3.015	0.37645	0.211667
	3.045	0.37365	0.21
	3.075	0.37015	0.208333
	3.105	0.3674	0.2
	3.135	0.36415	0.19
	3.165	0.3617	0.178333
	3.195	0.3588	0.191667
	3.225	0.35595	0.205
	3.255	0.35265	0.19
	3.285	0.35025	0.155
	3.315	0.348	0.148333
	3.345	0.3458	0.141667
	3.375	0.34375	0.14
	3.405	0.3416	0.158333
	3.435	0.339	0.156667
	3.465	0.3369	0.143333
	3.495	0.3347	0.158333
	3.525	0.33215	0.175
	3.555	0.32945	0.148333
	3.585	0.3277	0.15
	3.615	0.32495	0.171667
	3.645	0.32255	0.155
	3.675	0.3203	0.15
	3.705	0.31805	0.14
	3.735	0.3161	0.14
	3.765	0.31385	0.141667
	3.795	0.31185	0.133333
	3.825	0.30985	0.141667
	3.855	0.3076	0.133333
	3.885	0.30585	0.123333
	3.915	0.3039	0.136667
	3.945	0.30175	0.136667
	3.975	0.2998	0.12
	4.005	0.29815	0.108333
	4.035	0.29655	0.108333
	4.065	0.2949	0.128333
	4.095	0.2927	0.126667
	4.125	0.2911	0.101667
	4.155	0.28965	0.116667
	4.185	0.2876	0.14
	4.215	0.28545	0.143333
	4.245	0.2833	0.151667
	4.275	0.2809	0.16
	4.305	0.2785	0.17
	4.335	0.2758	0.171667
	4.365	0.27335	0.19
	4.395	0.2701	0.23
	4.425	0.26645	0.225
	4.455	0.26335	0.228333
	4.485	0.2596	0.27
	4.515	0.25525	0.333333
	4.545	0.2496	0.466667
	4.575	0.24125	0.671667
	4.605	0.22945	1.05833
	4.635	0.2095	1.32667
	4.665	0.18965	1.11333
	4.695	0.1761	0.733333
	4.725	0.16765	0.343333
	4.755	0.1658	0.0883333
	4.785	0.165	0.0616667
	4.815	0.16395	0.0583333
	4.845	0.16325	0.0583333
	4.875	0.1622	0.0666667
	4.905	0.16125	0.06
	4.935	0.1604	0.0716667
	4.965	0.1591	0.065
	4.995	0.15845	0.0633333
	5.025	0.1572	0.0933333
	5.055	0.15565	0.1
	5.085	0.1542	0.11
	5.115	0.15235	0.138333
	5.145	0.15005	0.145
	5.175	0.148	0.175
	5.205	0.1448	0.226667
	5.235	0.1412	0.226667
	5.265	0.138	0.213333
	5.295	0.1348	0.185
	5.325	0.13245	0.185
	5.355	0.12925	0.191667
	5.385	0.1267	0.158333
	5.415	0.1245	0.128333
	5.445	0.12285	0.106667
	5.475	0.1213	0.085
	5.505	0.1203	0.07
	5.535	0.1192	0.0733333
	5.565	0.1181	0.0516667
	5.595	0.11765	0.0383333
	5.625	0.11695	0.0333333
	5.655	0.11665	0.025
	5.685	0.1162	0.04
	5.715	0.11545	0.0433333
	5.745	0.1149	0.0416667
	5.775	0.1142	0.0366667
	5.805	0.1138	0.0333333
	5.835	0.1132	0.0383333
	5.865	0.11265	0.0516667
	5.895	0.11165	0.0566667
	5.925	0.11095	0.04
	5.955	0.11045	0.0416667
	5.985	0.1097	0.0566667
	6.015	0.10875	0.0683333
	6.045	0.10765	0.0716667
	6.075	0.1066	0.0733333
	6.105	0.10545	0.0833333
	6.135	0.1041	0.108333
	6.165	0.1022	0.161667
	6.195	0.09925	0.211667
	6.225	0.09585	0.228333
	6.255	0.0924	0.275
	6.285	0.0876	0.335
	6.315	0.08235	0.411667
	6.345	0.07525	0.486667
	6.375	0.06775	0.536667
	6.405	0.05915	0.571667
	6.435	0.0506	0.591667
	6.465	0.0414	0.561667
	6.495	0.03375	0.511667
	6.525	0.02605	0.505
	6.555	0.0186	0.435
	6.585	0.013	0.351667
	6.615	0.00805	0.278333
	6.645	0.00465	0.2
	6.675	0.00205	0.135
	6.705	0.0006	0.065
	6.735	0.0001	0.02
	6.765	0	0.00333333
	6.795	0	0
	6.825	0	0
	6.855	0	0
	6.885	0	0
	6.915	0	0
	6.945	0	0
	6.975	0	0
	7.005	0	0
	7.035	0	0
	7.065	0	0
	7.095	0	0
	7.125	0	0
	7.155	0	0
	7.185	0	0
	7.215	0	0
	7.245	0	0
	7.275	0	0
	7.305	0	0
	7.335	0	0
	7.365	0	0
	7.395	0	0
	7.425	0	0
	7.455	0	0
	7.485	0	0
	7.515	0	0
	7.545	0	0
	7.575	0	0
	7.605	0	0
	7.635	0	0
	7.665	0	0
	7.695	0	0
	7.725	0	0
	7.755	0	0
	7.785	0	0
	7.815	0	0
	7.845	0	0
	7.875	0	0
	7.905	0	0
	7.935	0	0
	7.965	0	0
	7.995	0	0
	8.025	0	0
	8.055	0	0
	8.085	0	0
	8.115	0	0
	8.145	0	0
	8.175	0	0
	8.205	0	0
	8.235	0	0
	8.265	0	0
	8.295	0	0
	8.325	0	0
	8.355	0	0
	8.385	0	0
	8.415	0	0
	8.445	0	0
	8.475	0	0
	8.505	0	0
	8.535	0	0
	8.565	0	0
	8.595	0	0
	8.625	0	0
	8.655	0	0
	8.685	0	0
	8.715	0	0
	8.745	0	0
	8.775	0	0
	8.805	0	0
	8.835	0	0
	8.865	0	0
	8.895	0	0
	8.925	0	0
	8.955	0	0
	8.985	0	0
	9.015	0	0
	9.045	0	0
	9.075	0	0
	9.105	0	0
	9.135	0	0
	9.165	0	0
	9.195	0	0
	9.225	0	0
	9.255	0	0
	9.285	0	0
	9.315	0	0
	9.345	0	0
	9.375	0	0
	9.405	0	0
	9.435	0	0
	9.465	0	0
	9.495	0	0
	9.525	0	0
	9.555	0	0
	9.585	0	0
	9.615	0	0
	9.645	0	0
	9.675	0	0
	9.705	0	0
	9.735	0	0
	9.765	0	0
	9.795	0	0
	9.825	0	0
	9.855	0	0
	9.885	0	0
	9.915	0	0
	9.945	0	0
	9.975	0	0
	10.005	0	0
	10.035	0	0
	10.065	0	0
	10.095	0	0
	10.125	0	0
	10.155	0	0
	10.185	0	0
	10.215	0	0
	10.245	0	0
	10.275	0	0
	10.305	0	0
	10.335	0	0
	10.365	0	0
	10.395	0	0
	10.425	0	0
	10.455	0	0
	10.485	0	0
	10.515	0	0
	10.545	0	0
	10.575	0	0
	10.605	0	0
	10.635	0	0
	10.665	0	0
	10.695	0	0
	10.725	0	0
	10.755	0	0
	10.785	0	0
	10.815	0	0
	10.845	0	0
	10.875	0	0
	10.905	0	0
	10.935	0	0
	10.965	0	0
	10.995	0	0
	11.025	0	0
	11.055	0	0
	11.085	0	0
	11.115	0	0
	11.145	0	0
	11.175	0	0
	11.205	0	0
	11.235	0	0
	11.265	0	0
	11.295	0	0
	11.325	0	0
	11.355	0	0
	11.385	0	0
	11.415	0	0
	11.445	0	0
	11.475	0	0
	11.505	0	0
	11.535	0	0
	11.565	0	0
	11.595	0	0
	11.625	0	0
	11.655	0	0
	11.685	0	0
	11.715	0	0
	11.745	0	0
	11.775	0	0
	11.805	0	0
	11.835	0	0
	11.865	0	0
	11.895	0	0
	11.925	0	0
	11.955	0	0
	11.985	0	0
	12.015	0	0
	12.045	0	0
	12.075	0	0
	12.105	0	0
	12.135	0	0
	12.165	0	0
	12.195	0	0
	12.225	0	0
	12.255	0	0
	12.285	0	0
	12.315	0	0
	12.345	0	0
	12.375	0	0
	12.405	0	0
	12.435	0	0
	12.465	0	0
	12.495	0	0
	12.525	0	0
	12.555	0	0
	12.585	0	0
	12.615	0	0
	12.645	0	0
	12.675	0	0
	12.705	0	0
	12.735	0	0
	12.765	0	0
	12.795	0	0
	12.825	0	0
	12.855	0	0
	12.885	0	0
	12.915	0	0
	12.945	0	0
	12.975	0	0
	13.005	0	0
	13.035	0	0
	13.065	0	0
	13.095	0	0
	13.125	0	0
	13.155	0	0
	13.185	0	0
	13.215	0	0
	13.245	0	0
	13.275	0	0
	13.305	0	0
	13.335	0	0
	13.365	0	0
	13.395	0	0
	13.425	0	0
	13.455	0	0
	13.485	0	0
	13.515	0	0
	13.545	0	0
	13.575	0	0
	13.605	0	0
	13.635	0	0
	13.665	0	0
	13.695	0	0
	13.725	0	0
	13.755	0	0
	13.785	0	0
	13.815	0	0
	13.845	0	0
	13.875	0	0
	13.905	0	0
	13.935	0	0
	13.965	0	0
	13.995	0	0
	14.025	0	0
	14.055	0	0
	14.085	0	0
	14.115	0	0
	14.145	0	0
	14.175	0	0
	14.205	0	0
	14.235	0	0
	14.265	0	0
	14.295	0	0
	14.325	0	0
	14.355	0	0
	14.385	0	0
	14.415	0	0
	14.445	0	0
	14.475	0	0
	14.505	0	0
	14.535	0	0
	14.565	0	0
	14.595	0	0
	14.625	0	0
	14.655	0	0
	14.685	0	0
	14.715	0	0
	14.745	0	0
	14.775	0	0
	14.805	0	0
	14.835	0	0
	14.865	0	0
	14.895	0	0
	14.925	0	0
	14.955	0	0
	14.985	0	0
	15.015	0	0
	15.045	0	0
	15.075	0	0
	15.105	0	0
	15.135	0	0
	15.165	0	0
	15.195	0	0
	15.225	0	0
	15.255	0	0
	15.285	0	0
	15.315	0	0
	15.345	0	0
	15.375	0	0
	15.405	0	0
	15.435	0	0
	15.465	0	0
	15.495	0	0
	15.525	0	0
	15.555	0	0
	15.585	0	0
	15.615	0	0
	15.645	0	0
	15.675	0	0
	15.705	0	0
	15.735	0	0
	15.765	0	0
	15.795	0	0
	15.825	0	0
	15.855	0	0
	15.885	0	0
	15.915	0	0
	15.945	0	0
	15.975	0	0
	16.005	0	0
	16.035	0	0
	16.065	0	0
	16.095	0	0
	16.125	0	0
	16.155	0	0
	16.185	0	0
	16.215	0	0
	16.245	0	0
	16.275	0	0
	16.305	0	0
	16.335	0	0
	16.365	0	0
	16.395	0	0
	16.425	0	0
	16.455	0	0
	16.485	0	0
	16.515	0	0
	16.545	0	0
	16.575	0	0
	16.605	0	0
	16.635	0	0
	16.665	0	0
	16.695	0	0
	16.725	0	0
	16.755	0	0
	16.785	0	0
	16.815	0	0
	16.845	0	0
	16.875	0	0
	16.905	0	0
	16.935	0	0
	16.965	0	0
	16.995	0	0
	17.025	0	0
	17.055	0	0
	17.085	0	0
	17.115	0	0
	17.145	0	0
	17.175	0	0
	17.205	0	0
	17.235	0	0
	17.265	0	0
	17.295	0	0
	17.325	0	0
	17.355	0	0
	17.385	0	0
	17.415	0	0
	17.445	0	0
	17.475	0	0
	17.505	0	0
	17.535	0	0
	17.565	0	0
	17.595	0	0
	17.625	0	0
	17.655	0	0
	17.685	0	0
	17.715	0	0
	17.745	0	0
	17.775	0	0
	17.805	0	0
	17.835	0	0
	17.865	0	0
	17.895	0	0
	17.925	0	0
	17.955	0	0
	17.985	0	0
	18.015	0	0
	18.045	0	0
	18.075	0	0
	18.105	0	0
	18.135	0	0
	18.165	0	0
	18.195	0	0
	18.225	0	0
	18.255	0	0
	18.285	0	0
	18.315	0	0
	18.345	0	0
	18.375	0	0
	18.405	0	0
	18.435	0	0
	18.465	0	0
	18.495	0	0
	18.525	0	0
	18.555	0	0
	18.585	0	0
	18.615	0	0
	18.645	0	0
	18.675	0	0
	18.705	0	0
	18.735	0	0
	18.765	0	0
	18.795	0	0
	18.825	0	0
	18.855	0	0
	18.885	0	0
	18.915	0	0
	18.945	0	0
	18.975	0	0
	19.005	0	0
	19.035	0	0
	19.065	0	0
	19.095	0	0
	19.125	0	0
	19.155	0	0
	19.185	0	0
	19.215	0	0
	19.245	0	0
	19.275	0	0
	19.305	0	0
	19.335	0	0
	19.365	0	0
	19.395	0	0
	19.425	0	0
	19.455	0	0
	19.485	0	0
	19.515	0	0
	19.545	0	0
	19.575	0	0
	19.605	0	0
	19.635	0	0
	19.665	0	0
	19.695	0	0
	19.725	0	0
	19.755	0	0
	19.785	0	0
	19.815	0	0
	19.845	0	0
	19.875	0	0
	19.905	0	0
	19.935	0	0
	19.965	0	0
	19.995	0	0
	20.025	0	0
	20.055	0	0
	20.085	0	0
	20.115	0	0
	20.145	0	0
	20.175	0	0
	20.205	0	0
	20.235	0	0
	20.265	0	0
	20.295	0	0
	20.325	0	0
	20.355	0	0
	20.385	0	0
	20.415	0	0
	20.445	0	0
	20.475	0	0
	20.505	0	0
	20.535	0	0
	20.565	0	0
	20.595	0	0
	20.625	0	0
	20.655	0	0
	20.685	0	0
	20.715	0	0
	20.745	0	0
	20.775	0	0
	20.805	0	0
	20.835	0	0
	20.865	0	0
	20.895	0	0
	20.925	0	0
	20.955	0	0
	20.985	0	0
	21.015	0	0
	21.045	0	0
	21.075	0	0
	21.105	0	0
	21.135	0	0
	21.165	0	0
	21.195	0	0
	21.225	0	0
	21.255	0	0
	21.285	0	0
	21.315	0	0
	21.345	0	0
	21.375	0	0
	21.405	0	0
	21.435	0	0
	21.465	0	0
	21.495	0	0
	21.525	0	0
	21.555	0	0
	21.585	0	0
	21.615	0	0
	21.645	0	0
	21.675	0	0
	21.705	0	0
	21.735	0	0
	21.765	0	0
	21.795	0	0
	21.825	0	0
	21.855	0	0
	21.885	0	0
	21.915	0	0
	21.945	0	0
	21.975	0	0
	22.005	0	0
	22.035	0	0
	22.065	0	0
	22.095	0	0
	22.125	0	0
	22.155	0	0
	22.185	0	0
	22.215	0	0
	22.245	0	0
	22.275	0	0
	22.305	0	0
	22.335	0	0
	22.365	0	0
	22.395	0	0
	22.425	0	0
	22.455	0	0
	22.485	0	0
	22.515	0	0
	22.545	0	0
	22.575	0	0
	22.605	0	0
	22.635	0	0
	22.665	0	0
	22.695	0	0
	22.725	0	0
	22.755	0	0
	22.785	0	0
	22.815	0	0
	22.845	0	0
	22.875	0	0
	22.905	0	0
	22.935	0	0
	22.965	0	0
	22.995	0	0
	23.025	0	0
	23.055	0	0
	23.085	0	0
	23.115	0	0
	23.145	0	0
	23.175	0	0
	23.205	0	0
	23.235	0	0
	23.265	0	0
	23.295	0	0
	23.325	0	0
	23.355	0	0
	23.385	0	0
	23.415	0	0
	23.445	0	0
	23.475	0	0
	23.505	0	0
	23.535	0	0
	23.565	0	0
	23.595	0	0
	23.625	0	0
	23.655	0	0
	23.685	0	0
	23.715	0	0
	23.745	0	0
	23.775	0	0
	23.805	0	0
	23.835	0	0
	23.865	0	0
	23.895	0	0
	23.925	0	0
	23.955	0	0
	23.985	0	0
	24.015	0	0
	24.045	0	0
	24.075	0	0
	24.105	0	0
	24.135	0	0
	24.165	0	0
	24.195	0	0
	24.225	0	0
	24.255	0	0
	24.285	0	0
	24.315	0	0
	24.345	0	0
	24.375	0	0
	24.405	0	0
	24.435	0	0
	24.465	0	0
	24.495	0	0
	24.525	0	0
	24.555	0	0
	24.585	0	0
	24.615	0	0
	24.645	0	0
	24.675	0	0
	24.705	0	0
	24.735	0	0
	24.765	0	0
	24.795	0	0
	24.825	0	0
	24.855	0	0
	24.885	0	0
	24.915	0	0
	24.945	0	0
	24.975	0	0
	25.005	0	0
	25.035	0	0
	25.065	0	0
	25.095	0	0
	25.125	0	0
	25.155	0	0
	25.185	0	0
	25.215	0	0
	25.245	0	0
	25.275	0	0
	25.305	0	0
	25.335	0	0
	25.365	0	0
	25.395	0	0
	25.425	0	0
	25.455	0	0
	25.485	0	0
	25.515	0	0
	25.545	0	0
	25.575	0	0
	25.605	0	0
	25.635	0	0
	25.665	0	0
	25.695	0	0
	25.725	0	0
	25.755	0	0
	25.785	0	0
	25.815	0	0
	25.845	0	0
	25.875	0	0
	25.905	0	0
	25.935	0	0
	25.965	0	0
	25.995	0	0
	26.025	0	0
	26.055	0	0
	26.085	0	0
	26.115	0	0
	26.145	0	0
	26.175	0	0
	26.205	0	0
	26.235	0	0
	26.265	0	0
	26.295	0	0
	26.325	0	0
	26.355	0	0
	26.385	0	0
	26.415	0	0
	26.445	0	0
	26.475	0	0
	26.505	0	0
	26.535	0	0
	26.565	0	0
	26.595	0	0
	26.625	0	0
	26.655	0	0
	26.685	0	0
	26.715	0	0
	26.745	0	0
	26.775	0	0
	26.805	0	0
	26.835	0	0
	26.865	0	0
	26.895	0	0
	26.925	0	0
	26.955	0	0
	26.985	0	0
	27.015	0	0
	27.045	0	0
	27.075	0	0
	27.105	0	0
	27.135	0	0
	27.165	0	0
	27.195	0	0
	27.225	0	0
	27.255	0	0
	27.285	0	0
	27.315	0	0
	27.345	0	0
	27.375	0	0
	27.405	0	0
	27.435	0	0
	27.465	0	0
	27.495	0	0
	27.525	0	0
	27.555	0	0
	27.585	0	0
	27.615	0	0
	27.645	0	0
	27.675	0	0
	27.705	0	0
	27.735	0	0
	27.765	0	0
	27.795	0	0
	27.825	0	0
	27.855	0	0
	27.885	0	0
	27.915	0	0
	27.945	0	0
	27.975	0	0
	28.005	0	0
	28.035	0	0
	28.065	0	0
	28.095	0	0
	28.125	0	0
	28.155	0	0
	28.185	0	0
	28.215	0	0
	28.245	0	0
	28.275	0	0
	28.305	0	0
	28.335	0	0
	28.365	0	0
	28.395	0	0
	28.425	0	0
	28.455	0	0
	28.485	0	0
	28.515	0	0
	28.545	0	0
	28.575	0	0
	28.605	0	0
	28.635	0	0
	28.665	0	0
	28.695	0	0
	28.725	0	0
	28.755	0	0
	28.785	0	0
	28.815	0	0
	28.845	0	0
	28.875	0	0
	28.905	0	0
	28.935	0	0
	28.965	0	0
	28.995	0	0
	29.025	0	0
	29.055	0	0
	29.085	0	0
	29.115	0	0
	29.145	0	0
	29.175	0	0
	29.205	0	0
	29.235	0	0
	29.265	0	0
	29.295	0	0
	29.325	0	0
	29.355	0	0
	29.385	0	0
	29.415	0	0
	29.445	0	0
	29.475	0	0
	29.505	0	0
	29.535	0	0
	29.565	0	0
	29.595	0	0
	29.625	0	0
	29.655	0	0
	29.685	0	0
	29.715	0	0
	29.745	0	0
	29.775	0	0
	29.805	0	0
	29.835	0	0
	29.865	0	0
	29.895	0	0
	29.925	0	0
	29.955	0	0
	29.985	0	0

## Sheet: BOHWOM_H
	# column 1: dameter d [A]	column	01:00:00	dameter	d	[A]	BOHWOM_H_symm(MOF-812)
	# column 2: Connoly distribution	column	02:00:00	Connoly	distribution
	# column 3: PSD	column	03:00:00	PSD
	# value at d=0 is void-fraction	value	at	d=0	is	void-fraction
	0.015	0.49165	0
	0.045	0.49165	0
	0.075	0.49165	0
	0.105	0.49165	0
	0.135	0.49165	0.00666667
	0.165	0.49145	0.0116667
	0.195	0.4913	0.00833333
	0.225	0.4912	0.005
	0.255	0.49115	0.005
	0.285	0.49105	0.0133333
	0.315	0.49075	0.0133333
	0.345	0.49065	0.02
	0.375	0.49015	0.025
	0.405	0.4899	0.0233333
	0.435	0.48945	0.0266667
	0.465	0.4891	0.03
	0.495	0.48855	0.0366667
	0.525	0.488	0.03
	0.555	0.48765	0.0333333
	0.585	0.487	0.04
	0.615	0.48645	0.04
	0.645	0.4858	0.04
	0.675	0.48525	0.0433333
	0.705	0.4845	0.0583333
	0.735	0.4835	0.08
	0.765	0.4821	0.0816667
	0.795	0.48105	0.0633333
	0.825	0.4802	0.0483333
	0.855	0.4796	0.0566667
	0.885	0.4785	0.075
	0.915	0.47735	0.085
	0.945	0.47595	0.0866667
	0.975	0.47475	0.0766667
	1.005	0.47365	0.0816667
	1.035	0.4723	0.085
	1.065	0.4711	0.0816667
	1.095	0.46985	0.0833333
	1.125	0.4686	0.0933333
	1.155	0.46705	0.08
	1.185	0.4662	0.0666667
	1.215	0.46505	0.065
	1.245	0.46425	0.0666667
	1.275	0.46305	0.0933333
	1.305	0.46145	0.101667
	1.335	0.46	0.095
	1.365	0.4586	0.115
	1.395	0.45655	0.126667
	1.425	0.4548	0.106667
	1.455	0.45335	0.105
	1.485	0.45165	0.126667
	1.515	0.44955	0.133333
	1.545	0.44765	0.121667
	1.575	0.4459	0.123333
	1.605	0.44395	0.105
	1.635	0.44275	0.0733333
	1.665	0.44175	0.0766667
	1.695	0.44045	0.1
	1.725	0.43875	0.0983333
	1.755	0.4375	0.065
	1.785	0.4368	0.0666667
	1.815	0.4355	0.0916667
	1.845	0.43405	0.0933333
	1.875	0.4327	0.0833333
	1.905	0.43155	0.0766667
	1.935	0.4304	0.075
	1.965	0.4293	0.0683333
	1.995	0.42835	0.0683333
	2.025	0.42725	0.0683333
	2.055	0.4263	0.065
	2.085	0.4253	0.075
	2.115	0.42405	0.09
	2.145	0.4226	0.105
	2.175	0.4209	0.121667
	2.205	0.41895	0.118333
	2.235	0.41735	0.101667
	2.265	0.4159	0.121667
	2.295	0.4137	0.138333
	2.325	0.41175	0.118333
	2.355	0.41015	0.106667
	2.385	0.40855	0.09
	2.415	0.40745	0.0933333
	2.445	0.40575	0.09
	2.475	0.40475	0.0833333
	2.505	0.40325	0.085
	2.535	0.4022	0.09
	2.565	0.40055	0.105
	2.595	0.39905	0.0916667
	2.625	0.3978	0.0933333
	2.655	0.39625	0.0983333
	2.685	0.39485	0.108333
	2.715	0.393	0.111667
	2.745	0.3915	0.125
	2.775	0.38925	0.155
	2.805	0.38685	0.158333
	2.835	0.3845	0.158333
	2.865	0.3821	0.161667
	2.895	0.37965	0.183333
	2.925	0.3766	0.183333
	2.955	0.37415	0.16
	2.985	0.3718	0.185
	3.015	0.3686	0.233333
	3.045	0.3648	0.256667
	3.075	0.3609	0.261667
	3.105	0.35695	0.285
	3.135	0.35235	0.25
	3.165	0.34945	0.208333
	3.195	0.3461	0.208333
	3.225	0.3432	0.178333
	3.255	0.34075	0.161667
	3.285	0.33835	0.16
	3.315	0.33595	0.208333
	3.345	0.3321	0.235
	3.375	0.3289	0.235
	3.405	0.32505	0.26
	3.435	0.3211	0.223333
	3.465	0.31835	0.255
	3.495	0.31345	0.345
	3.525	0.308	0.401667
	3.555	0.3014	0.45
	3.585	0.2945	0.501667
	3.615	0.28635	0.583333
	3.645	0.277	0.673333
	3.675	0.26615	0.676667
	3.705	0.2567	0.638333
	3.735	0.247	0.595
	3.765	0.23885	0.493333
	3.795	0.2322	0.403333
	3.825	0.22675	0.283333
	3.855	0.2237	0.206667
	3.885	0.22055	0.198333
	3.915	0.21775	0.193333
	3.945	0.21475	0.206667
	3.975	0.21155	0.225
	4.005	0.208	0.26
	4.035	0.20375	0.288333
	4.065	0.19935	0.301667
	4.095	0.1947	0.296667
	4.125	0.19045	0.33
	4.155	0.1848	0.335
	4.185	0.1804	0.263333
	4.215	0.1769	0.225
	4.245	0.17365	0.215
	4.275	0.17045	0.201667
	4.305	0.1676	0.156667
	4.335	0.16575	0.138333
	4.365	0.16345	0.135
	4.395	0.1617	0.103333
	4.425	0.16035	0.105
	4.455	0.15855	0.133333
	4.485	0.15635	0.123333
	4.515	0.15485	0.085
	4.545	0.1538	0.0833333
	4.575	0.15235	0.125
	4.605	0.15005	0.13
	4.635	0.14845	0.106667
	4.665	0.14685	0.111667
	4.695	0.1451	0.11
	4.725	0.14355	0.1
	4.755	0.1421	0.0983333
	4.785	0.1406	0.0883333
	4.815	0.13945	0.111667
	4.845	0.13725	0.145
	4.875	0.1351	0.151667
	4.905	0.1327	0.186667
	4.935	0.1295	0.243333
	4.965	0.1254	0.268333
	4.995	0.12145	0.261667
	5.025	0.11755	0.238333
	5.055	0.1143	0.208333
	5.085	0.1113	0.19
	5.115	0.1086	0.2
	5.145	0.1053	0.263333
	5.175	0.1007	0.313333
	5.205	0.0959	0.348333
	5.235	0.09025	0.411667
	5.265	0.08355	0.405
	5.295	0.0781	0.336667
	5.325	0.07345	0.276667
	5.355	0.0698	0.266667
	5.385	0.06545	0.365
	5.415	0.05885	0.501667
	5.445	0.0504	0.65
	5.475	0.03935	0.725
	5.505	0.02865	0.708333
	5.535	0.0181	0.61
	5.565	0.01035	0.488333
	5.595	0.00345	0.311667
	5.625	0.001	0.108333
	5.655	0.0002	0.0333333
	5.685	0	0.00666667
	5.715	0	0
	5.745	0	0
	5.775	0	0
	5.805	0	0
	5.835	0	0
	5.865	0	0
	5.895	0	0
	5.925	0	0
	5.955	0	0
	5.985	0	0
	6.015	0	0
	6.045	0	0
	6.075	0	0
	6.105	0	0
	6.135	0	0
	6.165	0	0
	6.195	0	0
	6.225	0	0
	6.255	0	0
	6.285	0	0
	6.315	0	0
	6.345	0	0
	6.375	0	0
	6.405	0	0
	6.435	0	0
	6.465	0	0
	6.495	0	0
	6.525	0	0
	6.555	0	0
	6.585	0	0
	6.615	0	0
	6.645	0	0
	6.675	0	0
	6.705	0	0
	6.735	0	0
	6.765	0	0
	6.795	0	0
	6.825	0	0
	6.855	0	0
	6.885	0	0
	6.915	0	0
	6.945	0	0
	6.975	0	0
	7.005	0	0
	7.035	0	0
	7.065	0	0
	7.095	0	0
	7.125	0	0
	7.155	0	0
	7.185	0	0
	7.215	0	0
	7.245	0	0
	7.275	0	0
	7.305	0	0
	7.335	0	0
	7.365	0	0
	7.395	0	0
	7.425	0	0
	7.455	0	0
	7.485	0	0
	7.515	0	0
	7.545	0	0
	7.575	0	0
	7.605	0	0
	7.635	0	0
	7.665	0	0
	7.695	0	0
	7.725	0	0
	7.755	0	0
	7.785	0	0
	7.815	0	0
	7.845	0	0
	7.875	0	0
	7.905	0	0
	7.935	0	0
	7.965	0	0
	7.995	0	0
	8.025	0	0
	8.055	0	0
	8.085	0	0
	8.115	0	0
	8.145	0	0
	8.175	0	0
	8.205	0	0
	8.235	0	0
	8.265	0	0
	8.295	0	0
	8.325	0	0
	8.355	0	0
	8.385	0	0
	8.415	0	0
	8.445	0	0
	8.475	0	0
	8.505	0	0
	8.535	0	0
	8.565	0	0
	8.595	0	0
	8.625	0	0
	8.655	0	0
	8.685	0	0
	8.715	0	0
	8.745	0	0
	8.775	0	0
	8.805	0	0
	8.835	0	0
	8.865	0	0
	8.895	0	0
	8.925	0	0
	8.955	0	0
	8.985	0	0
	9.015	0	0
	9.045	0	0
	9.075	0	0
	9.105	0	0
	9.135	0	0
	9.165	0	0
	9.195	0	0
	9.225	0	0
	9.255	0	0
	9.285	0	0
	9.315	0	0
	9.345	0	0
	9.375	0	0
	9.405	0	0
	9.435	0	0
	9.465	0	0
	9.495	0	0
	9.525	0	0
	9.555	0	0
	9.585	0	0
	9.615	0	0
	9.645	0	0
	9.675	0	0
	9.705	0	0
	9.735	0	0
	9.765	0	0
	9.795	0	0
	9.825	0	0
	9.855	0	0
	9.885	0	0
	9.915	0	0
	9.945	0	0
	9.975	0	0
	10.005	0	0
	10.035	0	0
	10.065	0	0
	10.095	0	0
	10.125	0	0
	10.155	0	0
	10.185	0	0
	10.215	0	0
	10.245	0	0
	10.275	0	0
	10.305	0	0
	10.335	0	0
	10.365	0	0
	10.395	0	0
	10.425	0	0
	10.455	0	0
	10.485	0	0
	10.515	0	0
	10.545	0	0
	10.575	0	0
	10.605	0	0
	10.635	0	0
	10.665	0	0
	10.695	0	0
	10.725	0	0
	10.755	0	0
	10.785	0	0
	10.815	0	0
	10.845	0	0
	10.875	0	0
	10.905	0	0
	10.935	0	0
	10.965	0	0
	10.995	0	0
	11.025	0	0
	11.055	0	0
	11.085	0	0
	11.115	0	0
	11.145	0	0
	11.175	0	0
	11.205	0	0
	11.235	0	0
	11.265	0	0
	11.295	0	0
	11.325	0	0
	11.355	0	0
	11.385	0	0
	11.415	0	0
	11.445	0	0
	11.475	0	0
	11.505	0	0
	11.535	0	0
	11.565	0	0
	11.595	0	0
	11.625	0	0
	11.655	0	0
	11.685	0	0
	11.715	0	0
	11.745	0	0
	11.775	0	0
	11.805	0	0
	11.835	0	0
	11.865	0	0
	11.895	0	0
	11.925	0	0
	11.955	0	0
	11.985	0	0
	12.015	0	0
	12.045	0	0
	12.075	0	0
	12.105	0	0
	12.135	0	0
	12.165	0	0
	12.195	0	0
	12.225	0	0
	12.255	0	0
	12.285	0	0
	12.315	0	0
	12.345	0	0
	12.375	0	0
	12.405	0	0
	12.435	0	0
	12.465	0	0
	12.495	0	0
	12.525	0	0
	12.555	0	0
	12.585	0	0
	12.615	0	0
	12.645	0	0
	12.675	0	0
	12.705	0	0
	12.735	0	0
	12.765	0	0
	12.795	0	0
	12.825	0	0
	12.855	0	0
	12.885	0	0
	12.915	0	0
	12.945	0	0
	12.975	0	0
	13.005	0	0
	13.035	0	0
	13.065	0	0
	13.095	0	0
	13.125	0	0
	13.155	0	0
	13.185	0	0
	13.215	0	0
	13.245	0	0
	13.275	0	0
	13.305	0	0
	13.335	0	0
	13.365	0	0
	13.395	0	0
	13.425	0	0
	13.455	0	0
	13.485	0	0
	13.515	0	0
	13.545	0	0
	13.575	0	0
	13.605	0	0
	13.635	0	0
	13.665	0	0
	13.695	0	0
	13.725	0	0
	13.755	0	0
	13.785	0	0
	13.815	0	0
	13.845	0	0
	13.875	0	0
	13.905	0	0
	13.935	0	0
	13.965	0	0
	13.995	0	0
	14.025	0	0
	14.055	0	0
	14.085	0	0
	14.115	0	0
	14.145	0	0
	14.175	0	0
	14.205	0	0
	14.235	0	0
	14.265	0	0
	14.295	0	0
	14.325	0	0
	14.355	0	0
	14.385	0	0
	14.415	0	0
	14.445	0	0
	14.475	0	0
	14.505	0	0
	14.535	0	0
	14.565	0	0
	14.595	0	0
	14.625	0	0
	14.655	0	0
	14.685	0	0
	14.715	0	0
	14.745	0	0
	14.775	0	0
	14.805	0	0
	14.835	0	0
	14.865	0	0
	14.895	0	0
	14.925	0	0
	14.955	0	0
	14.985	0	0
	15.015	0	0
	15.045	0	0
	15.075	0	0
	15.105	0	0
	15.135	0	0
	15.165	0	0
	15.195	0	0
	15.225	0	0
	15.255	0	0
	15.285	0	0
	15.315	0	0
	15.345	0	0
	15.375	0	0
	15.405	0	0
	15.435	0	0
	15.465	0	0
	15.495	0	0
	15.525	0	0
	15.555	0	0
	15.585	0	0
	15.615	0	0
	15.645	0	0
	15.675	0	0
	15.705	0	0
	15.735	0	0
	15.765	0	0
	15.795	0	0
	15.825	0	0
	15.855	0	0
	15.885	0	0
	15.915	0	0
	15.945	0	0
	15.975	0	0
	16.005	0	0
	16.035	0	0
	16.065	0	0
	16.095	0	0
	16.125	0	0
	16.155	0	0
	16.185	0	0
	16.215	0	0
	16.245	0	0
	16.275	0	0
	16.305	0	0
	16.335	0	0
	16.365	0	0
	16.395	0	0
	16.425	0	0
	16.455	0	0
	16.485	0	0
	16.515	0	0
	16.545	0	0
	16.575	0	0
	16.605	0	0
	16.635	0	0
	16.665	0	0
	16.695	0	0
	16.725	0	0
	16.755	0	0
	16.785	0	0
	16.815	0	0
	16.845	0	0
	16.875	0	0
	16.905	0	0
	16.935	0	0
	16.965	0	0
	16.995	0	0
	17.025	0	0
	17.055	0	0
	17.085	0	0
	17.115	0	0
	17.145	0	0
	17.175	0	0
	17.205	0	0
	17.235	0	0
	17.265	0	0
	17.295	0	0
	17.325	0	0
	17.355	0	0
	17.385	0	0
	17.415	0	0
	17.445	0	0
	17.475	0	0
	17.505	0	0
	17.535	0	0
	17.565	0	0
	17.595	0	0
	17.625	0	0
	17.655	0	0
	17.685	0	0
	17.715	0	0
	17.745	0	0
	17.775	0	0
	17.805	0	0
	17.835	0	0
	17.865	0	0
	17.895	0	0
	17.925	0	0
	17.955	0	0
	17.985	0	0
	18.015	0	0
	18.045	0	0
	18.075	0	0
	18.105	0	0
	18.135	0	0
	18.165	0	0
	18.195	0	0
	18.225	0	0
	18.255	0	0
	18.285	0	0
	18.315	0	0
	18.345	0	0
	18.375	0	0
	18.405	0	0
	18.435	0	0
	18.465	0	0
	18.495	0	0
	18.525	0	0
	18.555	0	0
	18.585	0	0
	18.615	0	0
	18.645	0	0
	18.675	0	0
	18.705	0	0
	18.735	0	0
	18.765	0	0
	18.795	0	0
	18.825	0	0
	18.855	0	0
	18.885	0	0
	18.915	0	0
	18.945	0	0
	18.975	0	0
	19.005	0	0
	19.035	0	0
	19.065	0	0
	19.095	0	0
	19.125	0	0
	19.155	0	0
	19.185	0	0
	19.215	0	0
	19.245	0	0
	19.275	0	0
	19.305	0	0
	19.335	0	0
	19.365	0	0
	19.395	0	0
	19.425	0	0
	19.455	0	0
	19.485	0	0
	19.515	0	0
	19.545	0	0
	19.575	0	0
	19.605	0	0
	19.635	0	0
	19.665	0	0
	19.695	0	0
	19.725	0	0
	19.755	0	0
	19.785	0	0
	19.815	0	0
	19.845	0	0
	19.875	0	0
	19.905	0	0
	19.935	0	0
	19.965	0	0
	19.995	0	0
	20.025	0	0
	20.055	0	0
	20.085	0	0
	20.115	0	0
	20.145	0	0
	20.175	0	0
	20.205	0	0
	20.235	0	0
	20.265	0	0
	20.295	0	0
	20.325	0	0
	20.355	0	0
	20.385	0	0
	20.415	0	0
	20.445	0	0
	20.475	0	0
	20.505	0	0
	20.535	0	0
	20.565	0	0
	20.595	0	0
	20.625	0	0
	20.655	0	0
	20.685	0	0
	20.715	0	0
	20.745	0	0
	20.775	0	0
	20.805	0	0
	20.835	0	0
	20.865	0	0
	20.895	0	0
	20.925	0	0
	20.955	0	0
	20.985	0	0
	21.015	0	0
	21.045	0	0
	21.075	0	0
	21.105	0	0
	21.135	0	0
	21.165	0	0
	21.195	0	0
	21.225	0	0
	21.255	0	0
	21.285	0	0
	21.315	0	0
	21.345	0	0
	21.375	0	0
	21.405	0	0
	21.435	0	0
	21.465	0	0
	21.495	0	0
	21.525	0	0
	21.555	0	0
	21.585	0	0
	21.615	0	0
	21.645	0	0
	21.675	0	0
	21.705	0	0
	21.735	0	0
	21.765	0	0
	21.795	0	0
	21.825	0	0
	21.855	0	0
	21.885	0	0
	21.915	0	0
	21.945	0	0
	21.975	0	0
	22.005	0	0
	22.035	0	0
	22.065	0	0
	22.095	0	0
	22.125	0	0
	22.155	0	0
	22.185	0	0
	22.215	0	0
	22.245	0	0
	22.275	0	0
	22.305	0	0
	22.335	0	0
	22.365	0	0
	22.395	0	0
	22.425	0	0
	22.455	0	0
	22.485	0	0
	22.515	0	0
	22.545	0	0
	22.575	0	0
	22.605	0	0
	22.635	0	0
	22.665	0	0
	22.695	0	0
	22.725	0	0
	22.755	0	0
	22.785	0	0
	22.815	0	0
	22.845	0	0
	22.875	0	0
	22.905	0	0
	22.935	0	0
	22.965	0	0
	22.995	0	0
	23.025	0	0
	23.055	0	0
	23.085	0	0
	23.115	0	0
	23.145	0	0
	23.175	0	0
	23.205	0	0
	23.235	0	0
	23.265	0	0
	23.295	0	0
	23.325	0	0
	23.355	0	0
	23.385	0	0
	23.415	0	0
	23.445	0	0
	23.475	0	0
	23.505	0	0
	23.535	0	0
	23.565	0	0
	23.595	0	0
	23.625	0	0
	23.655	0	0
	23.685	0	0
	23.715	0	0
	23.745	0	0
	23.775	0	0
	23.805	0	0
	23.835	0	0
	23.865	0	0
	23.895	0	0
	23.925	0	0
	23.955	0	0
	23.985	0	0
	24.015	0	0
	24.045	0	0
	24.075	0	0
	24.105	0	0
	24.135	0	0
	24.165	0	0
	24.195	0	0
	24.225	0	0
	24.255	0	0
	24.285	0	0
	24.315	0	0
	24.345	0	0
	24.375	0	0
	24.405	0	0
	24.435	0	0
	24.465	0	0
	24.495	0	0
	24.525	0	0
	24.555	0	0
	24.585	0	0
	24.615	0	0
	24.645	0	0
	24.675	0	0
	24.705	0	0
	24.735	0	0
	24.765	0	0
	24.795	0	0
	24.825	0	0
	24.855	0	0
	24.885	0	0
	24.915	0	0
	24.945	0	0
	24.975	0	0
	25.005	0	0
	25.035	0	0
	25.065	0	0
	25.095	0	0
	25.125	0	0
	25.155	0	0
	25.185	0	0
	25.215	0	0
	25.245	0	0
	25.275	0	0
	25.305	0	0
	25.335	0	0
	25.365	0	0
	25.395	0	0
	25.425	0	0
	25.455	0	0
	25.485	0	0
	25.515	0	0
	25.545	0	0
	25.575	0	0
	25.605	0	0
	25.635	0	0
	25.665	0	0
	25.695	0	0
	25.725	0	0
	25.755	0	0
	25.785	0	0
	25.815	0	0
	25.845	0	0
	25.875	0	0
	25.905	0	0
	25.935	0	0
	25.965	0	0
	25.995	0	0
	26.025	0	0
	26.055	0	0
	26.085	0	0
	26.115	0	0
	26.145	0	0
	26.175	0	0
	26.205	0	0
	26.235	0	0
	26.265	0	0
	26.295	0	0
	26.325	0	0
	26.355	0	0
	26.385	0	0
	26.415	0	0
	26.445	0	0
	26.475	0	0
	26.505	0	0
	26.535	0	0
	26.565	0	0
	26.595	0	0
	26.625	0	0
	26.655	0	0
	26.685	0	0
	26.715	0	0
	26.745	0	0
	26.775	0	0
	26.805	0	0
	26.835	0	0
	26.865	0	0
	26.895	0	0
	26.925	0	0
	26.955	0	0
	26.985	0	0
	27.015	0	0
	27.045	0	0
	27.075	0	0
	27.105	0	0
	27.135	0	0
	27.165	0	0
	27.195	0	0
	27.225	0	0
	27.255	0	0
	27.285	0	0
	27.315	0	0
	27.345	0	0
	27.375	0	0
	27.405	0	0
	27.435	0	0
	27.465	0	0
	27.495	0	0
	27.525	0	0
	27.555	0	0
	27.585	0	0
	27.615	0	0
	27.645	0	0
	27.675	0	0
	27.705	0	0
	27.735	0	0
	27.765	0	0
	27.795	0	0
	27.825	0	0
	27.855	0	0
	27.885	0	0
	27.915	0	0
	27.945	0	0
	27.975	0	0
	28.005	0	0
	28.035	0	0
	28.065	0	0
	28.095	0	0
	28.125	0	0
	28.155	0	0
	28.185	0	0
	28.215	0	0
	28.245	0	0
	28.275	0	0
	28.305	0	0
	28.335	0	0
	28.365	0	0
	28.395	0	0
	28.425	0	0
	28.455	0	0
	28.485	0	0
	28.515	0	0
	28.545	0	0
	28.575	0	0
	28.605	0	0
	28.635	0	0
	28.665	0	0
	28.695	0	0
	28.725	0	0
	28.755	0	0
	28.785	0	0
	28.815	0	0
	28.845	0	0
	28.875	0	0
	28.905	0	0
	28.935	0	0
	28.965	0	0
	28.995	0	0
	29.025	0	0
	29.055	0	0
	29.085	0	0
	29.115	0	0
	29.145	0	0
	29.175	0	0
	29.205	0	0
	29.235	0	0
	29.265	0	0
	29.295	0	0
	29.325	0	0
	29.355	0	0
	29.385	0	0
	29.415	0	0
	29.445	0	0
	29.475	0	0
	29.505	0	0
	29.535	0	0
	29.565	0	0
	29.595	0	0
	29.625	0	0
	29.655	0	0
	29.685	0	0
	29.715	0	0
	29.745	0	0
	29.775	0	0
	29.805	0	0
	29.835	0	0
	29.865	0	0
	29.895	0	0
	29.925	0	0
	29.955	0	0
	29.985	0	0

## Sheet: BOHWUS_H
	# column 1: dameter d [A]	column	01:00:00	dameter	d	[A]	BOHWUS_H
	# column 2: Connoly distribution	column	02:00:00	Connoly	distribution
	# column 3: PSD	column	03:00:00	PSD
	# value at d=0 is void-fraction	value	at	d=0	is	void-fraction
	0.015	0.723224	0
	0.045	0.723224	0
	0.075	0.723224	0
	0.105	0.723224	0
	0.135	0.723224	0.00182149
	0.165	0.723169	0.00546448
	0.195	0.72306	0.00364299
	0.225	0.72306	0.00182149
	0.255	0.723005	0.00182149
	0.285	0.723005	0.00364299
	0.315	0.722896	0.010929
	0.345	0.722678	0.010929
	0.375	0.722568	0.00546448
	0.405	0.722514	0.00364299
	0.435	0.722459	0.010929
	0.465	0.722186	0.0163934
	0.495	0.721967	0.010929
	0.525	0.721858	0.00728597
	0.555	0.721749	0.0127505
	0.585	0.721475	0.0200364
	0.615	0.721148	0.0182149
	0.645	0.720929	0.0163934
	0.675	0.720656	0.0182149
	0.705	0.720383	0.0218579
	0.735	0.72	0.0236794
	0.765	0.719672	0.0255009
	0.795	0.719235	0.0236794
	0.825	0.718962	0.0200364
	0.855	0.718634	0.0218579
	0.885	0.718306	0.0273224
	0.915	0.717814	0.0309654
	0.945	0.717377	0.0291439
	0.975	0.71694	0.0200364
	1.005	0.716776	0.0163934
	1.035	0.716448	0.0255009
	1.065	0.716011	0.0273224
	1.095	0.715628	0.0182149
	1.125	0.715464	0.0182149
	1.155	0.715082	0.0291439
	1.185	0.71459	0.0273224
	1.215	0.714262	0.0200364
	1.245	0.713989	0.0236794
	1.275	0.713552	0.0236794
	1.305	0.713279	0.0218579
	1.335	0.712896	0.0273224
	1.365	0.712459	0.0273224
	1.395	0.712077	0.0255009
	1.425	0.711694	0.0200364
	1.455	0.711475	0.0163934
	1.485	0.711202	0.0273224
	1.515	0.710656	0.0382514
	1.545	0.710055	0.0309654
	1.575	0.709727	0.0218579
	1.605	0.709399	0.0346084
	1.635	0.708689	0.0400729
	1.665	0.708197	0.0273224
	1.695	0.707869	0.0327869
	1.725	0.707213	0.0346084
	1.755	0.706831	0.0273224
	1.785	0.706393	0.0327869
	1.815	0.705847	0.0418944
	1.845	0.705137	0.0327869
	1.875	0.704863	0.0218579
	1.905	0.704481	0.0273224
	1.935	0.704044	0.0291439
	1.965	0.703607	0.0236794
	1.995	0.703333	0.0400729
	2.025	0.702404	0.0528233
	2.055	0.701749	0.0382514
	2.085	0.701257	0.0309654
	2.115	0.70082	0.0291439
	2.145	0.700383	0.0364299
	2.175	0.699727	0.0364299
	2.205	0.69929	0.0291439
	2.235	0.698852	0.0291439
	2.265	0.698415	0.0273224
	2.295	0.698033	0.0236794
	2.325	0.697705	0.0236794
	2.355	0.697322	0.0182149
	2.385	0.697158	0.0163934
	2.415	0.696831	0.0291439
	2.445	0.696284	0.0400729
	2.475	0.695628	0.0364299
	2.505	0.695191	0.0218579
	2.535	0.694973	0.0255009
	2.565	0.694426	0.0564663
	2.595	0.693279	0.0582878
	2.625	0.692678	0.0291439
	2.655	0.692404	0.0273224
	2.685	0.691858	0.0437158
	2.715	0.691093	0.0346084
	2.745	0.69082	0.0382514
	2.775	0.689945	0.0455373
	2.805	0.689454	0.0309654
	2.835	0.689016	0.0400729
	2.865	0.688251	0.0546448
	2.895	0.687377	0.0637523
	2.925	0.686339	0.0528233
	2.955	0.685792	0.0418944
	2.985	0.685082	0.0437158
	3.015	0.684481	0.0437158
	3.045	0.68377	0.0491803
	3.075	0.683005	0.0510018
	3.105	0.68224	0.0546448
	3.135	0.681366	0.0418944
	3.165	0.680984	0.0218579
	3.195	0.68071	0.0200364
	3.225	0.680383	0.0163934
	3.255	0.680219	0.0145719
	3.285	0.679945	0.0273224
	3.315	0.679399	0.0346084
	3.345	0.678907	0.0309654
	3.375	0.67847	0.0273224
	3.405	0.678087	0.0200364
	3.435	0.677869	0.0163934
	3.465	0.677596	0.0218579
	3.495	0.677213	0.0255009
	3.525	0.676831	0.0291439
	3.555	0.676339	0.0346084
	3.585	0.675792	0.0364299
	3.615	0.675246	0.0327869
	3.645	0.674809	0.0273224
	3.675	0.674426	0.0236794
	3.705	0.674098	0.0291439
	3.735	0.673552	0.0273224
	3.765	0.673279	0.0200364
	3.795	0.672951	0.0236794
	3.825	0.672568	0.0309654
	3.855	0.672022	0.0400729
	3.885	0.671366	0.0291439
	3.915	0.671148	0.0364299
	3.945	0.670273	0.0382514
	3.975	0.67	0.0236794
	4.005	0.669563	0.0327869
	4.035	0.669016	0.0364299
	4.065	0.66847	0.0473588
	4.095	0.667596	0.0582878
	4.125	0.666721	0.0564663
	4.155	0.665902	0.0692168
	4.185	0.664645	0.0710383
	4.215	0.66377	0.0582878
	4.245	0.662896	0.0528233
	4.275	0.662186	0.0564663
	4.305	0.661202	0.0655738
	4.335	0.660219	0.0582878
	4.365	0.659454	0.0637523
	4.395	0.658306	0.0582878
	4.425	0.657705	0.0418944
	4.455	0.657049	0.0437158
	4.485	0.656393	0.0364299
	4.515	0.655956	0.0291439
	4.545	0.655519	0.0273224
	4.575	0.655137	0.0200364
	4.605	0.654918	0.0182149
	4.635	0.65459	0.0255009
	4.665	0.654153	0.0200364
	4.695	0.653989	0.0163934
	4.725	0.653661	0.0163934
	4.755	0.653497	0.0145719
	4.785	0.653224	0.0236794
	4.815	0.652787	0.0236794
	4.845	0.652514	0.0163934
	4.875	0.652295	0.0127505
	4.905	0.652131	0.0145719
	4.935	0.651858	0.0236794
	4.965	0.651421	0.0273224
	4.995	0.651038	0.0236794
	5.025	0.65071	0.0236794
	5.055	0.650328	0.0236794
	5.085	0.65	0.0255009
	5.115	0.649563	0.0291439
	5.145	0.649126	0.0309654
	5.175	0.648634	0.0327869
	5.205	0.648142	0.0218579
	5.235	0.647978	0.0145719
	5.265	0.647705	0.0255009
	5.295	0.647213	0.0291439
	5.325	0.646831	0.0255009
	5.355	0.646448	0.0236794
	5.385	0.64612	0.0145719
	5.415	0.646011	0.0182149
	5.445	0.645574	0.0273224
	5.475	0.645191	0.0200364
	5.505	0.644973	0.0218579
	5.535	0.644536	0.0309654
	5.565	0.644044	0.0273224
	5.595	0.643716	0.0200364
	5.625	0.643443	0.0182149
	5.655	0.643169	0.0182149
	5.685	0.642896	0.0200364
	5.715	0.642568	0.0182149
	5.745	0.64235	0.0236794
	5.775	0.641858	0.0218579
	5.805	0.641694	0.0218579
	5.835	0.641202	0.0273224
	5.865	0.640874	0.0145719
	5.895	0.640765	0.00546448
	5.925	0.64071	0.010929
	5.955	0.640437	0.0145719
	5.985	0.640273	0.0273224
	6.015	0.639617	0.0346084
	6.045	0.639235	0.0236794
	6.075	0.638907	0.0200364
	6.105	0.638634	0.0145719
	6.135	0.63847	0.010929
	6.165	0.638306	0.00910747
	6.195	0.638197	0.010929
	6.225	0.637978	0.0218579
	6.255	0.637541	0.0218579
	6.285	0.637322	0.0163934
	6.315	0.637049	0.0236794
	6.345	0.636612	0.0200364
	6.375	0.636448	0.0145719
	6.405	0.636175	0.0182149
	6.435	0.635902	0.0127505
	6.465	0.635792	0.0127505
	6.495	0.635519	0.0145719
	6.525	0.635355	0.0200364
	6.555	0.634918	0.0200364
	6.585	0.634754	0.0127505
	6.615	0.634536	0.0127505
	6.645	0.634372	0.0182149
	6.675	0.633989	0.0218579
	6.705	0.633716	0.0127505
	6.735	0.633607	0.0200364
	6.765	0.633115	0.0236794
	6.795	0.632896	0.010929
	6.825	0.632787	0.0127505
	6.855	0.632514	0.0200364
	6.885	0.632186	0.0145719
	6.915	0.632077	0.0163934
	6.945	0.631694	0.0236794
	6.975	0.631366	0.0182149
	7.005	0.631148	0.00910747
	7.035	0.631093	0.00910747
	7.065	0.630874	0.010929
	7.095	0.630765	0.0127505
	7.125	0.630492	0.0145719
	7.155	0.630328	0.0127505
	7.185	0.630109	0.0200364
	7.215	0.629727	0.0200364
	7.245	0.629508	0.0182149
	7.275	0.62918	0.010929
	7.305	0.62918	0.00728597
	7.335	0.628962	0.0182149
	7.365	0.628634	0.0200364
	7.395	0.628361	0.00910747
	7.425	0.628361	0.0163934
	7.455	0.627869	0.0273224
	7.485	0.627541	0.0218579
	7.515	0.627213	0.0218579
	7.545	0.626885	0.0218579
	7.575	0.626557	0.0200364
	7.605	0.626284	0.0182149
	7.635	0.626011	0.0255009
	7.665	0.625519	0.0273224
	7.695	0.625191	0.0236794
	7.725	0.624809	0.0218579
	7.755	0.624536	0.0200364
	7.785	0.624208	0.0182149
	7.815	0.623989	0.0182149
	7.845	0.623661	0.0163934
	7.875	0.623497	0.0163934
	7.905	0.623169	0.0218579
	7.935	0.622842	0.0163934
	7.965	0.622678	0.0127505
	7.995	0.622459	0.0145719
	8.025	0.62224	0.00910747
	8.055	0.622186	0.00546448
	8.085	0.622077	0.00910747
	8.115	0.621913	0.0127505
	8.145	0.621694	0.0127505
	8.175	0.62153	0.0163934
	8.205	0.621202	0.0200364
	8.235	0.620929	0.0182149
	8.265	0.620656	0.0236794
	8.295	0.620219	0.0273224
	8.325	0.619836	0.0200364
	8.355	0.619617	0.0127505
	8.385	0.619454	0.010929
	8.415	0.61929	0.0127505
	8.445	0.619071	0.0163934
	8.475	0.618798	0.0127505
	8.505	0.618689	0.010929
	8.535	0.61847	0.010929
	8.565	0.618361	0.00364299
	8.595	0.618361	0.00910747
	8.625	0.618087	0.0163934
	8.655	0.617869	0.0127505
	8.685	0.617705	0.0163934
	8.715	0.617377	0.0182149
	8.745	0.617158	0.0163934
	8.775	0.616885	0.0163934
	8.805	0.616667	0.0163934
	8.835	0.616393	0.0182149
	8.865	0.61612	0.0145719
	8.895	0.615956	0.0163934
	8.925	0.615628	0.0145719
	8.955	0.615519	0.00910747
	8.985	0.615355	0.0200364
	9.015	0.614918	0.0163934
	9.045	0.614863	0.00546448
	9.075	0.614754	0.0127505
	9.105	0.614481	0.0145719
	9.135	0.614317	0.0127505
	9.165	0.614098	0.0182149
	9.195	0.61377	0.0200364
	9.225	0.613497	0.0163934
	9.255	0.613279	0.0145719
	9.285	0.61306	0.0145719
	9.315	0.612842	0.0127505
	9.345	0.612678	0.0163934
	9.375	0.61235	0.0218579
	9.405	0.612022	0.0163934
	9.435	0.611858	0.0145719
	9.465	0.611585	0.010929
	9.495	0.61153	0.010929
	9.525	0.611257	0.0163934
	9.555	0.611038	0.0145719
	9.585	0.61082	0.0163934
	9.615	0.610546	0.0145719
	9.645	0.610383	0.010929
	9.675	0.610219	0.0127505
	9.705	0.61	0.0163934
	9.735	0.609727	0.0145719
	9.765	0.609563	0.010929
	9.795	0.609399	0.00728597
	9.825	0.609344	0.00546448
	9.855	0.609235	0.010929
	9.885	0.609016	0.0200364
	9.915	0.608634	0.0218579
	9.945	0.608361	0.0200364
	9.975	0.608033	0.0163934
	10.005	0.607869	0.0127505
	10.035	0.60765	0.010929
	10.065	0.607541	0.010929
	10.095	0.607322	0.0145719
	10.125	0.607104	0.0182149
	10.155	0.606776	0.0236794
	10.185	0.606393	0.0218579
	10.215	0.60612	0.0182149
	10.245	0.605847	0.0163934
	10.275	0.605628	0.0182149
	10.305	0.605301	0.0200364
	10.335	0.605027	0.0145719
	10.365	0.604863	0.00910747
	10.395	0.604754	0.00910747
	10.425	0.60459	0.0163934
	10.455	0.604262	0.0163934
	10.485	0.604098	0.0127505
	10.515	0.60388	0.0127505
	10.545	0.603716	0.0163934
	10.575	0.603388	0.0145719
	10.605	0.603279	0.0163934
	10.635	0.602896	0.0200364
	10.665	0.602678	0.00910747
	10.695	0.602623	0.0163934
	10.725	0.602186	0.0182149
	10.755	0.602077	0.00546448
	10.785	0.602022	0.010929
	10.815	0.601749	0.0163934
	10.845	0.60153	0.0145719
	10.875	0.601311	0.0163934
	10.905	0.601038	0.010929
	10.935	0.600984	0.00546448
	10.965	0.600874	0.010929
	10.995	0.600656	0.0163934
	11.025	0.600383	0.0145719
	11.055	0.600219	0.0145719
	11.085	0.599945	0.0145719
	11.115	0.599781	0.0145719
	11.145	0.599508	0.0145719
	11.175	0.599344	0.0218579
	11.205	0.598852	0.0200364
	11.235	0.598743	0.00910747
	11.265	0.598579	0.00910747
	11.295	0.59847	0.00546448
	11.325	0.598415	0.0145719
	11.355	0.598033	0.0163934
	11.385	0.597923	0.00364299
	11.415	0.597923	0.00364299
	11.445	0.597814	0.0127505
	11.475	0.597541	0.0127505
	11.505	0.597432	0.00546448
	11.535	0.597377	0.00910747
	11.565	0.597158	0.010929
	11.595	0.597049	0.00364299
	11.625	0.597049	0.00728597
	11.655	0.596831	0.0127505
	11.685	0.596667	0.00728597
	11.715	0.596612	0.010929
	11.745	0.596339	0.0218579
	11.775	0.595956	0.0127505
	11.805	0.595956	0.00910747
	11.835	0.595683	0.0127505
	11.865	0.595574	0.00910747
	11.895	0.59541	0.010929
	11.925	0.595246	0.0127505
	11.955	0.595027	0.0145719
	11.985	0.594809	0.00728597
	12.015	0.594809	0.00546448
	12.045	0.594645	0.0163934
	12.075	0.594317	0.0236794
	12.105	0.593934	0.0145719
	12.135	0.59388	0.010929
	12.165	0.593607	0.0145719
	12.195	0.593443	0.00910747
	12.225	0.593333	0.00910747
	12.255	0.593169	0.0145719
	12.285	0.592896	0.0127505
	12.315	0.592787	0.0163934
	12.345	0.592404	0.0218579
	12.375	0.592131	0.0163934
	12.405	0.591913	0.0182149
	12.435	0.591585	0.0163934
	12.465	0.591421	0.010929
	12.495	0.591257	0.0127505
	12.525	0.591038	0.010929
	12.555	0.590929	0.00728597
	12.585	0.59082	0.00728597
	12.615	0.59071	0.00546448
	12.645	0.590656	0.0127505
	12.675	0.590328	0.0182149
	12.705	0.590109	0.00910747
	12.735	0.590055	0.00546448
	12.765	0.589945	0.00364299
	12.795	0.589945	0
	12.825	0.589945	0.00728597
	12.855	0.589727	0.0182149
	12.885	0.589399	0.0200364
	12.915	0.589126	0.010929
	12.945	0.589071	0.00546448
	12.975	0.588962	0.00546448
	13.005	0.588907	0.00910747
	13.035	0.588689	0.00910747
	13.065	0.588634	0.010929
	13.095	0.588361	0.0163934
	13.125	0.588142	0.00910747
	13.155	0.588087	0.00910747
	13.185	0.587869	0.0127505
	13.215	0.587705	0.00728597
	13.245	0.58765	0.00910747
	13.275	0.587432	0.0127505
	13.305	0.587268	0.00728597
	13.335	0.587213	0.0145719
	13.365	0.586831	0.0145719
	13.395	0.586776	0.010929
	13.425	0.586503	0.0127505
	13.455	0.586393	0.0127505
	13.485	0.58612	0.0182149
	13.515	0.585847	0.0163934
	13.545	0.585628	0.0145719
	13.575	0.58541	0.0182149
	13.605	0.585082	0.010929
	13.635	0.585082	0.00364299
	13.665	0.584973	0.010929
	13.695	0.584754	0.0145719
	13.725	0.584536	0.00910747
	13.755	0.584481	0.00728597
	13.785	0.584317	0.0127505
	13.815	0.584098	0.0218579
	13.845	0.583661	0.0273224
	13.875	0.583279	0.0163934
	13.905	0.583169	0.0127505
	13.935	0.582896	0.0218579
	13.965	0.582514	0.0182149
	13.995	0.58235	0.010929
	14.025	0.582186	0.0163934
	14.055	0.581858	0.0182149
	14.085	0.581639	0.0200364
	14.115	0.581257	0.0273224
	14.145	0.58082	0.0200364
	14.175	0.580656	0.010929
	14.205	0.580492	0.010929
	14.235	0.580328	0.0236794
	14.265	0.579781	0.0327869
	14.295	0.579344	0.0218579
	14.325	0.579126	0.0145719
	14.355	0.578907	0.0163934
	14.385	0.578634	0.0218579
	14.415	0.578251	0.0218579
	14.445	0.577978	0.0163934
	14.475	0.57776	0.0182149
	14.505	0.577432	0.0182149
	14.535	0.577213	0.0163934
	14.565	0.57694	0.0163934
	14.595	0.576721	0.00910747
	14.625	0.576667	0.0145719
	14.655	0.576284	0.0182149
	14.685	0.57612	0.0145719
	14.715	0.575847	0.0145719
	14.745	0.575683	0.0163934
	14.775	0.575355	0.0182149
	14.805	0.575137	0.0218579
	14.835	0.574699	0.0218579
	14.865	0.574481	0.0182149
	14.895	0.574153	0.0182149
	14.925	0.573934	0.0127505
	14.955	0.57377	0.010929
	14.985	0.573607	0.0145719
	15.015	0.573333	0.00910747
	15.045	0.573333	0.010929
	15.075	0.573005	0.0236794
	15.105	0.572623	0.0200364
	15.135	0.572404	0.010929
	15.165	0.572295	0.010929
	15.195	0.572077	0.0200364
	15.225	0.571694	0.0236794
	15.255	0.571366	0.0163934
	15.285	0.571202	0.0163934
	15.315	0.570874	0.0163934
	15.345	0.57071	0.010929
	15.375	0.570546	0.00728597
	15.405	0.570492	0.00910747
	15.435	0.570273	0.0163934
	15.465	0.57	0.0200364
	15.495	0.569672	0.0163934
	15.525	0.569508	0.0182149
	15.555	0.569126	0.0255009
	15.585	0.568743	0.0127505
	15.615	0.568743	0.010929
	15.645	0.568415	0.0182149
	15.675	0.568197	0.0200364
	15.705	0.567814	0.0182149
	15.735	0.56765	0.0200364
	15.765	0.567213	0.0255009
	15.795	0.566885	0.0145719
	15.825	0.566776	0.010929
	15.855	0.566557	0.0236794
	15.885	0.566066	0.0236794
	15.915	0.565847	0.0163934
	15.945	0.565574	0.0145719
	15.975	0.56541	0.0200364
	16.005	0.564973	0.0218579
	16.035	0.564754	0.0127505
	16.065	0.56459	0.0163934
	16.095	0.564262	0.0145719
	16.125	0.564153	0.010929
	16.155	0.563934	0.010929
	16.185	0.563825	0.00910747
	16.215	0.563661	0.0182149
	16.245	0.563279	0.0273224
	16.275	0.562842	0.0236794
	16.305	0.562568	0.0163934
	16.335	0.56235	0.0127505
	16.365	0.562186	0.010929
	16.395	0.562022	0.0127505
	16.425	0.561803	0.0127505
	16.455	0.561639	0.0145719
	16.485	0.561366	0.0163934
	16.515	0.561148	0.0145719
	16.545	0.560929	0.0163934
	16.575	0.560656	0.0182149
	16.605	0.560383	0.0163934
	16.635	0.560164	0.0145719
	16.665	0.559945	0.0182149
	16.695	0.559617	0.0182149
	16.725	0.559399	0.0182149
	16.755	0.559071	0.0236794
	16.785	0.558689	0.0255009
	16.815	0.558306	0.0218579
	16.845	0.558033	0.0273224
	16.875	0.557486	0.0309654
	16.905	0.557104	0.0273224
	16.935	0.556667	0.0255009
	16.965	0.556339	0.0200364
	16.995	0.556066	0.0163934
	17.025	0.555847	0.0163934
	17.055	0.555574	0.0163934
	17.085	0.555355	0.0182149
	17.115	0.555027	0.0309654
	17.145	0.554426	0.0418944
	17.175	0.55377	0.0327869
	17.205	0.553443	0.0218579
	17.235	0.553115	0.0255009
	17.265	0.552678	0.0400729
	17.295	0.551913	0.0546448
	17.325	0.551038	0.0528233
	17.355	0.550328	0.0582878
	17.385	0.54929	0.0728597
	17.415	0.548142	0.0728597
	17.445	0.547104	0.0874317
	17.475	0.545519	0.118397
	17.505	0.543552	0.151184
	17.535	0.540984	0.222222
	17.565	0.536885	0.269581
	17.595	0.532896	0.31694
	17.625	0.527377	0.393443
	17.655	0.521093	0.491803
	17.685	0.512623	0.666667
	17.715	0.501093	0.87796
	17.745	0.486284	1.05464
	17.775	0.469454	1.24954
	17.805	0.448798	1.46812
	17.835	0.42541	1.67031
	17.865	0.398689	1.84335
	17.895	0.370109	1.92168
	17.925	0.341038	2.13297
	17.955	0.30612	2.28233
	17.985	0.272568	2.19672
	18.015	0.240219	2.28415
	18.045	0.204044	2.30237
	18.075	0.171148	2.16576
	18.105	0.139071	2.01639
	18.135	0.110656	1.73588
	18.165	0.0869945	1.49362
	18.195	0.065847	1.36794
	18.225	0.0459563	1.13661
	18.255	0.0317486	0.846995
	18.285	0.0205464	0.632058
	18.315	0.0127869	0.469945
	18.345	0.00644809	0.327869
	18.375	0.00295082	0.178506
	18.405	0.0010929	0.0983607
	18.435	0	0.0364299
	18.465	0	0
	18.495	0	0
	18.525	0	0
	18.555	0	0
	18.585	0	0
	18.615	0	0
	18.645	0	0
	18.675	0	0
	18.705	0	0
	18.735	0	0
	18.765	0	0
	18.795	0	0
	18.825	0	0
	18.855	0	0
	18.885	0	0
	18.915	0	0
	18.945	0	0
	18.975	0	0
	19.005	0	0
	19.035	0	0
	19.065	0	0
	19.095	0	0
	19.125	0	0
	19.155	0	0
	19.185	0	0
	19.215	0	0
	19.245	0	0
	19.275	0	0
	19.305	0	0
	19.335	0	0
	19.365	0	0
	19.395	0	0
	19.425	0	0
	19.455	0	0
	19.485	0	0
	19.515	0	0
	19.545	0	0
	19.575	0	0
	19.605	0	0
	19.635	0	0
	19.665	0	0
	19.695	0	0
	19.725	0	0
	19.755	0	0
	19.785	0	0
	19.815	0	0
	19.845	0	0
	19.875	0	0
	19.905	0	0
	19.935	0	0
	19.965	0	0
	19.995	0	0
	20.025	0	0
	20.055	0	0
	20.085	0	0
	20.115	0	0
	20.145	0	0
	20.175	0	0
	20.205	0	0
	20.235	0	0
	20.265	0	0
	20.295	0	0
	20.325	0	0
	20.355	0	0
	20.385	0	0
	20.415	0	0
	20.445	0	0
	20.475	0	0
	20.505	0	0
	20.535	0	0
	20.565	0	0
	20.595	0	0
	20.625	0	0
	20.655	0	0
	20.685	0	0
	20.715	0	0
	20.745	0	0
	20.775	0	0
	20.805	0	0
	20.835	0	0
	20.865	0	0
	20.895	0	0
	20.925	0	0
	20.955	0	0
	20.985	0	0
	21.015	0	0
	21.045	0	0
	21.075	0	0
	21.105	0	0
	21.135	0	0
	21.165	0	0
	21.195	0	0
	21.225	0	0
	21.255	0	0
	21.285	0	0
	21.315	0	0
	21.345	0	0
	21.375	0	0
	21.405	0	0
	21.435	0	0
	21.465	0	0
	21.495	0	0
	21.525	0	0
	21.555	0	0
	21.585	0	0
	21.615	0	0
	21.645	0	0
	21.675	0	0
	21.705	0	0
	21.735	0	0
	21.765	0	0
	21.795	0	0
	21.825	0	0
	21.855	0	0
	21.885	0	0
	21.915	0	0
	21.945	0	0
	21.975	0	0
	22.005	0	0
	22.035	0	0
	22.065	0	0
	22.095	0	0
	22.125	0	0
	22.155	0	0
	22.185	0	0
	22.215	0	0
	22.245	0	0
	22.275	0	0
	22.305	0	0
	22.335	0	0
	22.365	0	0
	22.395	0	0
	22.425	0	0
	22.455	0	0
	22.485	0	0
	22.515	0	0
	22.545	0	0
	22.575	0	0
	22.605	0	0
	22.635	0	0
	22.665	0	0
	22.695	0	0
	22.725	0	0
	22.755	0	0
	22.785	0	0
	22.815	0	0
	22.845	0	0
	22.875	0	0
	22.905	0	0
	22.935	0	0
	22.965	0	0
	22.995	0	0
	23.025	0	0
	23.055	0	0
	23.085	0	0
	23.115	0	0
	23.145	0	0
	23.175	0	0
	23.205	0	0
	23.235	0	0
	23.265	0	0
	23.295	0	0
	23.325	0	0
	23.355	0	0
	23.385	0	0
	23.415	0	0
	23.445	0	0
	23.475	0	0
	23.505	0	0
	23.535	0	0
	23.565	0	0
	23.595	0	0
	23.625	0	0
	23.655	0	0
	23.685	0	0
	23.715	0	0
	23.745	0	0
	23.775	0	0
	23.805	0	0
	23.835	0	0
	23.865	0	0
	23.895	0	0
	23.925	0	0
	23.955	0	0
	23.985	0	0
	24.015	0	0
	24.045	0	0
	24.075	0	0
	24.105	0	0
	24.135	0	0
	24.165	0	0
	24.195	0	0
	24.225	0	0
	24.255	0	0
	24.285	0	0
	24.315	0	0
	24.345	0	0
	24.375	0	0
	24.405	0	0
	24.435	0	0
	24.465	0	0
	24.495	0	0
	24.525	0	0
	24.555	0	0
	24.585	0	0
	24.615	0	0
	24.645	0	0
	24.675	0	0
	24.705	0	0
	24.735	0	0
	24.765	0	0
	24.795	0	0
	24.825	0	0
	24.855	0	0
	24.885	0	0
	24.915	0	0
	24.945	0	0
	24.975	0	0
	25.005	0	0
	25.035	0	0
	25.065	0	0
	25.095	0	0
	25.125	0	0
	25.155	0	0
	25.185	0	0
	25.215	0	0
	25.245	0	0
	25.275	0	0
	25.305	0	0
	25.335	0	0
	25.365	0	0
	25.395	0	0
	25.425	0	0
	25.455	0	0
	25.485	0	0
	25.515	0	0
	25.545	0	0
	25.575	0	0
	25.605	0	0
	25.635	0	0
	25.665	0	0
	25.695	0	0
	25.725	0	0
	25.755	0	0
	25.785	0	0
	25.815	0	0
	25.845	0	0
	25.875	0	0
	25.905	0	0
	25.935	0	0
	25.965	0	0
	25.995	0	0
	26.025	0	0
	26.055	0	0
	26.085	0	0
	26.115	0	0
	26.145	0	0
	26.175	0	0
	26.205	0	0
	26.235	0	0
	26.265	0	0
	26.295	0	0
	26.325	0	0
	26.355	0	0
	26.385	0	0
	26.415	0	0
	26.445	0	0
	26.475	0	0
	26.505	0	0
	26.535	0	0
	26.565	0	0
	26.595	0	0
	26.625	0	0
	26.655	0	0
	26.685	0	0
	26.715	0	0
	26.745	0	0
	26.775	0	0
	26.805	0	0
	26.835	0	0
	26.865	0	0
	26.895	0	0
	26.925	0	0
	26.955	0	0
	26.985	0	0
	27.015	0	0
	27.045	0	0
	27.075	0	0
	27.105	0	0
	27.135	0	0
	27.165	0	0
	27.195	0	0
	27.225	0	0
	27.255	0	0
	27.285	0	0
	27.315	0	0
	27.345	0	0
	27.375	0	0
	27.405	0	0
	27.435	0	0
	27.465	0	0
	27.495	0	0
	27.525	0	0
	27.555	0	0
	27.585	0	0
	27.615	0	0
	27.645	0	0
	27.675	0	0
	27.705	0	0
	27.735	0	0
	27.765	0	0
	27.795	0	0
	27.825	0	0
	27.855	0	0
	27.885	0	0
	27.915	0	0
	27.945	0	0
	27.975	0	0
	28.005	0	0
	28.035	0	0
	28.065	0	0
	28.095	0	0
	28.125	0	0
	28.155	0	0
	28.185	0	0
	28.215	0	0
	28.245	0	0
	28.275	0	0
	28.305	0	0
	28.335	0	0
	28.365	0	0
	28.395	0	0
	28.425	0	0
	28.455	0	0
	28.485	0	0
	28.515	0	0
	28.545	0	0
	28.575	0	0
	28.605	0	0
	28.635	0	0
	28.665	0	0
	28.695	0	0
	28.725	0	0
	28.755	0	0
	28.785	0	0
	28.815	0	0
	28.845	0	0
	28.875	0	0
	28.905	0	0
	28.935	0	0
	28.965	0	0
	28.995	0	0
	29.025	0	0
	29.055	0	0
	29.085	0	0
	29.115	0	0
	29.145	0	0
	29.175	0	0
	29.205	0	0
	29.235	0	0
	29.265	0	0
	29.295	0	0
	29.325	0	0
	29.355	0	0
	29.385	0	0
	29.415	0	0
	29.445	0	0
	29.475	0	0
	29.505	0	0
	29.535	0	0
	29.565	0	0
	29.595	0	0
	29.625	0	0
	29.655	0	0
	29.685	0	0
	29.715	0	0
	29.745	0	0
	29.775	0	0
	29.805	0	0
	29.835	0	0
	29.865	0	0
	29.895	0	0
	29.925	0	0
	29.955	0	0
	29.985	0	0

## Sheet: BOSZOA_H
	# column 1: dameter d [A]	column	01:00:00	dameter	d	[A]	BOSZOA_H
	# column 2: Connoly distribution	column	02:00:00	Connoly	distribution
	# column 3: PSD	column	03:00:00	PSD
	# value at d=0 is void-fraction	value	at	d=0	is	void-fraction
	0.015	0.7558	0
	0.045	0.7558	0
	0.075	0.7558	0
	0.105	0.7558	0.00166667
	0.135	0.75575	0.00166667
	0.165	0.75575	0
	0.195	0.75575	0.00166667
	0.225	0.7557	0.00166667
	0.255	0.7557	0
	0.285	0.7557	0.00333333
	0.315	0.7556	0.00333333
	0.345	0.7556	0.00166667
	0.375	0.75555	0.00333333
	0.405	0.7555	0.005
	0.435	0.7554	0.005
	0.465	0.75535	0.00666667
	0.495	0.7552	0.0116667
	0.525	0.755	0.0166667
	0.555	0.7547	0.0133333
	0.585	0.7546	0.005
	0.615	0.75455	0.00833333
	0.645	0.75435	0.01
	0.675	0.75425	0.00333333
	0.705	0.75425	0.005
	0.735	0.7541	0.0133333
	0.765	0.75385	0.0216667
	0.795	0.75345	0.0166667
	0.825	0.75335	0.005
	0.855	0.7533	0.01
	0.885	0.75305	0.0133333
	0.915	0.7529	0.0133333
	0.945	0.75265	0.0283333
	0.975	0.75205	0.0333333
	1.005	0.75165	0.0233333
	1.035	0.75135	0.015
	1.065	0.7512	0.00833333
	1.095	0.7511	0.0216667
	1.125	0.75055	0.0366667
	1.155	0.75	0.0433333
	1.185	0.74925	0.0433333
	1.215	0.7487	0.0333333
	1.245	0.74825	0.0366667
	1.275	0.7476	0.0366667
	1.305	0.74715	0.0233333
	1.335	0.7469	0.02
	1.365	0.74655	0.0333333
	1.395	0.7459	0.0366667
	1.425	0.74545	0.025
	1.455	0.74515	0.02
	1.485	0.74485	0.0266667
	1.515	0.74435	0.0316667
	1.545	0.7439	0.0266667
	1.575	0.74355	0.0283333
	1.605	0.74305	0.0283333
	1.635	0.7427	0.02
	1.665	0.74245	0.035
	1.695	0.74165	0.0383333
	1.725	0.7413	0.0283333
	1.755	0.7408	0.03
	1.785	0.7404	0.0216667
	1.815	0.74015	0.0233333
	1.845	0.7397	0.025
	1.875	0.7394	0.0233333
	1.905	0.739	0.0266667
	1.935	0.7386	0.0216667
	1.965	0.73835	0.0216667
	1.995	0.73795	0.0233333
	2.025	0.73765	0.025
	2.055	0.7372	0.035
	2.085	0.7366	0.0416667
	2.115	0.73595	0.035
	2.145	0.73555	0.025
	2.175	0.7352	0.0333333
	2.205	0.73455	0.0383333
	2.235	0.73405	0.0316667
	2.265	0.7336	0.0333333
	2.295	0.73305	0.0366667
	2.325	0.7325	0.0366667
	2.355	0.73195	0.0416667
	2.385	0.73125	0.0533333
	2.415	0.73035	0.0566667
	2.445	0.72955	0.0533333
	2.475	0.72875	0.0383333
	2.505	0.7284	0.0333333
	2.535	0.72775	0.0366667
	2.565	0.7273	0.03
	2.595	0.72685	0.0283333
	2.625	0.72645	0.0333333
	2.655	0.72585	0.03
	2.685	0.72555	0.03
	2.715	0.72495	0.0433333
	2.745	0.72425	0.035
	2.775	0.7239	0.0233333
	2.805	0.72355	0.0283333
	2.835	0.72305	0.0266667
	2.865	0.72275	0.0166667
	2.895	0.72255	0.025
	2.925	0.722	0.03
	2.955	0.72165	0.03
	2.985	0.7211	0.0333333
	3.015	0.72065	0.0333333
	3.045	0.7201	0.035
	3.075	0.7196	0.0316667
	3.105	0.71915	0.03
	3.135	0.7187	0.0266667
	3.165	0.71835	0.0266667
	3.195	0.7179	0.0383333
	3.225	0.7172	0.0366667
	3.255	0.7168	0.02
	3.285	0.7166	0.015
	3.315	0.71635	0.02
	3.345	0.716	0.0266667
	3.375	0.71555	0.035
	3.405	0.71495	0.0333333
	3.435	0.71455	0.0483333
	3.465	0.7135	0.06
	3.495	0.71275	0.0433333
	3.525	0.7122	0.045
	3.555	0.7114	0.045
	3.585	0.71085	0.0533333
	3.615	0.7098	0.0683333
	3.645	0.7088	0.0683333
	3.675	0.70775	0.0666667
	3.705	0.7068	0.0633333
	3.735	0.70585	0.055
	3.765	0.70515	0.0433333
	3.795	0.70455	0.04
	3.825	0.70395	0.04
	3.855	0.70335	0.035
	3.885	0.7029	0.0316667
	3.915	0.7024	0.035
	3.945	0.70185	0.04
	3.975	0.7012	0.045
	4.005	0.7005	0.0516667
	4.035	0.69965	0.0483333
	4.065	0.69905	0.0483333
	4.095	0.6982	0.0516667
	4.125	0.6975	0.0466667
	4.155	0.6968	0.0483333
	4.185	0.69605	0.0533333
	4.215	0.6952	0.0433333
	4.245	0.69475	0.0333333
	4.275	0.6942	0.04
	4.305	0.69355	0.0416667
	4.335	0.69295	0.0383333
	4.365	0.6924	0.0366667
	4.395	0.69185	0.025
	4.425	0.69165	0.035
	4.455	0.6908	0.05
	4.485	0.69015	0.0466667
	4.515	0.6894	0.0433333
	4.545	0.68885	0.04
	4.575	0.6882	0.0383333
	4.605	0.6877	0.0416667
	4.635	0.68695	0.0416667
	4.665	0.68645	0.0383333
	4.695	0.6858	0.0533333
	4.725	0.68485	0.0583333
	4.755	0.68405	0.0383333
	4.785	0.6837	0.0416667
	4.815	0.6828	0.0516667
	4.845	0.68215	0.035
	4.875	0.68175	0.0266667
	4.905	0.68135	0.0266667
	4.935	0.68095	0.0283333
	4.965	0.6805	0.0333333
	4.995	0.67995	0.0416667
	5.025	0.67925	0.0416667
	5.055	0.6787	0.0366667
	5.085	0.67815	0.0433333
	5.115	0.6774	0.0416667
	5.145	0.6769	0.0333333
	5.175	0.6764	0.03
	5.205	0.676	0.03
	5.235	0.6755	0.0533333
	5.265	0.6744	0.065
	5.295	0.67355	0.0483333
	5.325	0.67295	0.0433333
	5.355	0.67225	0.0466667
	5.385	0.67155	0.0333333
	5.415	0.67125	0.025
	5.445	0.6708	0.0316667
	5.475	0.6703	0.03
	5.505	0.6699	0.0316667
	5.535	0.66935	0.0283333
	5.565	0.66905	0.0316667
	5.595	0.6684	0.0416667
	5.625	0.6678	0.04
	5.655	0.6672	0.0366667
	5.685	0.6667	0.04
	5.715	0.666	0.0433333
	5.745	0.6654	0.035
	5.775	0.66495	0.0333333
	5.805	0.6644	0.0333333
	5.835	0.66395	0.0416667
	5.865	0.66315	0.05
	5.895	0.66245	0.0583333
	5.925	0.6614	0.0666667
	5.955	0.66045	0.0566667
	5.985	0.6597	0.06
	6.015	0.65865	0.0683333
	6.045	0.65765	0.07
	6.075	0.65655	0.08
	6.105	0.65525	0.0616667
	6.135	0.6547	0.0416667
	6.165	0.654	0.0466667
	6.195	0.6533	0.05
	6.225	0.6525	0.07
	6.255	0.6512	0.1
	6.285	0.6495	0.0966667
	6.315	0.6483	0.103333
	6.345	0.6464	0.135
	6.375	0.64425	0.136667
	6.405	0.6423	0.141667
	6.435	0.64	0.188333
	6.465	0.63665	0.213333
	6.495	0.6336	0.25
	6.525	0.62915	0.29
	6.555	0.6249	0.315
	6.585	0.6197	0.34
	6.615	0.6147	0.285
	6.645	0.61115	0.208333
	6.675	0.60845	0.163333
	6.705	0.60625	0.115
	6.735	0.605	0.0816667
	6.765	0.6038	0.0983333
	6.795	0.60205	0.13
	6.825	0.5999	0.121667
	6.855	0.5984	0.0883333
	6.885	0.59725	0.08
	6.915	0.596	0.0883333
	6.945	0.5946	0.0966667
	6.975	0.5931	0.0983333
	7.005	0.59165	0.0933333
	7.035	0.5903	0.0766667
	7.065	0.58935	0.0733333
	7.095	0.5881	0.0766667
	7.125	0.58705	0.0833333
	7.155	0.5856	0.0866667
	7.185	0.58445	0.07
	7.215	0.5835	0.07
	7.245	0.58235	0.0733333
	7.275	0.5813	0.0766667
	7.305	0.58005	0.0783333
	7.335	0.57895	0.0633333
	7.365	0.57815	0.0716667
	7.395	0.5768	0.08
	7.425	0.57575	0.0683333
	7.455	0.57475	0.065
	7.485	0.5738	0.075
	7.515	0.5725	0.0716667
	7.545	0.57165	0.055
	7.575	0.57085	0.055
	7.605	0.57	0.06
	7.635	0.56905	0.0616667
	7.665	0.56815	0.0533333
	7.695	0.56745	0.065
	7.725	0.5662	0.0683333
	7.755	0.5654	0.06
	7.785	0.5644	0.0666667
	7.815	0.5634	0.0583333
	7.845	0.56265	0.0783333
	7.875	0.56105	0.0883333
	7.905	0.56	0.0633333
	7.935	0.55915	0.0533333
	7.965	0.5584	0.0433333
	7.995	0.55785	0.0583333
	8.025	0.55665	0.0716667
	8.055	0.5557	0.0783333
	8.085	0.5543	0.08
	8.115	0.5533	0.075
	8.145	0.55205	0.085
	8.175	0.55075	0.1
	8.205	0.54905	0.0966667
	8.235	0.54785	0.0833333
	8.265	0.54655	0.0983333
	8.295	0.5449	0.0783333
	8.325	0.5442	0.055
	8.355	0.54325	0.0683333
	8.385	0.54215	0.0633333
	8.415	0.54135	0.0566667
	8.445	0.54045	0.045
	8.475	0.54	0.0366667
	8.505	0.53935	0.0633333
	8.535	0.5381	0.0633333
	8.565	0.53745	0.0416667
	8.595	0.53685	0.0433333
	8.625	0.53615	0.06
	8.655	0.53505	0.0666667
	8.685	0.53415	0.0516667
	8.715	0.5335	0.0516667
	8.745	0.5326	0.055
	8.775	0.53185	0.0483333
	8.805	0.53115	0.055
	8.835	0.5302	0.0566667
	8.865	0.52945	0.05
	8.895	0.5287	0.0483333
	8.925	0.528	0.06
	8.955	0.5269	0.0566667
	8.985	0.5263	0.0433333
	9.015	0.5256	0.0466667
	9.045	0.5249	0.0433333
	9.075	0.5243	0.0483333
	9.105	0.52345	0.0466667
	9.135	0.5229	0.045
	9.165	0.5221	0.05
	9.195	0.5214	0.0383333
	9.225	0.52095	0.0416667
	9.255	0.52015	0.0616667
	9.285	0.5191	0.0633333
	9.315	0.51825	0.0583333
	9.345	0.51735	0.0583333
	9.375	0.5165	0.055
	9.405	0.5157	0.0633333
	9.435	0.5146	0.0716667
	9.465	0.51355	0.07
	9.495	0.5125	0.0966667
	9.525	0.51065	0.118333
	9.555	0.50895	0.13
	9.585	0.50675	0.16
	9.615	0.50415	0.181667
	9.645	0.5013	0.17
	9.675	0.49905	0.141667
	9.705	0.49705	0.131667
	9.735	0.4951	0.135
	9.765	0.493	0.125
	9.795	0.49135	0.123333
	9.825	0.4893	0.125
	9.855	0.4876	0.123333
	9.885	0.4856	0.135
	9.915	0.48355	0.125
	9.945	0.48185	0.138333
	9.975	0.4794	0.19
	10.005	0.47615	0.233333
	10.035	0.4724	0.25
	10.065	0.46865	0.305
	10.095	0.46325	0.408333
	10.125	0.4564	0.48
	10.155	0.44885	0.546667
	10.185	0.44	0.601667
	10.215	0.4308	0.65
	10.245	0.4205	0.688333
	10.275	0.41015	0.688333
	10.305	0.39985	0.675
	10.335	0.3899	0.648333
	10.365	0.3804	0.66
	10.395	0.3701	0.63
	10.425	0.3615	0.498333
	10.455	0.35515	0.41
	10.485	0.3492	0.365
	10.515	0.3442	0.25
	10.545	0.3417	0.193333
	10.575	0.3384	0.163333
	10.605	0.3368	0.0833333
	10.635	0.3359	0.0383333
	10.665	0.33565	0.0233333
	10.695	0.3352	0.0266667
	10.725	0.33485	0.02
	10.755	0.3346	0.02
	10.785	0.33425	0.02
	10.815	0.334	0.0183333
	10.845	0.3337	0.0283333
	10.875	0.33315	0.035
	10.905	0.33265	0.0266667
	10.935	0.33235	0.0216667
	10.965	0.332	0.025
	10.995	0.3316	0.0183333
	11.025	0.33145	0.0116667
	11.055	0.33125	0.0266667
	11.085	0.33065	0.0316667
	11.115	0.3303	0.02
	11.145	0.33005	0.02
	11.175	0.3297	0.025
	11.205	0.3293	0.0233333
	11.235	0.329	0.02
	11.265	0.3287	0.02
	11.295	0.3284	0.025
	11.325	0.32795	0.0283333
	11.355	0.32755	0.0266667
	11.385	0.32715	0.02
	11.415	0.32695	0.0166667
	11.445	0.32665	0.0233333
	11.475	0.32625	0.02
	11.505	0.32605	0.02
	11.535	0.32565	0.0233333
	11.565	0.32535	0.0233333
	11.595	0.32495	0.02
	11.625	0.32475	0.0216667
	11.655	0.3243	0.0266667
	11.685	0.32395	0.0266667
	11.715	0.3235	0.0216667
	11.745	0.3233	0.0216667
	11.775	0.32285	0.0233333
	11.805	0.3226	0.0216667
	11.835	0.3222	0.0266667
	11.865	0.3218	0.0233333
	11.895	0.3215	0.02
	11.925	0.3212	0.02
	11.955	0.3209	0.02
	11.985	0.3206	0.0216667
	12.015	0.32025	0.0333333
	12.045	0.3196	0.0316667
	12.075	0.3193	0.0166667
	12.105	0.3191	0.02
	12.135	0.3187	0.0233333
	12.165	0.3184	0.0266667
	12.195	0.3179	0.0283333
	12.225	0.31755	0.0166667
	12.255	0.3174	0.00833333
	12.285	0.3173	0.00833333
	12.315	0.31715	0.01
	12.345	0.317	0.0116667
	12.375	0.3168	0.0183333
	12.405	0.31645	0.0266667
	12.435	0.316	0.0166667
	12.465	0.31595	0.0166667
	12.495	0.3155	0.0233333
	12.525	0.31525	0.0116667
	12.555	0.31515	0.0116667
	12.585	0.3149	0.0116667
	12.615	0.3148	0.0183333
	12.645	0.31435	0.03
	12.675	0.3139	0.02
	12.705	0.31375	0.0183333
	12.735	0.31335	0.0166667
	12.765	0.31325	0.00666667
	12.795	0.31315	0.0133333
	12.825	0.31285	0.0133333
	12.855	0.31275	0.0133333
	12.885	0.31245	0.0216667
	12.915	0.3121	0.0133333
	12.945	0.31205	0.00666667
	12.975	0.3119	0.00666667
	13.005	0.31185	0.01
	13.035	0.3116	0.0183333
	13.065	0.3113	0.0166667
	13.095	0.3111	0.0133333
	13.125	0.3109	0.02
	13.155	0.3105	0.0266667
	13.185	0.3101	0.0233333
	13.215	0.3098	0.015
	13.245	0.30965	0.0116667
	13.275	0.30945	0.0166667
	13.305	0.30915	0.0183333
	13.335	0.3089	0.02
	13.365	0.30855	0.0183333
	13.395	0.30835	0.015
	13.425	0.3081	0.0116667
	13.455	0.308	0.00666667
	13.485	0.3079	0.015
	13.515	0.30755	0.0166667
	13.545	0.3074	0.01
	13.575	0.30725	0.00833333
	13.605	0.30715	0.00666667
	13.635	0.30705	0.0133333
	13.665	0.30675	0.015
	13.695	0.3066	0.0166667
	13.725	0.30625	0.0133333
	13.755	0.3062	0.00833333
	13.785	0.306	0.0116667
	13.815	0.30585	0.0133333
	13.845	0.3056	0.015
	13.875	0.3054	0.0116667
	13.905	0.30525	0.0133333
	13.935	0.305	0.0166667
	13.965	0.30475	0.0216667
	13.995	0.30435	0.02
	14.025	0.30415	0.00666667
	14.055	0.30415	0.0116667
	14.085	0.3038	0.0183333
	14.115	0.3036	0.0116667
	14.145	0.30345	0.0116667
	14.175	0.30325	0.01
	14.205	0.30315	0.01
	14.235	0.30295	0.01
	14.265	0.30285	0.00666667
	14.295	0.30275	0.00333333
	14.325	0.30275	0.005
	14.355	0.3026	0.015
	14.385	0.3023	0.015
	14.415	0.30215	0.00666667
	14.445	0.3021	0.00666667
	14.475	0.30195	0.0133333
	14.505	0.3017	0.0116667
	14.535	0.3016	0.00833333
	14.565	0.30145	0.00833333
	14.595	0.30135	0.0116667
	14.625	0.3011	0.015
	14.655	0.3009	0.0133333
	14.685	0.3007	0.0116667
	14.715	0.30055	0.00833333
	14.745	0.30045	0.00833333
	14.775	0.3003	0.0116667
	14.805	0.3001	0.0183333
	14.835	0.29975	0.0183333
	14.865	0.29955	0.0166667
	14.895	0.29925	0.0133333
	14.925	0.29915	0.005
	14.955	0.2991	0.01
	14.985	0.29885	0.015
	15.015	0.29865	0.00833333
	15.045	0.2986	0.02
	15.075	0.29805	0.0266667
	15.105	0.2978	0.0133333
	15.135	0.29765	0.01
	15.165	0.2975	0.01
	15.195	0.29735	0.0133333
	15.225	0.2971	0.0183333
	15.255	0.2968	0.015
	15.285	0.29665	0.01
	15.315	0.2965	0.01
	15.345	0.29635	0.01
	15.375	0.2962	0.01
	15.405	0.29605	0.0116667
	15.435	0.29585	0.0133333
	15.465	0.29565	0.015
	15.495	0.2954	0.0216667
	15.525	0.295	0.03
	15.555	0.2945	0.0333333
	15.585	0.294	0.0316667
	15.615	0.29355	0.0233333
	15.645	0.2933	0.025
	15.675	0.2928	0.0316667
	15.705	0.29235	0.035
	15.735	0.29175	0.035
	15.765	0.2913	0.0333333
	15.795	0.29075	0.04
	15.825	0.2901	0.0433333
	15.855	0.28945	0.045
	15.885	0.28875	0.055
	15.915	0.2878	0.0716667
	15.945	0.2866	0.0866667
	15.975	0.2852	0.09
	16.005	0.2839	0.116667
	16.035	0.2817	0.146667
	16.065	0.2795	0.188333
	16.095	0.27605	0.28
	16.125	0.2711	0.365
	16.155	0.2651	0.415
	16.185	0.25865	0.516667
	16.215	0.2496	0.638333
	16.245	0.2395	0.778333
	16.275	0.22625	0.92
	16.305	0.2119	0.971667
	16.335	0.1971	1.055
	16.365	0.18025	1.17667
	16.395	0.1618	1.24
	16.425	0.14305	1.26333
	16.455	0.1239	1.29167
	16.485	0.1043	1.24667
	16.515	0.0865	1.12
	16.545	0.0707	1.05
	16.575	0.055	0.941667
	16.605	0.04245	0.803333
	16.635	0.0309	0.691667
	16.665	0.0217	0.555
	16.695	0.01425	0.415
	16.725	0.00925	0.325
	16.755	0.0045	0.24
	16.785	0.00205	0.123333
	16.815	0.0008	0.0666667
	16.845	5e-05	0.0266667
	16.875	0	0.00166667
	16.905	0	0
	16.935	0	0
	16.965	0	0
	16.995	0	0
	17.025	0	0
	17.055	0	0
	17.085	0	0
	17.115	0	0
	17.145	0	0
	17.175	0	0
	17.205	0	0
	17.235	0	0
	17.265	0	0
	17.295	0	0
	17.325	0	0
	17.355	0	0
	17.385	0	0
	17.415	0	0
	17.445	0	0
	17.475	0	0
	17.505	0	0
	17.535	0	0
	17.565	0	0
	17.595	0	0
	17.625	0	0
	17.655	0	0
	17.685	0	0
	17.715	0	0
	17.745	0	0
	17.775	0	0
	17.805	0	0
	17.835	0	0
	17.865	0	0
	17.895	0	0
	17.925	0	0
	17.955	0	0
	17.985	0	0
	18.015	0	0
	18.045	0	0
	18.075	0	0
	18.105	0	0
	18.135	0	0
	18.165	0	0
	18.195	0	0
	18.225	0	0
	18.255	0	0
	18.285	0	0
	18.315	0	0
	18.345	0	0
	18.375	0	0
	18.405	0	0
	18.435	0	0
	18.465	0	0
	18.495	0	0
	18.525	0	0
	18.555	0	0
	18.585	0	0
	18.615	0	0
	18.645	0	0
	18.675	0	0
	18.705	0	0
	18.735	0	0
	18.765	0	0
	18.795	0	0
	18.825	0	0
	18.855	0	0
	18.885	0	0
	18.915	0	0
	18.945	0	0
	18.975	0	0
	19.005	0	0
	19.035	0	0
	19.065	0	0
	19.095	0	0
	19.125	0	0
	19.155	0	0
	19.185	0	0
	19.215	0	0
	19.245	0	0
	19.275	0	0
	19.305	0	0
	19.335	0	0
	19.365	0	0
	19.395	0	0
	19.425	0	0
	19.455	0	0
	19.485	0	0
	19.515	0	0
	19.545	0	0
	19.575	0	0
	19.605	0	0
	19.635	0	0
	19.665	0	0
	19.695	0	0
	19.725	0	0
	19.755	0	0
	19.785	0	0
	19.815	0	0
	19.845	0	0
	19.875	0	0
	19.905	0	0
	19.935	0	0
	19.965	0	0
	19.995	0	0
	20.025	0	0
	20.055	0	0
	20.085	0	0
	20.115	0	0
	20.145	0	0
	20.175	0	0
	20.205	0	0
	20.235	0	0
	20.265	0	0
	20.295	0	0
	20.325	0	0
	20.355	0	0
	20.385	0	0
	20.415	0	0
	20.445	0	0
	20.475	0	0
	20.505	0	0
	20.535	0	0
	20.565	0	0
	20.595	0	0
	20.625	0	0
	20.655	0	0
	20.685	0	0
	20.715	0	0
	20.745	0	0
	20.775	0	0
	20.805	0	0
	20.835	0	0
	20.865	0	0
	20.895	0	0
	20.925	0	0
	20.955	0	0
	20.985	0	0
	21.015	0	0
	21.045	0	0
	21.075	0	0
	21.105	0	0
	21.135	0	0
	21.165	0	0
	21.195	0	0
	21.225	0	0
	21.255	0	0
	21.285	0	0
	21.315	0	0
	21.345	0	0
	21.375	0	0
	21.405	0	0
	21.435	0	0
	21.465	0	0
	21.495	0	0
	21.525	0	0
	21.555	0	0
	21.585	0	0
	21.615	0	0
	21.645	0	0
	21.675	0	0
	21.705	0	0
	21.735	0	0
	21.765	0	0
	21.795	0	0
	21.825	0	0
	21.855	0	0
	21.885	0	0
	21.915	0	0
	21.945	0	0
	21.975	0	0
	22.005	0	0
	22.035	0	0
	22.065	0	0
	22.095	0	0
	22.125	0	0
	22.155	0	0
	22.185	0	0
	22.215	0	0
	22.245	0	0
	22.275	0	0
	22.305	0	0
	22.335	0	0
	22.365	0	0
	22.395	0	0
	22.425	0	0
	22.455	0	0
	22.485	0	0
	22.515	0	0
	22.545	0	0
	22.575	0	0
	22.605	0	0
	22.635	0	0
	22.665	0	0
	22.695	0	0
	22.725	0	0
	22.755	0	0
	22.785	0	0
	22.815	0	0
	22.845	0	0
	22.875	0	0
	22.905	0	0
	22.935	0	0
	22.965	0	0
	22.995	0	0
	23.025	0	0
	23.055	0	0
	23.085	0	0
	23.115	0	0
	23.145	0	0
	23.175	0	0
	23.205	0	0
	23.235	0	0
	23.265	0	0
	23.295	0	0
	23.325	0	0
	23.355	0	0
	23.385	0	0
	23.415	0	0
	23.445	0	0
	23.475	0	0
	23.505	0	0
	23.535	0	0
	23.565	0	0
	23.595	0	0
	23.625	0	0
	23.655	0	0
	23.685	0	0
	23.715	0	0
	23.745	0	0
	23.775	0	0
	23.805	0	0
	23.835	0	0
	23.865	0	0
	23.895	0	0
	23.925	0	0
	23.955	0	0
	23.985	0	0
	24.015	0	0
	24.045	0	0
	24.075	0	0
	24.105	0	0
	24.135	0	0
	24.165	0	0
	24.195	0	0
	24.225	0	0
	24.255	0	0
	24.285	0	0
	24.315	0	0
	24.345	0	0
	24.375	0	0
	24.405	0	0
	24.435	0	0
	24.465	0	0
	24.495	0	0
	24.525	0	0
	24.555	0	0
	24.585	0	0
	24.615	0	0
	24.645	0	0
	24.675	0	0
	24.705	0	0
	24.735	0	0
	24.765	0	0
	24.795	0	0
	24.825	0	0
	24.855	0	0
	24.885	0	0
	24.915	0	0
	24.945	0	0
	24.975	0	0
	25.005	0	0
	25.035	0	0
	25.065	0	0
	25.095	0	0
	25.125	0	0
	25.155	0	0
	25.185	0	0
	25.215	0	0
	25.245	0	0
	25.275	0	0
	25.305	0	0
	25.335	0	0
	25.365	0	0
	25.395	0	0
	25.425	0	0
	25.455	0	0
	25.485	0	0
	25.515	0	0
	25.545	0	0
	25.575	0	0
	25.605	0	0
	25.635	0	0
	25.665	0	0
	25.695	0	0
	25.725	0	0
	25.755	0	0
	25.785	0	0
	25.815	0	0
	25.845	0	0
	25.875	0	0
	25.905	0	0
	25.935	0	0
	25.965	0	0
	25.995	0	0
	26.025	0	0
	26.055	0	0
	26.085	0	0
	26.115	0	0
	26.145	0	0
	26.175	0	0
	26.205	0	0
	26.235	0	0
	26.265	0	0
	26.295	0	0
	26.325	0	0
	26.355	0	0
	26.385	0	0
	26.415	0	0
	26.445	0	0
	26.475	0	0
	26.505	0	0
	26.535	0	0
	26.565	0	0
	26.595	0	0
	26.625	0	0
	26.655	0	0
	26.685	0	0
	26.715	0	0
	26.745	0	0
	26.775	0	0
	26.805	0	0
	26.835	0	0
	26.865	0	0
	26.895	0	0
	26.925	0	0
	26.955	0	0
	26.985	0	0
	27.015	0	0
	27.045	0	0
	27.075	0	0
	27.105	0	0
	27.135	0	0
	27.165	0	0
	27.195	0	0
	27.225	0	0
	27.255	0	0
	27.285	0	0
	27.315	0	0
	27.345	0	0
	27.375	0	0
	27.405	0	0
	27.435	0	0
	27.465	0	0
	27.495	0	0
	27.525	0	0
	27.555	0	0
	27.585	0	0
	27.615	0	0
	27.645	0	0
	27.675	0	0
	27.705	0	0
	27.735	0	0
	27.765	0	0
	27.795	0	0
	27.825	0	0
	27.855	0	0
	27.885	0	0
	27.915	0	0
	27.945	0	0
	27.975	0	0
	28.005	0	0
	28.035	0	0
	28.065	0	0
	28.095	0	0
	28.125	0	0
	28.155	0	0
	28.185	0	0
	28.215	0	0
	28.245	0	0
	28.275	0	0
	28.305	0	0
	28.335	0	0
	28.365	0	0
	28.395	0	0
	28.425	0	0
	28.455	0	0
	28.485	0	0
	28.515	0	0
	28.545	0	0
	28.575	0	0
	28.605	0	0
	28.635	0	0
	28.665	0	0
	28.695	0	0
	28.725	0	0
	28.755	0	0
	28.785	0	0
	28.815	0	0
	28.845	0	0
	28.875	0	0
	28.905	0	0
	28.935	0	0
	28.965	0	0
	28.995	0	0
	29.025	0	0
	29.055	0	0
	29.085	0	0
	29.115	0	0
	29.145	0	0
	29.175	0	0
	29.205	0	0
	29.235	0	0
	29.265	0	0
	29.295	0	0
	29.325	0	0
	29.355	0	0
	29.385	0	0
	29.415	0	0
	29.445	0	0
	29.475	0	0
	29.505	0	0
	29.535	0	0
	29.565	0	0
	29.595	0	0
	29.625	0	0
	29.655	0	0
	29.685	0	0
	29.715	0	0
	29.745	0	0
	29.775	0	0
	29.805	0	0
	29.835	0	0
	29.865	0	0
	29.895	0	0
	29.925	0	0
	29.955	0	0
	29.985	0	0

## Sheet: BOHXAZ_H
	# column 1: dameter d [A]	column	01:00:00	dameter	d	[A]	BOHXAZ_H_symm(MOF-806)
	# column 2: Connoly distribution	column	02:00:00	Connoly	distribution
	# column 3: PSD	column	03:00:00	PSD
	# value at d=0 is void-fraction	value	at	d=0	is	void-fraction
	0.015	0.66945	0
	0.045	0.66945	0
	0.075	0.66945	0
	0.105	0.66945	0
	0.135	0.66945	0
	0.165	0.66945	0.005
	0.195	0.6693	0.01
	0.225	0.66915	0.0116667
	0.255	0.66895	0.00833333
	0.285	0.6689	0.00833333
	0.315	0.6687	0.0116667
	0.345	0.66855	0.015
	0.375	0.66825	0.0133333
	0.405	0.66815	0.00833333
	0.435	0.668	0.0166667
	0.465	0.66765	0.0233333
	0.495	0.6673	0.015
	0.525	0.6672	0.00666667
	0.555	0.6671	0.00666667
	0.585	0.667	0.0133333
	0.615	0.6667	0.0266667
	0.645	0.6662	0.025
	0.675	0.66595	0.0233333
	0.705	0.6655	0.04
	0.735	0.66475	0.0533333
	0.765	0.6639	0.0466667
	0.795	0.66335	0.0366667
	0.825	0.6628	0.0433333
	0.855	0.66205	0.045
	0.885	0.66145	0.045
	0.915	0.6607	0.055
	0.945	0.6598	0.0533333
	0.975	0.6591	0.0466667
	1.005	0.6584	0.0466667
	1.035	0.6577	0.035
	1.065	0.65735	0.03
	1.095	0.6568	0.05
	1.125	0.65585	0.06
	1.155	0.655	0.0566667
	1.185	0.65415	0.0383333
	1.215	0.65385	0.0233333
	1.245	0.65345	0.035
	1.275	0.6528	0.0316667
	1.305	0.6525	0.035
	1.335	0.65175	0.0583333
	1.365	0.65075	0.05
	1.395	0.65025	0.0316667
	1.425	0.6498	0.03
	1.455	0.64935	0.0416667
	1.485	0.64855	0.05
	1.515	0.64785	0.045
	1.545	0.6472	0.04
	1.575	0.64665	0.035
	1.605	0.64615	0.0266667
	1.635	0.64585	0.0316667
	1.665	0.6452	0.045
	1.695	0.6445	0.0566667
	1.725	0.6435	0.05
	1.755	0.643	0.0533333
	1.785	0.6419	0.0666667
	1.815	0.641	0.0533333
	1.845	0.6403	0.04
	1.875	0.6398	0.0466667
	1.905	0.6389	0.055
	1.935	0.63815	0.0483333
	1.965	0.63745	0.04
	1.995	0.63695	0.0383333
	2.025	0.6363	0.055
	2.055	0.6353	0.05
	2.085	0.6348	0.045
	2.115	0.63395	0.045
	2.145	0.63345	0.03
	2.175	0.63305	0.0416667
	2.205	0.6322	0.0466667
	2.235	0.63165	0.05
	2.265	0.6307	0.0516667
	2.295	0.6301	0.0516667
	2.325	0.62915	0.075
	2.355	0.62785	0.0683333
	2.385	0.6271	0.0433333
	2.415	0.62655	0.0583333
	2.445	0.62535	0.0783333
	2.475	0.6242	0.0766667
	2.505	0.62305	0.0716667
	2.535	0.62205	0.0633333
	2.565	0.62115	0.0616667
	2.595	0.6202	0.06
	2.625	0.61935	0.0566667
	2.655	0.6185	0.0516667
	2.685	0.6178	0.0416667
	2.715	0.61725	0.0433333
	2.745	0.6165	0.0366667
	2.775	0.61615	0.035
	2.805	0.61545	0.0483333
	2.835	0.6147	0.05
	2.865	0.61395	0.0433333
	2.895	0.6134	0.0433333
	2.925	0.61265	0.0416667
	2.955	0.61215	0.0366667
	2.985	0.61155	0.025
	3.015	0.6114	0.0183333
	3.045	0.611	0.0366667
	3.075	0.6103	0.0466667
	3.105	0.6096	0.045
	3.135	0.60895	0.04
	3.165	0.6084	0.0516667
	3.195	0.6074	0.0516667
	3.225	0.60685	0.0383333
	3.255	0.60625	0.0483333
	3.285	0.6054	0.045
	3.315	0.6049	0.03
	3.345	0.6045	0.025
	3.375	0.60415	0.02
	3.405	0.6039	0.0166667
	3.435	0.60365	0.025
	3.465	0.60315	0.0333333
	3.495	0.60265	0.03
	3.525	0.60225	0.03
	3.555	0.60175	0.0283333
	3.585	0.6014	0.03
	3.615	0.60085	0.0316667
	3.645	0.60045	0.025
	3.675	0.6001	0.03
	3.705	0.59955	0.0283333
	3.735	0.59925	0.035
	3.765	0.5985	0.0433333
	3.795	0.59795	0.035
	3.825	0.59745	0.0366667
	3.855	0.59685	0.0383333
	3.885	0.5963	0.045
	3.915	0.5955	0.0433333
	3.945	0.595	0.035
	3.975	0.59445	0.035
	4.005	0.59395	0.0483333
	4.035	0.593	0.04
	4.065	0.59275	0.0233333
	4.095	0.5923	0.0316667
	4.125	0.5918	0.045
	4.155	0.59095	0.0433333
	4.185	0.5905	0.0333333
	4.215	0.58995	0.035
	4.245	0.58945	0.03
	4.275	0.58905	0.0266667
	4.305	0.58865	0.0266667
	4.335	0.58825	0.025
	4.365	0.5879	0.0333333
	4.395	0.58725	0.0433333
	4.425	0.5866	0.045
	4.455	0.5859	0.035
	4.485	0.58555	0.025
	4.515	0.58515	0.0266667
	4.545	0.58475	0.0316667
	4.575	0.5842	0.0333333
	4.605	0.58375	0.025
	4.635	0.58345	0.02
	4.665	0.58315	0.0233333
	4.695	0.58275	0.0233333
	4.725	0.58245	0.0316667
	4.755	0.5818	0.0416667
	4.785	0.5812	0.0333333
	4.815	0.5808	0.0283333
	4.845	0.58035	0.0366667
	4.875	0.5797	0.0416667
	4.905	0.5791	0.0383333
	4.935	0.57855	0.0283333
	4.965	0.57825	0.0283333
	4.995	0.5777	0.0366667
	5.025	0.57715	0.0283333
	5.055	0.57685	0.0216667
	5.085	0.5765	0.0316667
	5.115	0.5759	0.0333333
	5.145	0.5755	0.0316667
	5.175	0.57495	0.035
	5.205	0.57445	0.045
	5.235	0.5736	0.05
	5.265	0.57295	0.05
	5.295	0.5721	0.0433333
	5.325	0.57165	0.0366667
	5.355	0.571	0.045
	5.385	0.5703	0.035
	5.415	0.56995	0.03
	5.445	0.5694	0.0333333
	5.475	0.56895	0.0383333
	5.505	0.56825	0.035
	5.535	0.5679	0.0333333
	5.565	0.56725	0.0533333
	5.595	0.5663	0.0533333
	5.625	0.56565	0.0416667
	5.655	0.56505	0.0516667
	5.685	0.5641	0.055
	5.715	0.5634	0.0466667
	5.745	0.5627	0.045
	5.775	0.56205	0.0466667
	5.805	0.5613	0.06
	5.835	0.56025	0.055
	5.865	0.55965	0.0466667
	5.895	0.55885	0.045
	5.925	0.5583	0.0483333
	5.955	0.5574	0.0433333
	5.985	0.557	0.0316667
	6.015	0.55645	0.05
	6.045	0.5555	0.05
	6.075	0.55495	0.0366667
	6.105	0.5544	0.045
	6.135	0.5536	0.045
	6.165	0.55305	0.0366667
	6.195	0.5525	0.0433333
	6.225	0.55175	0.0533333
	6.255	0.5509	0.055
	6.285	0.5501	0.0533333
	6.315	0.5493	0.055
	6.345	0.54845	0.0516667
	6.375	0.54775	0.05
	6.405	0.54695	0.0516667
	6.435	0.5462	0.0466667
	6.465	0.54555	0.0433333
	6.495	0.5449	0.0466667
	6.525	0.54415	0.0483333
	6.555	0.54345	0.0416667
	6.585	0.5429	0.0366667
	6.615	0.54235	0.0383333
	6.645	0.54175	0.065
	6.675	0.5404	0.0716667
	6.705	0.5396	0.0533333
	6.735	0.5388	0.0466667
	6.765	0.5382	0.05
	6.795	0.5373	0.06
	6.825	0.5364	0.0416667
	6.855	0.53605	0.04
	6.885	0.5352	0.055
	6.915	0.5344	0.0633333
	6.945	0.5333	0.065
	6.975	0.53245	0.065
	7.005	0.53135	0.0666667
	7.035	0.53045	0.055
	7.065	0.5297	0.06
	7.095	0.52865	0.0633333
	7.125	0.5278	0.055
	7.155	0.527	0.0583333
	7.185	0.52605	0.06
	7.215	0.5252	0.0666667
	7.245	0.52405	0.0716667
	7.275	0.52305	0.0683333
	7.305	0.522	0.07
	7.335	0.52095	0.0683333
	7.365	0.51995	0.085
	7.395	0.5184	0.085
	7.425	0.5174	0.0766667
	7.455	0.5161	0.0816667
	7.485	0.51495	0.075
	7.515	0.51385	0.0633333
	7.545	0.51305	0.0733333
	7.575	0.51165	0.08
	7.605	0.51065	0.0666667
	7.635	0.50965	0.08
	7.665	0.50825	0.0866667
	7.695	0.50705	0.09
	7.725	0.50555	0.0833333
	7.755	0.50455	0.0666667
	7.785	0.50355	0.0683333
	7.815	0.5025	0.0816667
	7.845	0.5011	0.1
	7.875	0.4995	0.09
	7.905	0.4984	0.08
	7.935	0.4971	0.09
	7.965	0.4957	0.0833333
	7.995	0.4946	0.0616667
	8.025	0.49385	0.0616667
	8.055	0.49275	0.085
	8.085	0.4913	0.0783333
	8.115	0.4904	0.08
	8.145	0.4889	0.0966667
	8.175	0.4875	0.101667
	8.205	0.48585	0.0866667
	8.235	0.4849	0.085
	8.265	0.4833	0.101667
	8.295	0.48185	0.1
	8.325	0.4803	0.12
	8.355	0.47825	0.12
	8.385	0.4767	0.123333
	8.415	0.47455	0.115
	8.445	0.47325	0.103333
	8.475	0.47145	0.103333
	8.505	0.47015	0.0983333
	8.535	0.4685	0.116667
	8.565	0.46665	0.106667
	8.595	0.4653	0.123333
	8.625	0.46295	0.136667
	8.655	0.4612	0.103333
	8.685	0.45985	0.103333
	8.715	0.4581	0.106667
	8.745	0.45665	0.103333
	8.775	0.455	0.1
	8.805	0.45365	0.0983333
	8.835	0.45205	0.106667
	8.865	0.45045	0.11
	8.895	0.44875	0.116667
	8.925	0.44695	0.118333
	8.955	0.4452	0.0883333
	8.985	0.4443	0.0883333
	9.015	0.44255	0.105
	9.045	0.44115	0.106667
	9.075	0.43935	0.123333
	9.105	0.43745	0.116667
	9.135	0.43585	0.0933333
	9.165	0.43465	0.0966667
	9.195	0.43295	0.108333
	9.225	0.4314	0.103333
	9.255	0.42985	0.11
	9.285	0.4281	0.115
	9.315	0.4264	0.126667
	9.345	0.4243	0.145
	9.375	0.42205	0.153333
	9.405	0.4197	0.166667
	9.435	0.41705	0.228333
	9.465	0.41285	0.32
	9.495	0.40745	0.381667
	9.525	0.4014	0.451667
	9.555	0.3939	0.61
	9.585	0.3831	0.798333
	9.615	0.36995	0.946667
	9.645	0.3547	1.10333
	9.675	0.33685	1.17833
	9.705	0.31935	1.20667
	9.735	0.30065	1.275
	9.765	0.2811	1.245
	9.795	0.2633	1.12667
	9.825	0.2473	1
	9.855	0.2333	0.831667
	9.885	0.22235	0.65
	9.915	0.2138	0.451667
	9.945	0.2088	0.291667
	9.975	0.20505	0.198333
	10.005	0.20285	0.101667
	10.035	0.202	0.04
	10.065	0.20165	0.02
	10.095	0.2014	0.0216667
	10.125	0.201	0.0233333
	10.155	0.2007	0.025
	10.185	0.20025	0.03
	10.215	0.1998	0.0283333
	10.245	0.1994	0.0233333
	10.275	0.1991	0.0183333
	10.305	0.19885	0.0116667
	10.335	0.19875	0.01
	10.365	0.19855	0.0133333
	10.395	0.19835	0.01
	10.425	0.19825	0.0116667
	10.455	0.198	0.02
	10.485	0.19765	0.025
	10.515	0.19725	0.0283333
	10.545	0.1968	0.0316667
	10.575	0.1963	0.0283333
	10.605	0.19595	0.0183333
	10.635	0.19575	0.00833333
	10.665	0.1957	0.01
	10.695	0.19545	0.0183333
	10.725	0.19515	0.0183333
	10.755	0.1949	0.0216667
	10.785	0.1945	0.0233333
	10.815	0.1942	0.0283333
	10.845	0.19365	0.0333333
	10.875	0.1932	0.0283333
	10.905	0.1928	0.025
	10.935	0.19245	0.0183333
	10.965	0.19225	0.0233333
	10.995	0.19175	0.0233333
	11.025	0.19155	0.0133333
	11.055	0.19135	0.0183333
	11.085	0.191	0.0266667
	11.115	0.19055	0.0416667
	11.145	0.18975	0.0316667
	11.175	0.1896	0.0216667
	11.205	0.1891	0.035
	11.235	0.18855	0.0466667
	11.265	0.1877	0.0516667
	11.295	0.187	0.035
	11.325	0.18665	0.0583333
	11.355	0.18525	0.1
	11.385	0.18365	0.113333
	11.415	0.18185	0.136667
	11.445	0.17955	0.233333
	11.475	0.17485	0.34
	11.505	0.16935	0.428333
	11.535	0.162	0.486667
	11.565	0.15475	0.598333
	11.595	0.14405	0.75
	11.625	0.13225	0.833333
	11.655	0.11905	0.905
	11.685	0.1051	0.96
	11.715	0.09025	1.02333
	11.745	0.0744	1.02833
	11.775	0.0594	0.981667
	11.805	0.04495	0.873333
	11.835	0.0332	0.75
	11.865	0.02245	0.62
	11.895	0.0146	0.43
	11.925	0.00955	0.321667
	11.955	0.00495	0.258333
	11.985	0.0018	0.14
	12.015	0.00075	0.06
	12.045	0	0.025
	12.075	0	0
	12.105	0	0
	12.135	0	0
	12.165	0	0
	12.195	0	0
	12.225	0	0
	12.255	0	0
	12.285	0	0
	12.315	0	0
	12.345	0	0
	12.375	0	0
	12.405	0	0
	12.435	0	0
	12.465	0	0
	12.495	0	0
	12.525	0	0
	12.555	0	0
	12.585	0	0
	12.615	0	0
	12.645	0	0
	12.675	0	0
	12.705	0	0
	12.735	0	0
	12.765	0	0
	12.795	0	0
	12.825	0	0
	12.855	0	0
	12.885	0	0
	12.915	0	0
	12.945	0	0
	12.975	0	0
	13.005	0	0
	13.035	0	0
	13.065	0	0
	13.095	0	0
	13.125	0	0
	13.155	0	0
	13.185	0	0
	13.215	0	0
	13.245	0	0
	13.275	0	0
	13.305	0	0
	13.335	0	0
	13.365	0	0
	13.395	0	0
	13.425	0	0
	13.455	0	0
	13.485	0	0
	13.515	0	0
	13.545	0	0
	13.575	0	0
	13.605	0	0
	13.635	0	0
	13.665	0	0
	13.695	0	0
	13.725	0	0
	13.755	0	0
	13.785	0	0
	13.815	0	0
	13.845	0	0
	13.875	0	0
	13.905	0	0
	13.935	0	0
	13.965	0	0
	13.995	0	0
	14.025	0	0
	14.055	0	0
	14.085	0	0
	14.115	0	0
	14.145	0	0
	14.175	0	0
	14.205	0	0
	14.235	0	0
	14.265	0	0
	14.295	0	0
	14.325	0	0
	14.355	0	0
	14.385	0	0
	14.415	0	0
	14.445	0	0
	14.475	0	0
	14.505	0	0
	14.535	0	0
	14.565	0	0
	14.595	0	0
	14.625	0	0
	14.655	0	0
	14.685	0	0
	14.715	0	0
	14.745	0	0
	14.775	0	0
	14.805	0	0
	14.835	0	0
	14.865	0	0
	14.895	0	0
	14.925	0	0
	14.955	0	0
	14.985	0	0
	15.015	0	0
	15.045	0	0
	15.075	0	0
	15.105	0	0
	15.135	0	0
	15.165	0	0
	15.195	0	0
	15.225	0	0
	15.255	0	0
	15.285	0	0
	15.315	0	0
	15.345	0	0
	15.375	0	0
	15.405	0	0
	15.435	0	0
	15.465	0	0
	15.495	0	0
	15.525	0	0
	15.555	0	0
	15.585	0	0
	15.615	0	0
	15.645	0	0
	15.675	0	0
	15.705	0	0
	15.735	0	0
	15.765	0	0
	15.795	0	0
	15.825	0	0
	15.855	0	0
	15.885	0	0
	15.915	0	0
	15.945	0	0
	15.975	0	0
	16.005	0	0
	16.035	0	0
	16.065	0	0
	16.095	0	0
	16.125	0	0
	16.155	0	0
	16.185	0	0
	16.215	0	0
	16.245	0	0
	16.275	0	0
	16.305	0	0
	16.335	0	0
	16.365	0	0
	16.395	0	0
	16.425	0	0
	16.455	0	0
	16.485	0	0
	16.515	0	0
	16.545	0	0
	16.575	0	0
	16.605	0	0
	16.635	0	0
	16.665	0	0
	16.695	0	0
	16.725	0	0
	16.755	0	0
	16.785	0	0
	16.815	0	0
	16.845	0	0
	16.875	0	0
	16.905	0	0
	16.935	0	0
	16.965	0	0
	16.995	0	0
	17.025	0	0
	17.055	0	0
	17.085	0	0
	17.115	0	0
	17.145	0	0
	17.175	0	0
	17.205	0	0
	17.235	0	0
	17.265	0	0
	17.295	0	0
	17.325	0	0
	17.355	0	0
	17.385	0	0
	17.415	0	0
	17.445	0	0
	17.475	0	0
	17.505	0	0
	17.535	0	0
	17.565	0	0
	17.595	0	0
	17.625	0	0
	17.655	0	0
	17.685	0	0
	17.715	0	0
	17.745	0	0
	17.775	0	0
	17.805	0	0
	17.835	0	0
	17.865	0	0
	17.895	0	0
	17.925	0	0
	17.955	0	0
	17.985	0	0
	18.015	0	0
	18.045	0	0
	18.075	0	0
	18.105	0	0
	18.135	0	0
	18.165	0	0
	18.195	0	0
	18.225	0	0
	18.255	0	0
	18.285	0	0
	18.315	0	0
	18.345	0	0
	18.375	0	0
	18.405	0	0
	18.435	0	0
	18.465	0	0
	18.495	0	0
	18.525	0	0
	18.555	0	0
	18.585	0	0
	18.615	0	0
	18.645	0	0
	18.675	0	0
	18.705	0	0
	18.735	0	0
	18.765	0	0
	18.795	0	0
	18.825	0	0
	18.855	0	0
	18.885	0	0
	18.915	0	0
	18.945	0	0
	18.975	0	0
	19.005	0	0
	19.035	0	0
	19.065	0	0
	19.095	0	0
	19.125	0	0
	19.155	0	0
	19.185	0	0
	19.215	0	0
	19.245	0	0
	19.275	0	0
	19.305	0	0
	19.335	0	0
	19.365	0	0
	19.395	0	0
	19.425	0	0
	19.455	0	0
	19.485	0	0
	19.515	0	0
	19.545	0	0
	19.575	0	0
	19.605	0	0
	19.635	0	0
	19.665	0	0
	19.695	0	0
	19.725	0	0
	19.755	0	0
	19.785	0	0
	19.815	0	0
	19.845	0	0
	19.875	0	0
	19.905	0	0
	19.935	0	0
	19.965	0	0
	19.995	0	0
	20.025	0	0
	20.055	0	0
	20.085	0	0
	20.115	0	0
	20.145	0	0
	20.175	0	0
	20.205	0	0
	20.235	0	0
	20.265	0	0
	20.295	0	0
	20.325	0	0
	20.355	0	0
	20.385	0	0
	20.415	0	0
	20.445	0	0
	20.475	0	0
	20.505	0	0
	20.535	0	0
	20.565	0	0
	20.595	0	0
	20.625	0	0
	20.655	0	0
	20.685	0	0
	20.715	0	0
	20.745	0	0
	20.775	0	0
	20.805	0	0
	20.835	0	0
	20.865	0	0
	20.895	0	0
	20.925	0	0
	20.955	0	0
	20.985	0	0
	21.015	0	0
	21.045	0	0
	21.075	0	0
	21.105	0	0
	21.135	0	0
	21.165	0	0
	21.195	0	0
	21.225	0	0
	21.255	0	0
	21.285	0	0
	21.315	0	0
	21.345	0	0
	21.375	0	0
	21.405	0	0
	21.435	0	0
	21.465	0	0
	21.495	0	0
	21.525	0	0
	21.555	0	0
	21.585	0	0
	21.615	0	0
	21.645	0	0
	21.675	0	0
	21.705	0	0
	21.735	0	0
	21.765	0	0
	21.795	0	0
	21.825	0	0
	21.855	0	0
	21.885	0	0
	21.915	0	0
	21.945	0	0
	21.975	0	0
	22.005	0	0
	22.035	0	0
	22.065	0	0
	22.095	0	0
	22.125	0	0
	22.155	0	0
	22.185	0	0
	22.215	0	0
	22.245	0	0
	22.275	0	0
	22.305	0	0
	22.335	0	0
	22.365	0	0
	22.395	0	0
	22.425	0	0
	22.455	0	0
	22.485	0	0
	22.515	0	0
	22.545	0	0
	22.575	0	0
	22.605	0	0
	22.635	0	0
	22.665	0	0
	22.695	0	0
	22.725	0	0
	22.755	0	0
	22.785	0	0
	22.815	0	0
	22.845	0	0
	22.875	0	0
	22.905	0	0
	22.935	0	0
	22.965	0	0
	22.995	0	0
	23.025	0	0
	23.055	0	0
	23.085	0	0
	23.115	0	0
	23.145	0	0
	23.175	0	0
	23.205	0	0
	23.235	0	0
	23.265	0	0
	23.295	0	0
	23.325	0	0
	23.355	0	0
	23.385	0	0
	23.415	0	0
	23.445	0	0
	23.475	0	0
	23.505	0	0
	23.535	0	0
	23.565	0	0
	23.595	0	0
	23.625	0	0
	23.655	0	0
	23.685	0	0
	23.715	0	0
	23.745	0	0
	23.775	0	0
	23.805	0	0
	23.835	0	0
	23.865	0	0
	23.895	0	0
	23.925	0	0
	23.955	0	0
	23.985	0	0
	24.015	0	0
	24.045	0	0
	24.075	0	0
	24.105	0	0
	24.135	0	0
	24.165	0	0
	24.195	0	0
	24.225	0	0
	24.255	0	0
	24.285	0	0
	24.315	0	0
	24.345	0	0
	24.375	0	0
	24.405	0	0
	24.435	0	0
	24.465	0	0
	24.495	0	0
	24.525	0	0
	24.555	0	0
	24.585	0	0
	24.615	0	0
	24.645	0	0
	24.675	0	0
	24.705	0	0
	24.735	0	0
	24.765	0	0
	24.795	0	0
	24.825	0	0
	24.855	0	0
	24.885	0	0
	24.915	0	0
	24.945	0	0
	24.975	0	0
	25.005	0	0
	25.035	0	0
	25.065	0	0
	25.095	0	0
	25.125	0	0
	25.155	0	0
	25.185	0	0
	25.215	0	0
	25.245	0	0
	25.275	0	0
	25.305	0	0
	25.335	0	0
	25.365	0	0
	25.395	0	0
	25.425	0	0
	25.455	0	0
	25.485	0	0
	25.515	0	0
	25.545	0	0
	25.575	0	0
	25.605	0	0
	25.635	0	0
	25.665	0	0
	25.695	0	0
	25.725	0	0
	25.755	0	0
	25.785	0	0
	25.815	0	0
	25.845	0	0
	25.875	0	0
	25.905	0	0
	25.935	0	0
	25.965	0	0
	25.995	0	0
	26.025	0	0
	26.055	0	0
	26.085	0	0
	26.115	0	0
	26.145	0	0
	26.175	0	0
	26.205	0	0
	26.235	0	0
	26.265	0	0
	26.295	0	0
	26.325	0	0
	26.355	0	0
	26.385	0	0
	26.415	0	0
	26.445	0	0
	26.475	0	0
	26.505	0	0
	26.535	0	0
	26.565	0	0
	26.595	0	0
	26.625	0	0
	26.655	0	0
	26.685	0	0
	26.715	0	0
	26.745	0	0
	26.775	0	0
	26.805	0	0
	26.835	0	0
	26.865	0	0
	26.895	0	0
	26.925	0	0
	26.955	0	0
	26.985	0	0
	27.015	0	0
	27.045	0	0
	27.075	0	0
	27.105	0	0
	27.135	0	0
	27.165	0	0
	27.195	0	0
	27.225	0	0
	27.255	0	0
	27.285	0	0
	27.315	0	0
	27.345	0	0
	27.375	0	0
	27.405	0	0
	27.435	0	0
	27.465	0	0
	27.495	0	0
	27.525	0	0
	27.555	0	0
	27.585	0	0
	27.615	0	0
	27.645	0	0
	27.675	0	0
	27.705	0	0
	27.735	0	0
	27.765	0	0
	27.795	0	0
	27.825	0	0
	27.855	0	0
	27.885	0	0
	27.915	0	0
	27.945	0	0
	27.975	0	0
	28.005	0	0
	28.035	0	0
	28.065	0	0
	28.095	0	0
	28.125	0	0
	28.155	0	0
	28.185	0	0
	28.215	0	0
	28.245	0	0
	28.275	0	0
	28.305	0	0
	28.335	0	0
	28.365	0	0
	28.395	0	0
	28.425	0	0
	28.455	0	0
	28.485	0	0
	28.515	0	0
	28.545	0	0
	28.575	0	0
	28.605	0	0
	28.635	0	0
	28.665	0	0
	28.695	0	0
	28.725	0	0
	28.755	0	0
	28.785	0	0
	28.815	0	0
	28.845	0	0
	28.875	0	0
	28.905	0	0
	28.935	0	0
	28.965	0	0
	28.995	0	0
	29.025	0	0
	29.055	0	0
	29.085	0	0
	29.115	0	0
	29.145	0	0
	29.175	0	0
	29.205	0	0
	29.235	0	0
	29.265	0	0
	29.295	0	0
	29.325	0	0
	29.355	0	0
	29.385	0	0
	29.415	0	0
	29.445	0	0
	29.475	0	0
	29.505	0	0
	29.535	0	0
	29.565	0	0
	29.595	0	0
	29.625	0	0
	29.655	0	0
	29.685	0	0
	29.715	0	0
	29.745	0	0
	29.775	0	0
	29.805	0	0
	29.835	0	0
	29.865	0	0
	29.895	0	0
	29.925	0	0
	29.955	0	0
	29.985	0	0

## Sheet: BOHXED_H
	# column 1: dameter d [A]	column	01:00:00	dameter	d	[A]	BOHXED_H_symm(MOF-802)
	# column 2: Connoly distribution	column	02:00:00	Connoly	distribution
	# column 3: PSD	column	03:00:00	PSD
	# value at d=0 is void-fraction	value	at	d=0	is	void-fraction
	0.015	0.582	0
	0.045	0.582	0
	0.075	0.582	0
	0.105	0.582	0
	0.135	0.582	0.00166667
	0.165	0.58195	0.00333333
	0.195	0.5819	0.00333333
	0.225	0.58185	0.00333333
	0.255	0.5818	0.00333333
	0.285	0.58175	0.0116667
	0.315	0.58145	0.0166667
	0.345	0.58125	0.01
	0.375	0.58115	0.00833333
	0.405	0.581	0.00833333
	0.435	0.5809	0.0133333
	0.465	0.5806	0.02
	0.495	0.5803	0.0233333
	0.525	0.5799	0.0166667
	0.555	0.5798	0.0116667
	0.585	0.57955	0.0233333
	0.615	0.5791	0.0183333
	0.645	0.579	0.015
	0.675	0.57865	0.0216667
	0.705	0.57835	0.0183333
	0.735	0.5781	0.015
	0.765	0.5779	0.0166667
	0.795	0.5776	0.025
	0.825	0.57715	0.025
	0.855	0.57685	0.0316667
	0.885	0.5762	0.0383333
	0.915	0.5757	0.0266667
	0.945	0.5754	0.0133333
	0.975	0.5753	0.015
	1.005	0.57495	0.0316667
	1.035	0.57435	0.0416667
	1.065	0.5737	0.04
	1.095	0.57315	0.0416667
	1.125	0.57245	0.045
	1.155	0.5718	0.0383333
	1.185	0.5713	0.04
	1.215	0.5706	0.04
	1.245	0.5701	0.0383333
	1.275	0.56945	0.0366667
	1.305	0.569	0.045
	1.335	0.5681	0.045
	1.365	0.56765	0.0433333
	1.395	0.5668	0.0466667
	1.425	0.56625	0.0433333
	1.455	0.5655	0.0483333
	1.485	0.5648	0.0516667
	1.515	0.56395	0.0616667
	1.545	0.56295	0.0583333
	1.575	0.5622	0.06
	1.605	0.56115	0.065
	1.635	0.56025	0.0583333
	1.665	0.5594	0.0483333
	1.695	0.5588	0.06
	1.725	0.5576	0.0666667
	1.755	0.5568	0.0516667
	1.785	0.55605	0.0516667
	1.815	0.55525	0.0533333
	1.845	0.55445	0.0683333
	1.875	0.5532	0.0816667
	1.905	0.552	0.0666667
	1.935	0.5512	0.0616667
	1.965	0.55015	0.0733333
	1.995	0.549	0.0733333
	2.025	0.54795	0.0566667
	2.055	0.5473	0.06
	2.085	0.54615	0.0716667
	2.115	0.54515	0.0666667
	2.145	0.54415	0.0716667
	2.175	0.543	0.08
	2.205	0.54175	0.0933333
	2.235	0.5402	0.101667
	2.265	0.5387	0.0983333
	2.295	0.53725	0.0883333
	2.325	0.53605	0.0733333
	2.355	0.53505	0.0883333
	2.385	0.5334	0.0866667
	2.415	0.53245	0.0916667
	2.445	0.53065	0.0983333
	2.475	0.5295	0.0733333
	2.505	0.52845	0.0716667
	2.535	0.52735	0.095
	2.565	0.5256	0.106667
	2.595	0.52415	0.0833333
	2.625	0.5231	0.0833333
	2.655	0.52165	0.101667
	2.685	0.52005	0.0966667
	2.715	0.51875	0.0866667
	2.745	0.51745	0.075
	2.775	0.5165	0.0833333
	2.805	0.51495	0.0916667
	2.835	0.51375	0.0966667
	2.865	0.51205	0.0966667
	2.895	0.51085	0.0833333
	2.925	0.50955	0.0916667
	2.955	0.5081	0.113333
	2.985	0.50615	0.118333
	3.015	0.50455	0.095
	3.045	0.5033	0.0883333
	3.075	0.5019	0.09
	3.105	0.5006	0.0933333
	3.135	0.4991	0.0916667
	3.165	0.49785	0.0716667
	3.195	0.49695	0.1
	3.225	0.49485	0.121667
	3.255	0.4933	0.125
	3.285	0.4911	0.118333
	3.315	0.48975	0.095
	3.345	0.48825	0.116667
	3.375	0.48625	0.136667
	3.405	0.48415	0.151667
	3.435	0.4817	0.153333
	3.465	0.47955	0.155
	3.495	0.47705	0.143333
	3.525	0.47525	0.138333
	3.555	0.4729	0.15
	3.585	0.47075	0.143333
	3.615	0.4686	0.173333
	3.645	0.46555	0.181667
	3.675	0.46315	0.156667
	3.705	0.46085	0.163333
	3.735	0.45825	0.163333
	3.765	0.45595	0.17
	3.795	0.45315	0.158333
	3.825	0.4512	0.156667
	3.855	0.44845	0.185
	3.885	0.44565	0.195
	3.915	0.4426	0.183333
	3.945	0.44015	0.176667
	3.975	0.4373	0.185
	4.005	0.4346	0.215
	4.035	0.43085	0.265
	4.065	0.42665	0.326667
	4.095	0.42105	0.328333
	4.125	0.4168	0.3
	4.155	0.41205	0.255
	4.185	0.40915	0.213333
	4.215	0.40565	0.228333
	4.245	0.4023	0.228333
	4.275	0.3988	0.218333
	4.305	0.39575	0.213333
	4.335	0.3924	0.195
	4.365	0.3899	0.173333
	4.395	0.3872	0.188333
	4.425	0.38425	0.186667
	4.455	0.3816	0.176667
	4.485	0.37895	0.183333
	4.515	0.3761	0.196667
	4.545	0.37305	0.216667
	4.575	0.3696	0.201667
	4.605	0.367	0.178333
	4.635	0.36425	0.205
	4.665	0.36085	0.19
	4.695	0.35855	0.176667
	4.725	0.35555	0.225
	4.755	0.3518	0.253333
	4.785	0.34795	0.253333
	4.815	0.3442	0.27
	4.845	0.33985	0.286667
	4.875	0.3356	0.291667
	4.905	0.3311	0.285
	4.935	0.32705	0.295
	4.965	0.32225	0.316667
	4.995	0.31755	0.318333
	5.025	0.3127	0.306667
	5.055	0.30835	0.315
	5.085	0.30325	0.356667
	5.115	0.29765	0.361667
	5.145	0.2924	0.37
	5.175	0.28655	0.398333
	5.205	0.28045	0.49
	5.235	0.27185	0.658333
	5.265	0.2607	0.776667
	5.295	0.24855	0.906667
	5.325	0.2335	1.04167
	5.355	0.2173	1.01667
	5.385	0.203	0.935
	5.415	0.18925	0.913333
	5.445	0.1756	0.896667
	5.475	0.16235	0.813333
	5.505	0.1512	0.65
	5.535	0.14285	0.511667
	5.565	0.13585	0.426667
	5.595	0.13005	0.34
	5.625	0.12565	0.326667
	5.655	0.12025	0.388333
	5.685	0.114	0.396667
	5.715	0.10835	0.368333
	5.745	0.10295	0.325
	5.775	0.0986	0.268333
	5.805	0.0949	0.191667
	5.835	0.09285	0.16
	5.865	0.0901	0.215
	5.895	0.0864	0.256667
	5.925	0.0824	0.318333
	5.955	0.07685	0.423333
	5.985	0.0697	0.506667
	6.015	0.06165	0.556667
	6.045	0.053	0.626667
	6.075	0.04285	0.696667
	6.105	0.0321	0.65
	6.135	0.02335	0.566667
	6.165	0.0151	0.506667
	6.195	0.00815	0.42
	6.225	0.0025	0.266667
	6.255	0.00015	0.0833333
	6.285	0	0.005
	6.315	0	0
	6.345	0	0
	6.375	0	0
	6.405	0	0
	6.435	0	0
	6.465	0	0
	6.495	0	0
	6.525	0	0
	6.555	0	0
	6.585	0	0
	6.615	0	0
	6.645	0	0
	6.675	0	0
	6.705	0	0
	6.735	0	0
	6.765	0	0
	6.795	0	0
	6.825	0	0
	6.855	0	0
	6.885	0	0
	6.915	0	0
	6.945	0	0
	6.975	0	0
	7.005	0	0
	7.035	0	0
	7.065	0	0
	7.095	0	0
	7.125	0	0
	7.155	0	0
	7.185	0	0
	7.215	0	0
	7.245	0	0
	7.275	0	0
	7.305	0	0
	7.335	0	0
	7.365	0	0
	7.395	0	0
	7.425	0	0
	7.455	0	0
	7.485	0	0
	7.515	0	0
	7.545	0	0
	7.575	0	0
	7.605	0	0
	7.635	0	0
	7.665	0	0
	7.695	0	0
	7.725	0	0
	7.755	0	0
	7.785	0	0
	7.815	0	0
	7.845	0	0
	7.875	0	0
	7.905	0	0
	7.935	0	0
	7.965	0	0
	7.995	0	0
	8.025	0	0
	8.055	0	0
	8.085	0	0
	8.115	0	0
	8.145	0	0
	8.175	0	0
	8.205	0	0
	8.235	0	0
	8.265	0	0
	8.295	0	0
	8.325	0	0
	8.355	0	0
	8.385	0	0
	8.415	0	0
	8.445	0	0
	8.475	0	0
	8.505	0	0
	8.535	0	0
	8.565	0	0
	8.595	0	0
	8.625	0	0
	8.655	0	0
	8.685	0	0
	8.715	0	0
	8.745	0	0
	8.775	0	0
	8.805	0	0
	8.835	0	0
	8.865	0	0
	8.895	0	0
	8.925	0	0
	8.955	0	0
	8.985	0	0
	9.015	0	0
	9.045	0	0
	9.075	0	0
	9.105	0	0
	9.135	0	0
	9.165	0	0
	9.195	0	0
	9.225	0	0
	9.255	0	0
	9.285	0	0
	9.315	0	0
	9.345	0	0
	9.375	0	0
	9.405	0	0
	9.435	0	0
	9.465	0	0
	9.495	0	0
	9.525	0	0
	9.555	0	0
	9.585	0	0
	9.615	0	0
	9.645	0	0
	9.675	0	0
	9.705	0	0
	9.735	0	0
	9.765	0	0
	9.795	0	0
	9.825	0	0
	9.855	0	0
	9.885	0	0
	9.915	0	0
	9.945	0	0
	9.975	0	0
	10.005	0	0
	10.035	0	0
	10.065	0	0
	10.095	0	0
	10.125	0	0
	10.155	0	0
	10.185	0	0
	10.215	0	0
	10.245	0	0
	10.275	0	0
	10.305	0	0
	10.335	0	0
	10.365	0	0
	10.395	0	0
	10.425	0	0
	10.455	0	0
	10.485	0	0
	10.515	0	0
	10.545	0	0
	10.575	0	0
	10.605	0	0
	10.635	0	0
	10.665	0	0
	10.695	0	0
	10.725	0	0
	10.755	0	0
	10.785	0	0
	10.815	0	0
	10.845	0	0
	10.875	0	0
	10.905	0	0
	10.935	0	0
	10.965	0	0
	10.995	0	0
	11.025	0	0
	11.055	0	0
	11.085	0	0
	11.115	0	0
	11.145	0	0
	11.175	0	0
	11.205	0	0
	11.235	0	0
	11.265	0	0
	11.295	0	0
	11.325	0	0
	11.355	0	0
	11.385	0	0
	11.415	0	0
	11.445	0	0
	11.475	0	0
	11.505	0	0
	11.535	0	0
	11.565	0	0
	11.595	0	0
	11.625	0	0
	11.655	0	0
	11.685	0	0
	11.715	0	0
	11.745	0	0
	11.775	0	0
	11.805	0	0
	11.835	0	0
	11.865	0	0
	11.895	0	0
	11.925	0	0
	11.955	0	0
	11.985	0	0
	12.015	0	0
	12.045	0	0
	12.075	0	0
	12.105	0	0
	12.135	0	0
	12.165	0	0
	12.195	0	0
	12.225	0	0
	12.255	0	0
	12.285	0	0
	12.315	0	0
	12.345	0	0
	12.375	0	0
	12.405	0	0
	12.435	0	0
	12.465	0	0
	12.495	0	0
	12.525	0	0
	12.555	0	0
	12.585	0	0
	12.615	0	0
	12.645	0	0
	12.675	0	0
	12.705	0	0
	12.735	0	0
	12.765	0	0
	12.795	0	0
	12.825	0	0
	12.855	0	0
	12.885	0	0
	12.915	0	0
	12.945	0	0
	12.975	0	0
	13.005	0	0
	13.035	0	0
	13.065	0	0
	13.095	0	0
	13.125	0	0
	13.155	0	0
	13.185	0	0
	13.215	0	0
	13.245	0	0
	13.275	0	0
	13.305	0	0
	13.335	0	0
	13.365	0	0
	13.395	0	0
	13.425	0	0
	13.455	0	0
	13.485	0	0
	13.515	0	0
	13.545	0	0
	13.575	0	0
	13.605	0	0
	13.635	0	0
	13.665	0	0
	13.695	0	0
	13.725	0	0
	13.755	0	0
	13.785	0	0
	13.815	0	0
	13.845	0	0
	13.875	0	0
	13.905	0	0
	13.935	0	0
	13.965	0	0
	13.995	0	0
	14.025	0	0
	14.055	0	0
	14.085	0	0
	14.115	0	0
	14.145	0	0
	14.175	0	0
	14.205	0	0
	14.235	0	0
	14.265	0	0
	14.295	0	0
	14.325	0	0
	14.355	0	0
	14.385	0	0
	14.415	0	0
	14.445	0	0
	14.475	0	0
	14.505	0	0
	14.535	0	0
	14.565	0	0
	14.595	0	0
	14.625	0	0
	14.655	0	0
	14.685	0	0
	14.715	0	0
	14.745	0	0
	14.775	0	0
	14.805	0	0
	14.835	0	0
	14.865	0	0
	14.895	0	0
	14.925	0	0
	14.955	0	0
	14.985	0	0
	15.015	0	0
	15.045	0	0
	15.075	0	0
	15.105	0	0
	15.135	0	0
	15.165	0	0
	15.195	0	0
	15.225	0	0
	15.255	0	0
	15.285	0	0
	15.315	0	0
	15.345	0	0
	15.375	0	0
	15.405	0	0
	15.435	0	0
	15.465	0	0
	15.495	0	0
	15.525	0	0
	15.555	0	0
	15.585	0	0
	15.615	0	0
	15.645	0	0
	15.675	0	0
	15.705	0	0
	15.735	0	0
	15.765	0	0
	15.795	0	0
	15.825	0	0
	15.855	0	0
	15.885	0	0
	15.915	0	0
	15.945	0	0
	15.975	0	0
	16.005	0	0
	16.035	0	0
	16.065	0	0
	16.095	0	0
	16.125	0	0
	16.155	0	0
	16.185	0	0
	16.215	0	0
	16.245	0	0
	16.275	0	0
	16.305	0	0
	16.335	0	0
	16.365	0	0
	16.395	0	0
	16.425	0	0
	16.455	0	0
	16.485	0	0
	16.515	0	0
	16.545	0	0
	16.575	0	0
	16.605	0	0
	16.635	0	0
	16.665	0	0
	16.695	0	0
	16.725	0	0
	16.755	0	0
	16.785	0	0
	16.815	0	0
	16.845	0	0
	16.875	0	0
	16.905	0	0
	16.935	0	0
	16.965	0	0
	16.995	0	0
	17.025	0	0
	17.055	0	0
	17.085	0	0
	17.115	0	0
	17.145	0	0
	17.175	0	0
	17.205	0	0
	17.235	0	0
	17.265	0	0
	17.295	0	0
	17.325	0	0
	17.355	0	0
	17.385	0	0
	17.415	0	0
	17.445	0	0
	17.475	0	0
	17.505	0	0
	17.535	0	0
	17.565	0	0
	17.595	0	0
	17.625	0	0
	17.655	0	0
	17.685	0	0
	17.715	0	0
	17.745	0	0
	17.775	0	0
	17.805	0	0
	17.835	0	0
	17.865	0	0
	17.895	0	0
	17.925	0	0
	17.955	0	0
	17.985	0	0
	18.015	0	0
	18.045	0	0
	18.075	0	0
	18.105	0	0
	18.135	0	0
	18.165	0	0
	18.195	0	0
	18.225	0	0
	18.255	0	0
	18.285	0	0
	18.315	0	0
	18.345	0	0
	18.375	0	0
	18.405	0	0
	18.435	0	0
	18.465	0	0
	18.495	0	0
	18.525	0	0
	18.555	0	0
	18.585	0	0
	18.615	0	0
	18.645	0	0
	18.675	0	0
	18.705	0	0
	18.735	0	0
	18.765	0	0
	18.795	0	0
	18.825	0	0
	18.855	0	0
	18.885	0	0
	18.915	0	0
	18.945	0	0
	18.975	0	0
	19.005	0	0
	19.035	0	0
	19.065	0	0
	19.095	0	0
	19.125	0	0
	19.155	0	0
	19.185	0	0
	19.215	0	0
	19.245	0	0
	19.275	0	0
	19.305	0	0
	19.335	0	0
	19.365	0	0
	19.395	0	0
	19.425	0	0
	19.455	0	0
	19.485	0	0
	19.515	0	0
	19.545	0	0
	19.575	0	0
	19.605	0	0
	19.635	0	0
	19.665	0	0
	19.695	0	0
	19.725	0	0
	19.755	0	0
	19.785	0	0
	19.815	0	0
	19.845	0	0
	19.875	0	0
	19.905	0	0
	19.935	0	0
	19.965	0	0
	19.995	0	0
	20.025	0	0
	20.055	0	0
	20.085	0	0
	20.115	0	0
	20.145	0	0
	20.175	0	0
	20.205	0	0
	20.235	0	0
	20.265	0	0
	20.295	0	0
	20.325	0	0
	20.355	0	0
	20.385	0	0
	20.415	0	0
	20.445	0	0
	20.475	0	0
	20.505	0	0
	20.535	0	0
	20.565	0	0
	20.595	0	0
	20.625	0	0
	20.655	0	0
	20.685	0	0
	20.715	0	0
	20.745	0	0
	20.775	0	0
	20.805	0	0
	20.835	0	0
	20.865	0	0
	20.895	0	0
	20.925	0	0
	20.955	0	0
	20.985	0	0
	21.015	0	0
	21.045	0	0
	21.075	0	0
	21.105	0	0
	21.135	0	0
	21.165	0	0
	21.195	0	0
	21.225	0	0
	21.255	0	0
	21.285	0	0
	21.315	0	0
	21.345	0	0
	21.375	0	0
	21.405	0	0
	21.435	0	0
	21.465	0	0
	21.495	0	0
	21.525	0	0
	21.555	0	0
	21.585	0	0
	21.615	0	0
	21.645	0	0
	21.675	0	0
	21.705	0	0
	21.735	0	0
	21.765	0	0
	21.795	0	0
	21.825	0	0
	21.855	0	0
	21.885	0	0
	21.915	0	0
	21.945	0	0
	21.975	0	0
	22.005	0	0
	22.035	0	0
	22.065	0	0
	22.095	0	0
	22.125	0	0
	22.155	0	0
	22.185	0	0
	22.215	0	0
	22.245	0	0
	22.275	0	0
	22.305	0	0
	22.335	0	0
	22.365	0	0
	22.395	0	0
	22.425	0	0
	22.455	0	0
	22.485	0	0
	22.515	0	0
	22.545	0	0
	22.575	0	0
	22.605	0	0
	22.635	0	0
	22.665	0	0
	22.695	0	0
	22.725	0	0
	22.755	0	0
	22.785	0	0
	22.815	0	0
	22.845	0	0
	22.875	0	0
	22.905	0	0
	22.935	0	0
	22.965	0	0
	22.995	0	0
	23.025	0	0
	23.055	0	0
	23.085	0	0
	23.115	0	0
	23.145	0	0
	23.175	0	0
	23.205	0	0
	23.235	0	0
	23.265	0	0
	23.295	0	0
	23.325	0	0
	23.355	0	0
	23.385	0	0
	23.415	0	0
	23.445	0	0
	23.475	0	0
	23.505	0	0
	23.535	0	0
	23.565	0	0
	23.595	0	0
	23.625	0	0
	23.655	0	0
	23.685	0	0
	23.715	0	0
	23.745	0	0
	23.775	0	0
	23.805	0	0
	23.835	0	0
	23.865	0	0
	23.895	0	0
	23.925	0	0
	23.955	0	0
	23.985	0	0
	24.015	0	0
	24.045	0	0
	24.075	0	0
	24.105	0	0
	24.135	0	0
	24.165	0	0
	24.195	0	0
	24.225	0	0
	24.255	0	0
	24.285	0	0
	24.315	0	0
	24.345	0	0
	24.375	0	0
	24.405	0	0
	24.435	0	0
	24.465	0	0
	24.495	0	0
	24.525	0	0
	24.555	0	0
	24.585	0	0
	24.615	0	0
	24.645	0	0
	24.675	0	0
	24.705	0	0
	24.735	0	0
	24.765	0	0
	24.795	0	0
	24.825	0	0
	24.855	0	0
	24.885	0	0
	24.915	0	0
	24.945	0	0
	24.975	0	0
	25.005	0	0
	25.035	0	0
	25.065	0	0
	25.095	0	0
	25.125	0	0
	25.155	0	0
	25.185	0	0
	25.215	0	0
	25.245	0	0
	25.275	0	0
	25.305	0	0
	25.335	0	0
	25.365	0	0
	25.395	0	0
	25.425	0	0
	25.455	0	0
	25.485	0	0
	25.515	0	0
	25.545	0	0
	25.575	0	0
	25.605	0	0
	25.635	0	0
	25.665	0	0
	25.695	0	0
	25.725	0	0
	25.755	0	0
	25.785	0	0
	25.815	0	0
	25.845	0	0
	25.875	0	0
	25.905	0	0
	25.935	0	0
	25.965	0	0
	25.995	0	0
	26.025	0	0
	26.055	0	0
	26.085	0	0
	26.115	0	0
	26.145	0	0
	26.175	0	0
	26.205	0	0
	26.235	0	0
	26.265	0	0
	26.295	0	0
	26.325	0	0
	26.355	0	0
	26.385	0	0
	26.415	0	0
	26.445	0	0
	26.475	0	0
	26.505	0	0
	26.535	0	0
	26.565	0	0
	26.595	0	0
	26.625	0	0
	26.655	0	0
	26.685	0	0
	26.715	0	0
	26.745	0	0
	26.775	0	0
	26.805	0	0
	26.835	0	0
	26.865	0	0
	26.895	0	0
	26.925	0	0
	26.955	0	0
	26.985	0	0
	27.015	0	0
	27.045	0	0
	27.075	0	0
	27.105	0	0
	27.135	0	0
	27.165	0	0
	27.195	0	0
	27.225	0	0
	27.255	0	0
	27.285	0	0
	27.315	0	0
	27.345	0	0
	27.375	0	0
	27.405	0	0
	27.435	0	0
	27.465	0	0
	27.495	0	0
	27.525	0	0
	27.555	0	0
	27.585	0	0
	27.615	0	0
	27.645	0	0
	27.675	0	0
	27.705	0	0
	27.735	0	0
	27.765	0	0
	27.795	0	0
	27.825	0	0
	27.855	0	0
	27.885	0	0
	27.915	0	0
	27.945	0	0
	27.975	0	0
	28.005	0	0
	28.035	0	0
	28.065	0	0
	28.095	0	0
	28.125	0	0
	28.155	0	0
	28.185	0	0
	28.215	0	0
	28.245	0	0
	28.275	0	0
	28.305	0	0
	28.335	0	0
	28.365	0	0
	28.395	0	0
	28.425	0	0
	28.455	0	0
	28.485	0	0
	28.515	0	0
	28.545	0	0
	28.575	0	0
	28.605	0	0
	28.635	0	0
	28.665	0	0
	28.695	0	0
	28.725	0	0
	28.755	0	0
	28.785	0	0
	28.815	0	0
	28.845	0	0
	28.875	0	0
	28.905	0	0
	28.935	0	0
	28.965	0	0
	28.995	0	0
	29.025	0	0
	29.055	0	0
	29.085	0	0
	29.115	0	0
	29.145	0	0
	29.175	0	0
	29.205	0	0
	29.235	0	0
	29.265	0	0
	29.295	0	0
	29.325	0	0
	29.355	0	0
	29.385	0	0
	29.415	0	0
	29.445	0	0
	29.475	0	0
	29.505	0	0
	29.535	0	0
	29.565	0	0
	29.595	0	0
	29.625	0	0
	29.655	0	0
	29.685	0	0
	29.715	0	0
	29.745	0	0
	29.775	0	0
	29.805	0	0
	29.835	0	0
	29.865	0	0
	29.895	0	0
	29.925	0	0
	29.955	0	0
	29.985	0	0

## Sheet: BOSZEQ_H
	# column 1: dameter d [A]	column	01:00:00	dameter	d	[A]	BOSZEQ_H_symm
	# column 2: Connoly distribution	column	02:00:00	Connoly	distribution
	# column 3: PSD	column	03:00:00	PSD
	# value at d=0 is void-fraction	value	at	d=0	is	void-fraction
	0.015	0.8284	0
	0.045	0.8284	0
	0.075	0.8284	0
	0.105	0.8284	0
	0.135	0.8284	0.00166667
	0.165	0.82835	0.00166667
	0.195	0.82835	0
	0.225	0.82835	0
	0.255	0.82835	0
	0.285	0.82835	0
	0.315	0.82835	0.00333333
	0.345	0.82825	0.005
	0.375	0.8282	0.00333333
	0.405	0.82815	0.00333333
	0.435	0.8281	0.00333333
	0.465	0.82805	0.00833333
	0.495	0.82785	0.00833333
	0.525	0.8278	0.00333333
	0.555	0.82775	0.00333333
	0.585	0.8277	0.00666667
	0.615	0.82755	0.015
	0.645	0.82725	0.0133333
	0.675	0.82715	0.00666667
	0.705	0.82705	0.00333333
	0.735	0.82705	0
	0.765	0.82705	0.00333333
	0.795	0.82695	0.00833333
	0.825	0.8268	0.015
	0.855	0.8265	0.0166667
	0.885	0.8263	0.0116667
	0.915	0.82615	0.01
	0.945	0.826	0.01
	0.975	0.82585	0.01
	1.005	0.8257	0.0166667
	1.035	0.82535	0.0166667
	1.065	0.8252	0.0116667
	1.095	0.825	0.00666667
	1.125	0.825	0.00166667
	1.155	0.82495	0.0116667
	1.185	0.82465	0.015
	1.215	0.8245	0.00833333
	1.245	0.8244	0.01
	1.275	0.8242	0.0166667
	1.305	0.8239	0.015
	1.335	0.82375	0.0116667
	1.365	0.82355	0.0133333
	1.395	0.82335	0.0116667
	1.425	0.8232	0.0133333
	1.455	0.82295	0.0116667
	1.485	0.82285	0.0116667
	1.515	0.8226	0.015
	1.545	0.8224	0.015
	1.575	0.82215	0.015
	1.605	0.82195	0.0133333
	1.635	0.82175	0.0133333
	1.665	0.82155	0.01
	1.695	0.82145	0.01
	1.725	0.82125	0.01
	1.755	0.82115	0.00833333
	1.785	0.821	0.0116667
	1.815	0.8208	0.0183333
	1.845	0.82045	0.0166667
	1.875	0.8203	0.00833333
	1.905	0.8202	0.0166667
	1.935	0.8198	0.0316667
	1.965	0.81925	0.025
	1.995	0.81905	0.0216667
	2.025	0.8186	0.0233333
	2.055	0.81835	0.02
	2.085	0.818	0.0233333
	2.115	0.81765	0.02
	2.145	0.8174	0.0116667
	2.175	0.8173	0.00666667
	2.205	0.8172	0.0116667
	2.235	0.81695	0.02
	2.265	0.8166	0.025
	2.295	0.8162	0.025
	2.325	0.81585	0.0116667
	2.355	0.81585	0.00666667
	2.385	0.81565	0.015
	2.415	0.8154	0.0116667
	2.445	0.8153	0.005
	2.475	0.81525	0.00833333
	2.505	0.81505	0.0133333
	2.535	0.81485	0.00833333
	2.565	0.8148	0.00333333
	2.595	0.81475	0.0116667
	2.625	0.81445	0.0133333
	2.655	0.81435	0.00833333
	2.685	0.8142	0.0116667
	2.715	0.814	0.015
	2.745	0.81375	0.01
	2.775	0.8137	0.00833333
	2.805	0.8135	0.015
	2.835	0.81325	0.01
	2.865	0.8132	0.01
	2.895	0.81295	0.025
	2.925	0.81245	0.02
	2.955	0.81235	0.015
	2.985	0.812	0.0183333
	3.015	0.8118	0.01
	3.045	0.8117	0.0133333
	3.075	0.8114	0.0116667
	3.105	0.81135	0.00666667
	3.135	0.8112	0.015
	3.165	0.8109	0.0183333
	3.195	0.81065	0.0266667
	3.225	0.8101	0.0283333
	3.255	0.8098	0.0133333
	3.285	0.8097	0.01
	3.315	0.8095	0.0216667
	3.345	0.80905	0.0333333
	3.375	0.8085	0.0316667
	3.405	0.8081	0.0233333
	3.435	0.8078	0.0166667
	3.465	0.8076	0.0116667
	3.495	0.80745	0.0183333
	3.525	0.80705	0.025
	3.555	0.8067	0.0233333
	3.585	0.80635	0.0266667
	3.615	0.8059	0.0266667
	3.645	0.80555	0.0216667
	3.675	0.80525	0.0233333
	3.705	0.80485	0.0183333
	3.735	0.8047	0.0166667
	3.765	0.80435	0.02
	3.795	0.8041	0.02
	3.825	0.80375	0.02
	3.855	0.8035	0.015
	3.885	0.8033	0.0133333
	3.915	0.8031	0.0166667
	3.945	0.8028	0.0166667
	3.975	0.8026	0.02
	4.005	0.8022	0.0233333
	4.035	0.8019	0.015
	4.065	0.80175	0.0166667
	4.095	0.8014	0.0183333
	4.125	0.8012	0.0233333
	4.155	0.8007	0.025
	4.185	0.80045	0.0166667
	4.215	0.8002	0.0133333
	4.245	0.80005	0.01
	4.275	0.7999	0.0116667
	4.305	0.7997	0.0133333
	4.335	0.7995	0.0183333
	4.365	0.79915	0.0216667
	4.395	0.79885	0.015
	4.425	0.7987	0.00833333
	4.455	0.7986	0.00833333
	4.485	0.79845	0.0133333
	4.515	0.7982	0.0183333
	4.545	0.7979	0.02
	4.575	0.7976	0.02
	4.605	0.7973	0.0216667
	4.635	0.79695	0.0216667
	4.665	0.79665	0.0166667
	4.695	0.79645	0.01
	4.725	0.79635	0.0166667
	4.755	0.79595	0.0233333
	4.785	0.79565	0.0116667
	4.815	0.7956	0.00833333
	4.845	0.7954	0.0116667
	4.875	0.79525	0.02
	4.905	0.7948	0.0216667
	4.935	0.7946	0.02
	4.965	0.7942	0.0233333
	4.995	0.7939	0.0216667
	5.025	0.79355	0.0216667
	5.055	0.79325	0.015
	5.085	0.7931	0.02
	5.115	0.79265	0.02
	5.145	0.7925	0.015
	5.175	0.7922	0.0233333
	5.205	0.7918	0.025
	5.235	0.79145	0.025
	5.265	0.79105	0.02
	5.295	0.79085	0.0166667
	5.325	0.79055	0.015
	5.355	0.7904	0.0183333
	5.385	0.79	0.0183333
	5.415	0.78985	0.0133333
	5.445	0.7896	0.0216667
	5.475	0.7892	0.0216667
	5.505	0.78895	0.0183333
	5.535	0.78865	0.0283333
	5.565	0.7881	0.025
	5.595	0.7879	0.01
	5.625	0.7878	0.0133333
	5.655	0.7875	0.0166667
	5.685	0.7873	0.02
	5.715	0.7869	0.02
	5.745	0.7867	0.0116667
	5.775	0.78655	0.02
	5.805	0.7861	0.0233333
	5.835	0.78585	0.0216667
	5.865	0.78545	0.0283333
	5.895	0.785	0.025
	5.925	0.7847	0.025
	5.955	0.78425	0.0216667
	5.985	0.78405	0.0183333
	6.015	0.7837	0.02
	6.045	0.78345	0.0166667
	6.075	0.7832	0.0166667
	6.105	0.78295	0.0166667
	6.135	0.7827	0.025
	6.165	0.7822	0.0333333
	6.195	0.7817	0.025
	6.225	0.78145	0.02
	6.255	0.7811	0.0216667
	6.285	0.7808	0.0166667
	6.315	0.7806	0.015
	6.345	0.78035	0.01
	6.375	0.7803	0.0166667
	6.405	0.77985	0.0283333
	6.435	0.77945	0.0266667
	6.465	0.77905	0.0233333
	6.495	0.77875	0.015
	6.525	0.7786	0.025
	6.555	0.778	0.0383333
	6.585	0.77745	0.0333333
	6.615	0.777	0.03
	6.645	0.77655	0.0316667
	6.675	0.77605	0.0333333
	6.705	0.77555	0.0316667
	6.735	0.7751	0.0283333
	6.765	0.7747	0.0266667
	6.795	0.7743	0.035
	6.825	0.77365	0.04
	6.855	0.7731	0.0333333
	6.885	0.77265	0.0283333
	6.915	0.77225	0.0433333
	6.945	0.77135	0.0433333
	6.975	0.77095	0.0316667
	7.005	0.7704	0.0333333
	7.035	0.76995	0.035
	7.065	0.76935	0.04
	7.095	0.76875	0.0383333
	7.125	0.7682	0.0383333
	7.155	0.7676	0.0516667
	7.185	0.76665	0.0466667
	7.215	0.7662	0.03
	7.245	0.76575	0.035
	7.275	0.76515	0.0333333
	7.305	0.76475	0.03
	7.335	0.76425	0.0216667
	7.365	0.7641	0.0133333
	7.395	0.76385	0.0233333
	7.425	0.7634	0.0333333
	7.455	0.76285	0.0366667
	7.485	0.7623	0.0416667
	7.515	0.7616	0.0416667
	7.545	0.76105	0.0316667
	7.575	0.76065	0.02
	7.605	0.76045	0.03
	7.635	0.75975	0.04
	7.665	0.75925	0.035
	7.695	0.7587	0.0283333
	7.725	0.7584	0.0266667
	7.755	0.7579	0.0383333
	7.785	0.75725	0.0416667
	7.815	0.75665	0.0466667
	7.845	0.75585	0.0433333
	7.875	0.75535	0.035
	7.905	0.7548	0.0366667
	7.935	0.75425	0.0333333
	7.965	0.7538	0.0216667
	7.995	0.7536	0.02
	8.025	0.7532	0.0316667
	8.055	0.75265	0.0283333
	8.085	0.75235	0.0316667
	8.115	0.7517	0.04
	8.145	0.75115	0.0383333
	8.175	0.75055	0.0433333
	8.205	0.74985	0.045
	8.235	0.7492	0.0333333
	8.265	0.74885	0.0216667
	8.295	0.74855	0.0233333
	8.325	0.74815	0.035
	8.355	0.7475	0.0366667
	8.385	0.74705	0.0316667
	8.415	0.74655	0.035
	8.445	0.746	0.0366667
	8.475	0.74545	0.0383333
	8.505	0.74485	0.0433333
	8.535	0.74415	0.0383333
	8.565	0.7437	0.035
	8.595	0.7431	0.0283333
	8.625	0.74285	0.0266667
	8.655	0.7423	0.035
	8.685	0.7418	0.035
	8.715	0.74125	0.0266667
	8.745	0.741	0.0233333
	8.775	0.74055	0.0233333
	8.805	0.7403	0.0283333
	8.835	0.7397	0.0433333
	8.865	0.739	0.03
	8.895	0.7388	0.0233333
	8.925	0.7383	0.0333333
	8.955	0.7378	0.0366667
	8.985	0.7372	0.03
	9.015	0.7369	0.025
	9.045	0.73645	0.0266667
	9.075	0.7361	0.0183333
	9.105	0.7359	0.0316667
	9.135	0.73515	0.03
	9.165	0.735	0.0233333
	9.195	0.73445	0.035
	9.225	0.73395	0.0333333
	9.255	0.73345	0.0283333
	9.285	0.7331	0.0316667
	9.315	0.7325	0.035
	9.345	0.73205	0.0283333
	9.375	0.73165	0.0216667
	9.405	0.7314	0.0233333
	9.435	0.73095	0.0283333
	9.465	0.73055	0.0316667
	9.495	0.73	0.04
	9.525	0.72935	0.035
	9.555	0.72895	0.0216667
	9.585	0.7287	0.0183333
	9.615	0.7284	0.0233333
	9.645	0.728	0.0366667
	9.675	0.7273	0.0466667
	9.705	0.7266	0.0366667
	9.735	0.7262	0.0316667
	9.765	0.72565	0.0366667
	9.795	0.7251	0.03
	9.825	0.72475	0.0333333
	9.855	0.7241	0.03
	9.885	0.72385	0.025
	9.915	0.72335	0.04
	9.945	0.72265	0.0416667
	9.975	0.7221	0.0433333
	10.005	0.72135	0.0483333
	10.035	0.72065	0.0566667
	10.065	0.71965	0.0633333
	10.095	0.71875	0.0566667
	10.125	0.71795	0.0466667
	10.155	0.71735	0.05
	10.185	0.71645	0.06
	10.215	0.71555	0.055
	10.245	0.7148	0.0566667
	10.275	0.71385	0.0666667
	10.305	0.7128	0.06
	10.335	0.71205	0.0416667
	10.365	0.71155	0.0483333
	10.395	0.7106	0.0566667
	10.425	0.70985	0.0483333
	10.455	0.70915	0.0416667
	10.485	0.7086	0.0533333
	10.515	0.70755	0.065
	10.545	0.70665	0.0583333
	10.575	0.7058	0.055
	10.605	0.705	0.06
	10.635	0.704	0.07
	10.665	0.7029	0.0583333
	10.695	0.70225	0.0483333
	10.725	0.70145	0.0483333
	10.755	0.7008	0.0466667
	10.785	0.70005	0.05
	10.815	0.6993	0.0483333
	10.845	0.6986	0.065
	10.875	0.69735	0.0883333
	10.905	0.69595	0.0816667
	10.935	0.6949	0.0716667
	10.965	0.6938	0.08
	10.995	0.6925	0.0933333
	11.025	0.691	0.1
	11.055	0.6895	0.108333
	11.085	0.68775	0.0983333
	11.115	0.68655	0.108333
	11.145	0.6845	0.136667
	11.175	0.68245	0.121667
	11.205	0.68085	0.118333
	11.235	0.6789	0.11
	11.265	0.67755	0.0966667
	11.295	0.676	0.1
	11.325	0.67455	0.103333
	11.355	0.6729	0.095
	11.385	0.6717	0.0716667
	11.415	0.67075	0.075
	11.445	0.66945	0.085
	11.475	0.6682	0.075
	11.505	0.6672	0.0766667
	11.535	0.6659	0.0733333
	11.565	0.665	0.0783333
	11.595	0.66355	0.0833333
	11.625	0.6625	0.07
	11.655	0.66145	0.07
	11.685	0.6604	0.08
	11.715	0.65905	0.0783333
	11.745	0.65805	0.0633333
	11.775	0.65715	0.0583333
	11.805	0.6563	0.07
	11.835	0.65505	0.0816667
	11.865	0.65385	0.07
	11.895	0.65295	0.0633333
	11.925	0.65195	0.0816667
	11.955	0.6505	0.075
	11.985	0.6497	0.0683333
	12.015	0.64845	0.0916667
	12.045	0.64695	0.103333
	12.075	0.64535	0.0916667
	12.105	0.6442	0.0816667
	12.135	0.6429	0.0866667
	12.165	0.6416	0.0966667
	12.195	0.64	0.0933333
	12.225	0.6388	0.0866667
	12.255	0.6374	0.0833333
	12.285	0.6363	0.0783333
	12.315	0.63505	0.08
	12.345	0.6339	0.085
	12.375	0.6325	0.0916667
	12.405	0.63115	0.0883333
	12.435	0.62985	0.09
	12.465	0.62845	0.095
	12.495	0.627	0.1
	12.525	0.62545	0.103333
	12.555	0.6239	0.11
	12.585	0.62215	0.101667
	12.615	0.62085	0.0983333
	12.645	0.6192	0.108333
	12.675	0.6176	0.111667
	12.705	0.61585	0.123333
	12.735	0.6139	0.13
	12.765	0.61195	0.141667
	12.795	0.60965	0.146667
	12.825	0.60755	0.141667
	12.855	0.6054	0.14
	12.885	0.60335	0.168333
	12.915	0.60035	0.213333
	12.945	0.59695	0.211667
	12.975	0.594	0.2
	13.005	0.59095	0.2
	13.035	0.588	0.198333
	13.065	0.585	0.213333
	13.095	0.5816	0.178333
	13.125	0.57965	0.151667
	13.155	0.57705	0.171667
	13.185	0.5745	0.178333
	13.215	0.5717	0.185
	13.245	0.56895	0.173333
	13.275	0.5665	0.168333
	13.305	0.5639	0.176667
	13.335	0.5612	0.248333
	13.365	0.55645	0.345
	13.395	0.55085	0.391667
	13.425	0.5447	0.526667
	13.455	0.53505	0.651667
	13.485	0.52515	0.785
	13.515	0.5115	0.995
	13.545	0.4953	1.21167
	13.575	0.47515	1.41833
	13.605	0.45275	1.56
	13.635	0.42835	1.61833
	13.665	0.4042	1.53
	13.695	0.38245	1.38667
	13.725	0.3626	1.315
	13.755	0.343	1.22667
	13.785	0.3258	1.00167
	13.815	0.31295	0.728333
	13.845	0.30395	0.488333
	13.875	0.2983	0.251667
	13.905	0.2964	0.1
	13.935	0.2953	0.0716667
	13.965	0.29425	0.0633333
	13.995	0.2934	0.0666667
	14.025	0.29225	0.085
	14.055	0.29085	0.0866667
	14.085	0.28965	0.0666667
	14.115	0.28885	0.0633333
	14.145	0.28775	0.0733333
	14.175	0.28665	0.0633333
	14.205	0.28585	0.0633333
	14.235	0.28475	0.07
	14.265	0.28375	0.0733333
	14.295	0.28255	0.065
	14.325	0.2818	0.055
	14.355	0.2809	0.0733333
	14.385	0.2796	0.0616667
	14.415	0.27905	0.0533333
	14.445	0.278	0.0616667
	14.475	0.2772	0.0583333
	14.505	0.27625	0.0716667
	14.535	0.27505	0.065
	14.565	0.2743	0.06
	14.595	0.27325	0.0733333
	14.625	0.2721	0.075
	14.655	0.271	0.065
	14.685	0.27015	0.055
	14.715	0.26935	0.0516667
	14.745	0.2686	0.05
	14.775	0.26785	0.045
	14.805	0.26725	0.045
	14.835	0.2665	0.06
	14.865	0.26545	0.0733333
	14.895	0.2643	0.0683333
	14.925	0.2634	0.06
	14.955	0.2625	0.055
	14.985	0.26175	0.0633333
	15.015	0.2606	0.0816667
	15.045	0.2593	0.0983333
	15.075	0.25765	0.111667
	15.105	0.25595	0.113333
	15.135	0.25425	0.15
	15.165	0.25145	0.201667
	15.195	0.2482	0.26
	15.225	0.24365	0.371667
	15.255	0.23705	0.468333
	15.285	0.2296	0.55
	15.315	0.22055	0.675
	15.345	0.20935	0.8
	15.375	0.19655	0.893333
	15.405	0.18255	1.01
	15.435	0.16625	1.16167
	15.465	0.1477	1.28
	15.495	0.12785	1.3
	15.525	0.1087	1.265
	15.555	0.0899	1.18667
	15.585	0.0731	1.10833
	15.615	0.05665	1.01667
	15.645	0.0426	0.863333
	15.675	0.03075	0.776667
	15.705	0.0193	0.65
	15.735	0.01125	0.433333
	15.765	0.0063	0.28
	15.795	0.00285	0.175
	15.825	0.00105	0.09
	15.855	0.00015	0.035
	15.885	0	0.005
	15.915	0	0
	15.945	0	0
	15.975	0	0
	16.005	0	0
	16.035	0	0
	16.065	0	0
	16.095	0	0
	16.125	0	0
	16.155	0	0
	16.185	0	0
	16.215	0	0
	16.245	0	0
	16.275	0	0
	16.305	0	0
	16.335	0	0
	16.365	0	0
	16.395	0	0
	16.425	0	0
	16.455	0	0
	16.485	0	0
	16.515	0	0
	16.545	0	0
	16.575	0	0
	16.605	0	0
	16.635	0	0
	16.665	0	0
	16.695	0	0
	16.725	0	0
	16.755	0	0
	16.785	0	0
	16.815	0	0
	16.845	0	0
	16.875	0	0
	16.905	0	0
	16.935	0	0
	16.965	0	0
	16.995	0	0
	17.025	0	0
	17.055	0	0
	17.085	0	0
	17.115	0	0
	17.145	0	0
	17.175	0	0
	17.205	0	0
	17.235	0	0
	17.265	0	0
	17.295	0	0
	17.325	0	0
	17.355	0	0
	17.385	0	0
	17.415	0	0
	17.445	0	0
	17.475	0	0
	17.505	0	0
	17.535	0	0
	17.565	0	0
	17.595	0	0
	17.625	0	0
	17.655	0	0
	17.685	0	0
	17.715	0	0
	17.745	0	0
	17.775	0	0
	17.805	0	0
	17.835	0	0
	17.865	0	0
	17.895	0	0
	17.925	0	0
	17.955	0	0
	17.985	0	0
	18.015	0	0
	18.045	0	0
	18.075	0	0
	18.105	0	0
	18.135	0	0
	18.165	0	0
	18.195	0	0
	18.225	0	0
	18.255	0	0
	18.285	0	0
	18.315	0	0
	18.345	0	0
	18.375	0	0
	18.405	0	0
	18.435	0	0
	18.465	0	0
	18.495	0	0
	18.525	0	0
	18.555	0	0
	18.585	0	0
	18.615	0	0
	18.645	0	0
	18.675	0	0
	18.705	0	0
	18.735	0	0
	18.765	0	0
	18.795	0	0
	18.825	0	0
	18.855	0	0
	18.885	0	0
	18.915	0	0
	18.945	0	0
	18.975	0	0
	19.005	0	0
	19.035	0	0
	19.065	0	0
	19.095	0	0
	19.125	0	0
	19.155	0	0
	19.185	0	0
	19.215	0	0
	19.245	0	0
	19.275	0	0
	19.305	0	0
	19.335	0	0
	19.365	0	0
	19.395	0	0
	19.425	0	0
	19.455	0	0
	19.485	0	0
	19.515	0	0
	19.545	0	0
	19.575	0	0
	19.605	0	0
	19.635	0	0
	19.665	0	0
	19.695	0	0
	19.725	0	0
	19.755	0	0
	19.785	0	0
	19.815	0	0
	19.845	0	0
	19.875	0	0
	19.905	0	0
	19.935	0	0
	19.965	0	0
	19.995	0	0
	20.025	0	0
	20.055	0	0
	20.085	0	0
	20.115	0	0
	20.145	0	0
	20.175	0	0
	20.205	0	0
	20.235	0	0
	20.265	0	0
	20.295	0	0
	20.325	0	0
	20.355	0	0
	20.385	0	0
	20.415	0	0
	20.445	0	0
	20.475	0	0
	20.505	0	0
	20.535	0	0
	20.565	0	0
	20.595	0	0
	20.625	0	0
	20.655	0	0
	20.685	0	0
	20.715	0	0
	20.745	0	0
	20.775	0	0
	20.805	0	0
	20.835	0	0
	20.865	0	0
	20.895	0	0
	20.925	0	0
	20.955	0	0
	20.985	0	0
	21.015	0	0
	21.045	0	0
	21.075	0	0
	21.105	0	0
	21.135	0	0
	21.165	0	0
	21.195	0	0
	21.225	0	0
	21.255	0	0
	21.285	0	0
	21.315	0	0
	21.345	0	0
	21.375	0	0
	21.405	0	0
	21.435	0	0
	21.465	0	0
	21.495	0	0
	21.525	0	0
	21.555	0	0
	21.585	0	0
	21.615	0	0
	21.645	0	0
	21.675	0	0
	21.705	0	0
	21.735	0	0
	21.765	0	0
	21.795	0	0
	21.825	0	0
	21.855	0	0
	21.885	0	0
	21.915	0	0
	21.945	0	0
	21.975	0	0
	22.005	0	0
	22.035	0	0
	22.065	0	0
	22.095	0	0
	22.125	0	0
	22.155	0	0
	22.185	0	0
	22.215	0	0
	22.245	0	0
	22.275	0	0
	22.305	0	0
	22.335	0	0
	22.365	0	0
	22.395	0	0
	22.425	0	0
	22.455	0	0
	22.485	0	0
	22.515	0	0
	22.545	0	0
	22.575	0	0
	22.605	0	0
	22.635	0	0
	22.665	0	0
	22.695	0	0
	22.725	0	0
	22.755	0	0
	22.785	0	0
	22.815	0	0
	22.845	0	0
	22.875	0	0
	22.905	0	0
	22.935	0	0
	22.965	0	0
	22.995	0	0
	23.025	0	0
	23.055	0	0
	23.085	0	0
	23.115	0	0
	23.145	0	0
	23.175	0	0
	23.205	0	0
	23.235	0	0
	23.265	0	0
	23.295	0	0
	23.325	0	0
	23.355	0	0
	23.385	0	0
	23.415	0	0
	23.445	0	0
	23.475	0	0
	23.505	0	0
	23.535	0	0
	23.565	0	0
	23.595	0	0
	23.625	0	0
	23.655	0	0
	23.685	0	0
	23.715	0	0
	23.745	0	0
	23.775	0	0
	23.805	0	0
	23.835	0	0
	23.865	0	0
	23.895	0	0
	23.925	0	0
	23.955	0	0
	23.985	0	0
	24.015	0	0
	24.045	0	0
	24.075	0	0
	24.105	0	0
	24.135	0	0
	24.165	0	0
	24.195	0	0
	24.225	0	0
	24.255	0	0
	24.285	0	0
	24.315	0	0
	24.345	0	0
	24.375	0	0
	24.405	0	0
	24.435	0	0
	24.465	0	0
	24.495	0	0
	24.525	0	0
	24.555	0	0
	24.585	0	0
	24.615	0	0
	24.645	0	0
	24.675	0	0
	24.705	0	0
	24.735	0	0
	24.765	0	0
	24.795	0	0
	24.825	0	0
	24.855	0	0
	24.885	0	0
	24.915	0	0
	24.945	0	0
	24.975	0	0
	25.005	0	0
	25.035	0	0
	25.065	0	0
	25.095	0	0
	25.125	0	0
	25.155	0	0
	25.185	0	0
	25.215	0	0
	25.245	0	0
	25.275	0	0
	25.305	0	0
	25.335	0	0
	25.365	0	0
	25.395	0	0
	25.425	0	0
	25.455	0	0
	25.485	0	0
	25.515	0	0
	25.545	0	0
	25.575	0	0
	25.605	0	0
	25.635	0	0
	25.665	0	0
	25.695	0	0
	25.725	0	0
	25.755	0	0
	25.785	0	0
	25.815	0	0
	25.845	0	0
	25.875	0	0
	25.905	0	0
	25.935	0	0
	25.965	0	0
	25.995	0	0
	26.025	0	0
	26.055	0	0
	26.085	0	0
	26.115	0	0
	26.145	0	0
	26.175	0	0
	26.205	0	0
	26.235	0	0
	26.265	0	0
	26.295	0	0
	26.325	0	0
	26.355	0	0
	26.385	0	0
	26.415	0	0
	26.445	0	0
	26.475	0	0
	26.505	0	0
	26.535	0	0
	26.565	0	0
	26.595	0	0
	26.625	0	0
	26.655	0	0
	26.685	0	0
	26.715	0	0
	26.745	0	0
	26.775	0	0
	26.805	0	0
	26.835	0	0
	26.865	0	0
	26.895	0	0
	26.925	0	0
	26.955	0	0
	26.985	0	0
	27.015	0	0
	27.045	0	0
	27.075	0	0
	27.105	0	0
	27.135	0	0
	27.165	0	0
	27.195	0	0
	27.225	0	0
	27.255	0	0
	27.285	0	0
	27.315	0	0
	27.345	0	0
	27.375	0	0
	27.405	0	0
	27.435	0	0
	27.465	0	0
	27.495	0	0
	27.525	0	0
	27.555	0	0
	27.585	0	0
	27.615	0	0
	27.645	0	0
	27.675	0	0
	27.705	0	0
	27.735	0	0
	27.765	0	0
	27.795	0	0
	27.825	0	0
	27.855	0	0
	27.885	0	0
	27.915	0	0
	27.945	0	0
	27.975	0	0
	28.005	0	0
	28.035	0	0
	28.065	0	0
	28.095	0	0
	28.125	0	0
	28.155	0	0
	28.185	0	0
	28.215	0	0
	28.245	0	0
	28.275	0	0
	28.305	0	0
	28.335	0	0
	28.365	0	0
	28.395	0	0
	28.425	0	0
	28.455	0	0
	28.485	0	0
	28.515	0	0
	28.545	0	0
	28.575	0	0
	28.605	0	0
	28.635	0	0
	28.665	0	0
	28.695	0	0
	28.725	0	0
	28.755	0	0
	28.785	0	0
	28.815	0	0
	28.845	0	0
	28.875	0	0
	28.905	0	0
	28.935	0	0
	28.965	0	0
	28.995	0	0
	29.025	0	0
	29.055	0	0
	29.085	0	0
	29.115	0	0
	29.145	0	0
	29.175	0	0
	29.205	0	0
	29.235	0	0
	29.265	0	0
	29.295	0	0
	29.325	0	0
	29.355	0	0
	29.385	0	0
	29.415	0	0
	29.445	0	0
	29.475	0	0
	29.505	0	0
	29.535	0	0
	29.565	0	0
	29.595	0	0
	29.625	0	0
	29.655	0	0
	29.685	0	0
	29.715	0	0
	29.745	0	0
	29.775	0	0
	29.805	0	0
	29.835	0	0
	29.865	0	0
	29.895	0	0
	29.925	0	0
	29.955	0	0
	29.985	0	0

## Sheet: BUNKUS_H_symm
	# column 1: dameter d [A]	column	01:00:00	dameter	d	[A]	BUNKUS_H_symm(PCN-128W)
	# column 2: Connoly distribution	column	02:00:00	Connoly	distribution
	# column 3: PSD	column	03:00:00	PSD
	# value at d=0 is void-fraction	value	at	d=0	is	void-fraction
	0.015	0.30605	0
	0.045	0.30605	0
	0.075	0.30605	0
	0.105	0.30605	0
	0.135	0.30605	0
	0.165	0.30605	0
	0.195	0.30605	0
	0.225	0.30605	0.00166667
	0.255	0.306	0.00166667
	0.285	0.306	0.00333333
	0.315	0.3059	0.00833333
	0.345	0.30575	0.00666667
	0.375	0.3057	0.00333333
	0.405	0.30565	0.00166667
	0.435	0.30565	0.00166667
	0.465	0.3056	0.01
	0.495	0.30535	0.0133333
	0.525	0.3052	0.00833333
	0.555	0.3051	0.00833333
	0.585	0.30495	0.00833333
	0.615	0.30485	0.00666667
	0.645	0.30475	0.005
	0.675	0.3047	0.0116667
	0.705	0.3044	0.015
	0.735	0.30425	0.01
	0.765	0.3041	0.0183333
	0.795	0.3037	0.0166667
	0.825	0.3036	0.01
	0.855	0.3034	0.00833333
	0.885	0.30335	0.00833333
	0.915	0.30315	0.015
	0.945	0.3029	0.01
	0.975	0.30285	0.01
	1.005	0.3026	0.0116667
	1.035	0.3025	0.01
	1.065	0.3023	0.0133333
	1.095	0.3021	0.00833333
	1.125	0.30205	0.0133333
	1.155	0.3017	0.0133333
	1.185	0.30165	0.005
	1.215	0.30155	0.0116667
	1.245	0.3013	0.0166667
	1.275	0.30105	0.01
	1.305	0.301	0.00833333
	1.335	0.3008	0.0166667
	1.365	0.3005	0.0183333
	1.395	0.30025	0.0133333
	1.425	0.3001	0.01
	1.455	0.29995	0.01
	1.485	0.2998	0.015
	1.515	0.2995	0.0233333
	1.545	0.2991	0.025
	1.575	0.29875	0.0183333
	1.605	0.29855	0.0116667
	1.635	0.2984	0.01
	1.665	0.29825	0.0133333
	1.695	0.298	0.0216667
	1.725	0.2976	0.0183333
	1.755	0.29745	0.0183333
	1.785	0.29705	0.025
	1.815	0.2967	0.025
	1.845	0.2963	0.0316667
	1.875	0.29575	0.0366667
	1.905	0.2952	0.0266667
	1.935	0.29495	0.0183333
	1.965	0.29465	0.0166667
	1.995	0.29445	0.0216667
	2.025	0.294	0.035
	2.055	0.2934	0.0316667
	2.085	0.29305	0.03
	2.115	0.2925	0.0366667
	2.145	0.29195	0.03
	2.175	0.2916	0.025
	2.205	0.2912	0.0266667
	2.235	0.2908	0.0233333
	2.265	0.2905	0.0216667
	2.295	0.29015	0.0283333
	2.325	0.28965	0.025
	2.355	0.2894	0.0183333
	2.385	0.2891	0.0166667
	2.415	0.2889	0.0216667
	2.445	0.28845	0.0266667
	2.475	0.2881	0.0233333
	2.505	0.28775	0.0233333
	2.535	0.2874	0.0233333
	2.565	0.28705	0.0233333
	2.595	0.2867	0.025
	2.625	0.2863	0.0266667
	2.655	0.2859	0.0216667
	2.685	0.28565	0.0183333
	2.715	0.28535	0.0216667
	2.745	0.285	0.03
	2.775	0.28445	0.035
	2.805	0.28395	0.0266667
	2.835	0.28365	0.0233333
	2.865	0.28325	0.0316667
	2.895	0.2827	0.025
	2.925	0.2825	0.025
	2.955	0.28195	0.025
	2.985	0.28175	0.015
	3.015	0.2815	0.025
	3.045	0.281	0.0233333
	3.075	0.2808	0.02
	3.105	0.2804	0.025
	3.135	0.28005	0.0266667
	3.165	0.2796	0.025
	3.195	0.2793	0.02
	3.225	0.279	0.03
	3.255	0.2784	0.0333333
	3.285	0.278	0.0266667
	3.315	0.2776	0.0183333
	3.345	0.27745	0.0183333
	3.375	0.27705	0.0216667
	3.405	0.2768	0.0266667
	3.435	0.27625	0.0316667
	3.465	0.27585	0.025
	3.495	0.2755	0.0216667
	3.525	0.2752	0.0183333
	3.555	0.27495	0.0216667
	3.585	0.27455	0.0266667
	3.615	0.27415	0.0233333
	3.645	0.27385	0.0266667
	3.675	0.27335	0.0283333
	3.705	0.273	0.0266667
	3.735	0.27255	0.0216667
	3.765	0.27235	0.0166667
	3.795	0.27205	0.01
	3.825	0.27205	0.0116667
	3.855	0.2717	0.0166667
	3.885	0.27155	0.015
	3.915	0.27125	0.0283333
	3.945	0.2707	0.0266667
	3.975	0.27045	0.02
	4.005	0.2701	0.0283333
	4.035	0.2696	0.0266667
	4.065	0.2693	0.0233333
	4.095	0.2689	0.0266667
	4.125	0.2685	0.0333333
	4.155	0.2679	0.0316667
	4.185	0.26755	0.025
	4.215	0.26715	0.025
	4.245	0.2668	0.025
	4.275	0.2664	0.0316667
	4.305	0.26585	0.0416667
	4.335	0.26515	0.0433333
	4.365	0.26455	0.0416667
	4.395	0.2639	0.045
	4.425	0.2632	0.04
	4.455	0.2627	0.0366667
	4.485	0.2621	0.035
	4.515	0.26165	0.035
	4.545	0.26105	0.03
	4.575	0.26075	0.0283333
	4.605	0.2602	0.0316667
	4.635	0.2598	0.025
	4.665	0.25945	0.0216667
	4.695	0.25915	0.0333333
	4.725	0.25845	0.04
	4.755	0.25795	0.025
	4.785	0.2577	0.0333333
	4.815	0.25695	0.0533333
	4.845	0.2561	0.0383333
	4.875	0.2558	0.0283333
	4.905	0.25525	0.0366667
	4.935	0.2547	0.03
	4.965	0.25435	0.02
	4.995	0.2541	0.0283333
	5.025	0.2535	0.0416667
	5.055	0.25285	0.0366667
	5.085	0.2524	0.035
	5.115	0.2518	0.0333333
	5.145	0.2514	0.04
	5.175	0.2506	0.045
	5.205	0.25005	0.03
	5.235	0.2497	0.025
	5.265	0.2493	0.0316667
	5.295	0.24875	0.035
	5.325	0.24825	0.0483333
	5.355	0.2473	0.04
	5.385	0.24705	0.0416667
	5.415	0.24605	0.055
	5.445	0.2454	0.04
	5.475	0.24485	0.0366667
	5.505	0.2443	0.0416667
	5.535	0.2436	0.0366667
	5.565	0.2432	0.0333333
	5.595	0.2426	0.0383333
	5.625	0.24205	0.0483333
	5.655	0.24115	0.0533333
	5.685	0.24045	0.0416667
	5.715	0.2399	0.0383333
	5.745	0.2393	0.0383333
	5.775	0.23875	0.0383333
	5.805	0.23815	0.045
	5.835	0.2374	0.05
	5.865	0.23665	0.0466667
	5.895	0.236	0.0566667
	5.925	0.23495	0.0666667
	5.955	0.234	0.07
	5.985	0.23285	0.0666667
	6.015	0.232	0.0783333
	6.045	0.2305	0.09
	6.075	0.2293	0.08
	6.105	0.2281	0.1
	6.135	0.2263	0.12
	6.165	0.2245	0.135
	6.195	0.22225	0.136667
	6.225	0.2204	0.145
	6.255	0.2179	0.181667
	6.285	0.21495	0.18
	6.315	0.2125	0.141667
	6.345	0.2107	0.136667
	6.375	0.2084	0.138333
	6.405	0.20655	0.118333
	6.435	0.20485	0.0933333
	6.465	0.20375	0.0583333
	6.495	0.2031	0.045
	6.525	0.2024	0.0366667
	6.555	0.202	0.0283333
	6.585	0.20155	0.025
	6.615	0.20125	0.0183333
	6.645	0.201	0.01
	6.675	0.20095	0.00833333
	6.705	0.20075	0.0266667
	6.735	0.20015	0.0316667
	6.765	0.1998	0.02
	6.795	0.19955	0.0183333
	6.825	0.19925	0.015
	6.855	0.1991	0.0133333
	6.885	0.19885	0.0183333
	6.915	0.19855	0.0266667
	6.945	0.19805	0.0266667
	6.975	0.19775	0.02
	7.005	0.19745	0.015
	7.035	0.1973	0.01
	7.065	0.19715	0.00833333
	7.095	0.19705	0.015
	7.125	0.1967	0.0133333
	7.155	0.19665	0.005
	7.185	0.19655	0.00833333
	7.215	0.1964	0.0216667
	7.245	0.1959	0.03
	7.275	0.1955	0.0316667
	7.305	0.19495	0.0266667
	7.335	0.1947	0.02
	7.365	0.19435	0.0366667
	7.395	0.1936	0.0483333
	7.425	0.1929	0.035
	7.455	0.19255	0.0366667
	7.485	0.1918	0.0366667
	7.515	0.19145	0.0216667
	7.545	0.19115	0.02
	7.575	0.19085	0.025
	7.605	0.1904	0.03
	7.635	0.18995	0.0183333
	7.665	0.18985	0.0133333
	7.695	0.18955	0.0233333
	7.725	0.18915	0.0216667
	7.755	0.1889	0.0183333
	7.785	0.1886	0.0183333
	7.815	0.18835	0.015
	7.845	0.18815	0.0116667
	7.875	0.188	0.01
	7.905	0.18785	0.0133333
	7.935	0.1876	0.02
	7.965	0.18725	0.0283333
	7.995	0.18675	0.0333333
	8.025	0.18625	0.0233333
	8.055	0.18605	0.0233333
	8.085	0.18555	0.0266667
	8.115	0.18525	0.0216667
	8.145	0.1849	0.0266667
	8.175	0.18445	0.02
	8.205	0.1843	0.015
	8.235	0.184	0.0233333
	8.265	0.1836	0.0266667
	8.295	0.1832	0.0233333
	8.325	0.1829	0.0183333
	8.355	0.18265	0.015
	8.385	0.18245	0.0166667
	8.415	0.18215	0.0266667
	8.445	0.18165	0.0283333
	8.475	0.1813	0.025
	8.505	0.1809	0.03
	8.535	0.1804	0.0266667
	8.565	0.1801	0.0266667
	8.595	0.1796	0.0233333
	8.625	0.1794	0.0233333
	8.655	0.1789	0.0216667
	8.685	0.17875	0.0183333
	8.715	0.17835	0.0233333
	8.745	0.17805	0.0233333
	8.775	0.17765	0.0233333
	8.805	0.17735	0.0166667
	8.835	0.17715	0.0183333
	8.865	0.1768	0.0316667
	8.895	0.1762	0.0316667
	8.925	0.17585	0.025
	8.955	0.17545	0.0316667
	8.985	0.1749	0.0383333
	9.015	0.1743	0.05
	9.045	0.1734	0.0583333
	9.075	0.17255	0.0633333
	9.105	0.1715	0.0916667
	9.135	0.1698	0.0983333
	9.165	0.16855	0.0966667
	9.195	0.1669	0.0966667
	9.225	0.16565	0.0966667
	9.255	0.164	0.0866667
	9.285	0.16305	0.065
	9.315	0.16205	0.0583333
	9.345	0.1613	0.05
	9.375	0.16055	0.045
	9.405	0.15995	0.0516667
	9.435	0.159	0.0433333
	9.465	0.15865	0.03
	9.495	0.1581	0.0283333
	9.525	0.1578	0.0266667
	9.555	0.1573	0.0383333
	9.585	0.15665	0.045
	9.615	0.15595	0.0316667
	9.645	0.1557	0.025
	9.675	0.1552	0.04
	9.705	0.1545	0.0416667
	9.735	0.15395	0.0333333
	9.765	0.1535	0.03
	9.795	0.15305	0.0466667
	9.825	0.1521	0.0416667
	9.855	0.1518	0.025
	9.885	0.15135	0.0433333
	9.915	0.1505	0.05
	9.945	0.14985	0.035
	9.975	0.14945	0.0266667
	10.005	0.14905	0.0233333
	10.035	0.14875	0.0283333
	10.065	0.1482	0.03
	10.095	0.14785	0.0266667
	10.125	0.1474	0.03
	10.155	0.14695	0.0333333
	10.185	0.1464	0.035
	10.215	0.1459	0.0316667
	10.245	0.14545	0.0383333
	10.275	0.14475	0.045
	10.305	0.1441	0.0383333
	10.335	0.1436	0.0333333
	10.365	0.1431	0.0383333
	10.395	0.14245	0.04
	10.425	0.1419	0.04
	10.455	0.14125	0.0316667
	10.485	0.14095	0.025
	10.515	0.1405	0.0283333
	10.545	0.1401	0.025
	10.575	0.13975	0.0216667
	10.605	0.13945	0.0233333
	10.635	0.13905	0.0216667
	10.665	0.1388	0.0333333
	10.695	0.13805	0.0466667
	10.725	0.1374	0.0383333
	10.755	0.1369	0.03
	10.785	0.1365	0.025
	10.815	0.13615	0.0283333
	10.845	0.13565	0.0266667
	10.875	0.13535	0.0233333
	10.905	0.13495	0.0216667
	10.935	0.1347	0.0283333
	10.965	0.1341	0.0333333
	10.995	0.1337	0.0266667
	11.025	0.1333	0.025
	11.055	0.13295	0.03
	11.085	0.1324	0.035
	11.115	0.1319	0.035
	11.145	0.13135	0.03
	11.175	0.131	0.03
	11.205	0.13045	0.025
	11.235	0.13025	0.02
	11.265	0.12985	0.0216667
	11.295	0.1296	0.0183333
	11.325	0.1293	0.03
	11.355	0.1287	0.03
	11.385	0.1284	0.0283333
	11.415	0.12785	0.0333333
	11.445	0.1274	0.0366667
	11.475	0.12675	0.035
	11.505	0.12635	0.0283333
	11.535	0.1259	0.03
	11.565	0.12545	0.03
	11.595	0.125	0.035
	11.625	0.1244	0.04
	11.655	0.1238	0.0466667
	11.685	0.123	0.045
	11.715	0.12245	0.035
	11.745	0.12195	0.03
	11.775	0.12155	0.0283333
	11.805	0.1211	0.035
	11.835	0.1205	0.035
	11.865	0.12005	0.0283333
	11.895	0.11965	0.0283333
	11.925	0.1192	0.035
	11.955	0.1186	0.0383333
	11.985	0.11805	0.04
	12.015	0.1174	0.0366667
	12.045	0.11695	0.0366667
	12.075	0.1163	0.035
	12.105	0.1159	0.0316667
	12.135	0.11535	0.0383333
	12.165	0.11475	0.055
	12.195	0.1137	0.09
	12.225	0.11205	0.085
	12.255	0.11115	0.106667
	12.285	0.10885	0.168333
	12.315	0.1061	0.183333
	12.345	0.10335	0.183333
	12.375	0.1006	0.213333
	12.405	0.09695	0.298333
	12.435	0.09165	0.325
	12.465	0.0872	0.283333
	12.495	0.08315	0.313333
	12.525	0.0778	0.328333
	12.555	0.0733	0.293333
	12.585	0.069	0.295
	12.615	0.06445	0.295
	12.645	0.06015	0.256667
	12.675	0.05675	0.185
	12.705	0.0546	0.166667
	12.735	0.05175	0.151667
	12.765	0.05005	0.1
	12.795	0.04875	0.075
	12.825	0.0478	0.0516667
	12.855	0.0472	0.03
	12.885	0.0469	0.0233333
	12.915	0.0465	0.02
	12.945	0.0463	0.0116667
	12.975	0.04615	0.00666667
	13.005	0.0461	0.00166667
	13.035	0.0461	0.00333333
	13.065	0.046	0.00666667
	13.095	0.0459	0.00333333
	13.125	0.0459	0.00666667
	13.155	0.0457	0.00833333
	13.185	0.04565	0.0116667
	13.215	0.04535	0.02
	13.245	0.04505	0.015
	13.275	0.0449	0.01
	13.305	0.04475	0.00666667
	13.335	0.0447	0.00666667
	13.365	0.04455	0.00833333
	13.395	0.04445	0.00666667
	13.425	0.04435	0.00833333
	13.455	0.0442	0.0133333
	13.485	0.04395	0.0116667
	13.515	0.04385	0.01
	13.545	0.04365	0.0116667
	13.575	0.0435	0.00833333
	13.605	0.0434	0.00666667
	13.635	0.0433	0.01
	13.665	0.0431	0.0166667
	13.695	0.0428	0.0133333
	13.725	0.0427	0.00333333
	13.755	0.0427	0
	13.785	0.0427	0.00333333
	13.815	0.0426	0.00833333
	13.845	0.04245	0.01
	13.875	0.0423	0.00833333
	13.905	0.0422	0.005
	13.935	0.04215	0.005
	13.965	0.04205	0.01
	13.995	0.04185	0.0133333
	14.025	0.04165	0.0116667
	14.055	0.0415	0.01
	14.085	0.04135	0.01
	14.115	0.0412	0.005
	14.145	0.0412	0.00333333
	14.175	0.0411	0.005
	14.205	0.04105	0.005
	14.235	0.04095	0.0133333
	14.265	0.04065	0.0166667
	14.295	0.04045	0.00833333
	14.325	0.0404	0.00666667
	14.355	0.04025	0.00833333
	14.385	0.04015	0.01
	14.415	0.03995	0.0116667
	14.445	0.0398	0.00666667
	14.475	0.03975	0.005
	14.505	0.03965	0.0116667
	14.535	0.0394	0.0133333
	14.565	0.03925	0.00833333
	14.595	0.03915	0.00666667
	14.625	0.03905	0.00666667
	14.655	0.03895	0.005
	14.685	0.0389	0.00166667
	14.715	0.0389	0.00166667
	14.745	0.03885	0.00333333
	14.775	0.0388	0.00333333
	14.805	0.03875	0.00666667
	14.835	0.0386	0.0116667
	14.865	0.0384	0.00666667
	14.895	0.0384	0.005
	14.925	0.03825	0.0116667
	14.955	0.03805	0.015
	14.985	0.0378	0.0116667
	15.015	0.0377	0.005
	15.045	0.03765	0.00333333
	15.075	0.0376	0.005
	15.105	0.0375	0.00666667
	15.135	0.0374	0.00333333
	15.165	0.0374	0.005
	15.195	0.03725	0.00833333
	15.225	0.03715	0.00333333
	15.255	0.03715	0.00166667
	15.285	0.0371	0.00166667
	15.315	0.0371	0.005
	15.345	0.03695	0.00666667
	15.375	0.0369	0.00333333
	15.405	0.03685	0.00333333
	15.435	0.0368	0.0116667
	15.465	0.0365	0.01
	15.495	0.0365	0.00666667
	15.525	0.0363	0.00833333
	15.555	0.03625	0.00166667
	15.585	0.03625	0.00666667
	15.615	0.03605	0.0166667
	15.645	0.03575	0.015
	15.675	0.0356	0.00833333
	15.705	0.0355	0.005
	15.735	0.03545	0.00666667
	15.765	0.0353	0.005
	15.795	0.0353	0.00166667
	15.825	0.03525	0.00166667
	15.855	0.03525	0.005
	15.885	0.0351	0.00666667
	15.915	0.03505	0.005
	15.945	0.03495	0.00833333
	15.975	0.0348	0.00666667
	16.005	0.03475	0.00166667
	16.035	0.03475	0
	16.065	0.03475	0.00666667
	16.095	0.03455	0.00833333
	16.125	0.0345	0.00333333
	16.155	0.03445	0.00166667
	16.185	0.03445	0
	16.215	0.03445	0
	16.245	0.03445	0.005
	16.275	0.0343	0.0116667
	16.305	0.0341	0.0133333
	16.335	0.0339	0.01
	16.365	0.0338	0.00833333
	16.395	0.03365	0.00666667
	16.425	0.0336	0.00333333
	16.455	0.03355	0.00166667
	16.485	0.03355	0.00166667
	16.515	0.0335	0.00166667
	16.545	0.0335	0.005
	16.575	0.03335	0.00666667
	16.605	0.0333	0.005
	16.635	0.0332	0.00666667
	16.665	0.0331	0.005
	16.695	0.03305	0.005
	16.725	0.03295	0.00833333
	16.755	0.0328	0.00833333
	16.785	0.0327	0.00333333
	16.815	0.0327	0.005
	16.845	0.03255	0.0116667
	16.875	0.03235	0.00833333
	16.905	0.0323	0.00166667
	16.935	0.0323	0.00333333
	16.965	0.0322	0.00833333
	16.995	0.03205	0.00666667
	17.025	0.032	0.00333333
	17.055	0.03195	0.01
	17.085	0.0317	0.00833333
	17.115	0.0317	0.00166667
	17.145	0.03165	0.00166667
	17.175	0.03165	0.015
	17.205	0.0312	0.0166667
	17.235	0.03115	0.005
	17.265	0.03105	0.00333333
	17.295	0.03105	0.00166667
	17.325	0.031	0.00333333
	17.355	0.03095	0.00333333
	17.385	0.0309	0.005
	17.415	0.0308	0.005
	17.445	0.03075	0.00166667
	17.475	0.03075	0
	17.505	0.03075	0.00333333
	17.535	0.03065	0.00666667
	17.565	0.03055	0.00666667
	17.595	0.03045	0.00333333
	17.625	0.03045	0.00333333
	17.655	0.03035	0.005
	17.685	0.0303	0.005
	17.715	0.0302	0.00666667
	17.745	0.0301	0.005
	17.775	0.03005	0.005
	17.805	0.02995	0.005
	17.835	0.0299	0.00333333
	17.865	0.02985	0.00666667
	17.895	0.0297	0.00666667
	17.925	0.02965	0.005
	17.955	0.02955	0.00333333
	17.985	0.02955	0
	18.015	0.02955	0
	18.045	0.02955	0.005
	18.075	0.0294	0.005
	18.105	0.0294	0.00333333
	18.135	0.0293	0.00666667
	18.165	0.0292	0.00333333
	18.195	0.0292	0
	18.225	0.0292	0.00166667
	18.255	0.02915	0.00333333
	18.285	0.0291	0.00333333
	18.315	0.02905	0.005
	18.345	0.02895	0.005
	18.375	0.0289	0.00166667
	18.405	0.0289	0.00166667
	18.435	0.02885	0.00333333
	18.465	0.0288	0.00333333
	18.495	0.02875	0.005
	18.525	0.02865	0.01
	18.555	0.02845	0.01
	18.585	0.02835	0.00333333
	18.615	0.02835	0.005
	18.645	0.0282	0.00833333
	18.675	0.0281	0.00333333
	18.705	0.0281	0.00333333
	18.735	0.028	0.00666667
	18.765	0.0279	0.005
	18.795	0.02785	0.00166667
	18.825	0.02785	0.00333333
	18.855	0.02775	0.00333333
	18.885	0.02775	0.00166667
	18.915	0.0277	0.005
	18.945	0.0276	0.005
	18.975	0.02755	0.00166667
	19.005	0.02755	0.00666667
	19.035	0.02735	0.00833333
	19.065	0.0273	0.00333333
	19.095	0.02725	0.00166667
	19.125	0.02725	0.00166667
	19.155	0.0272	0.00333333
	19.185	0.02715	0.00166667
	19.215	0.02715	0.005
	19.245	0.027	0.00666667
	19.275	0.02695	0.00333333
	19.305	0.0269	0.005
	19.335	0.0268	0.00333333
	19.365	0.0268	0
	19.395	0.0268	0.00166667
	19.425	0.02675	0.00833333
	19.455	0.02655	0.00833333
	19.485	0.0265	0.00166667
	19.515	0.0265	0.00166667
	19.545	0.02645	0.00166667
	19.575	0.02645	0.00166667
	19.605	0.0264	0.005
	19.635	0.0263	0.005
	19.665	0.02625	0.00333333
	19.695	0.0262	0.00333333
	19.725	0.02615	0.00166667
	19.755	0.02615	0.005
	19.785	0.026	0.00833333
	19.815	0.0259	0.005
	19.845	0.02585	0.005
	19.875	0.02575	0.005
	19.905	0.0257	0.005
	19.935	0.0256	0.005
	19.965	0.02555	0.00333333
	19.995	0.0255	0.00333333
	20.025	0.02545	0.00333333
	20.055	0.0254	0.005
	20.085	0.0253	0.005
	20.115	0.02525	0.00333333
	20.145	0.0252	0.00166667
	20.175	0.0252	0.00166667
	20.205	0.02515	0.00333333
	20.235	0.0251	0.00166667
	20.265	0.0251	0.00333333
	20.295	0.025	0.00666667
	20.325	0.0249	0.00333333
	20.355	0.0249	0
	20.385	0.0249	0.00166667
	20.415	0.02485	0.00333333
	20.445	0.0248	0.005
	20.475	0.0247	0.00333333
	20.505	0.0247	0.00333333
	20.535	0.0246	0.00666667
	20.565	0.0245	0.01
	20.595	0.0243	0.01
	20.625	0.0242	0.00833333
	20.655	0.02405	0.00833333
	20.685	0.02395	0.00666667
	20.715	0.02385	0.005
	20.745	0.0238	0.00833333
	20.775	0.0236	0.00833333
	20.805	0.02355	0.005
	20.835	0.02345	0.005
	20.865	0.0234	0.00333333
	20.895	0.02335	0.00666667
	20.925	0.0232	0.00833333
	20.955	0.0231	0.00333333
	20.985	0.0231	0.00333333
	21.015	0.023	0.00333333
	21.045	0.023	0.005
	21.075	0.02285	0.00666667
	21.105	0.0228	0.0116667
	21.135	0.0225	0.0116667
	21.165	0.02245	0.005
	21.195	0.02235	0.00666667
	21.225	0.02225	0.005
	21.255	0.0222	0.005
	21.285	0.0221	0.005
	21.315	0.02205	0.00333333
	21.345	0.022	0.00333333
	21.375	0.02195	0.00333333
	21.405	0.0219	0.005
	21.435	0.0218	0.00833333
	21.465	0.02165	0.005
	21.495	0.02165	0.00333333
	21.525	0.02155	0.005
	21.555	0.0215	0.00166667
	21.585	0.0215	0.00166667
	21.615	0.02145	0.00833333
	21.645	0.02125	0.00833333
	21.675	0.0212	0.005
	21.705	0.0211	0.00333333
	21.735	0.0211	0.00166667
	21.765	0.02105	0.005
	21.795	0.02095	0.005
	21.825	0.0209	0.00166667
	21.855	0.0209	0.005
	21.885	0.02075	0.00666667
	21.915	0.0207	0.00333333
	21.945	0.02065	0.00333333
	21.975	0.0206	0.00333333
	22.005	0.02055	0.00833333
	22.035	0.02035	0.00833333
	22.065	0.0203	0.00333333
	22.095	0.02025	0.00666667
	22.125	0.0201	0.00833333
	22.155	0.02	0.005
	22.185	0.01995	0.00333333
	22.215	0.0199	0.00166667
	22.245	0.0199	0.00166667
	22.275	0.01985	0.005
	22.305	0.01975	0.00666667
	22.335	0.01965	0.00833333
	22.365	0.0195	0.00666667
	22.395	0.01945	0.00333333
	22.425	0.0194	0.00166667
	22.455	0.0194	0.00333333
	22.485	0.0193	0.005
	22.515	0.01925	0.00333333
	22.545	0.0192	0.00166667
	22.575	0.0192	0.005
	22.605	0.01905	0.00666667
	22.635	0.019	0.00166667
	22.665	0.019	0.00333333
	22.695	0.0189	0.00666667
	22.725	0.0188	0.00833333
	22.755	0.01865	0.00833333
	22.785	0.01855	0.00666667
	22.815	0.01845	0.00333333
	22.845	0.01845	0.00166667
	22.875	0.0184	0.00666667
	22.905	0.01825	0.00666667
	22.935	0.0182	0.00333333
	22.965	0.01815	0.005
	22.995	0.01805	0.00666667
	23.025	0.01795	0.005
	23.055	0.0179	0.00166667
	23.085	0.0179	0
	23.115	0.0179	0.00166667
	23.145	0.01785	0.005
	23.175	0.01775	0.00333333
	23.205	0.01775	0.00166667
	23.235	0.0177	0.00166667
	23.265	0.0177	0
	23.295	0.0177	0.00333333
	23.325	0.0176	0.00333333
	23.355	0.0176	0.00166667
	23.385	0.01755	0.00166667
	23.415	0.01755	0.00666667
	23.445	0.01735	0.0116667
	23.475	0.0172	0.01
	23.505	0.01705	0.01
	23.535	0.0169	0.00666667
	23.565	0.01685	0.00333333
	23.595	0.0168	0.005
	23.625	0.0167	0.00333333
	23.655	0.0167	0.00333333
	23.685	0.0166	0.005
	23.715	0.01655	0.00166667
	23.745	0.01655	0.00166667
	23.775	0.0165	0.00333333
	23.805	0.01645	0.00333333
	23.835	0.0164	0.005
	23.865	0.0163	0.005
	23.895	0.01625	0.00166667
	23.925	0.01625	0.005
	23.955	0.0161	0.00666667
	23.985	0.01605	0.00666667
	24.015	0.0159	0.005
	24.045	0.0159	0.00166667
	24.075	0.01585	0.00333333
	24.105	0.0158	0.005
	24.135	0.0157	0.005
	24.165	0.01565	0.00666667
	24.195	0.0155	0.00666667
	24.225	0.01545	0.005
	24.255	0.01535	0.005
	24.285	0.0153	0.005
	24.315	0.0152	0.00333333
	24.345	0.0152	0.00166667
	24.375	0.01515	0.00333333
	24.405	0.0151	0.00333333
	24.435	0.01505	0.00166667
	24.465	0.01505	0.00333333
	24.495	0.01495	0.00666667
	24.525	0.01485	0.00333333
	24.555	0.01485	0.00166667
	24.585	0.0148	0.00333333
	24.615	0.01475	0.00333333
	24.645	0.0147	0.00333333
	24.675	0.01465	0.00333333
	24.705	0.0146	0.005
	24.735	0.0145	0.005
	24.765	0.01445	0.00666667
	24.795	0.0143	0.01
	24.825	0.01415	0.01
	24.855	0.014	0.005
	24.885	0.014	0.00333333
	24.915	0.0139	0.005
	24.945	0.01385	0.005
	24.975	0.01375	0.00833333
	25.005	0.0136	0.00666667
	25.035	0.01355	0.00833333
	25.065	0.01335	0.01
	25.095	0.01325	0.00833333
	25.125	0.0131	0.00833333
	25.155	0.013	0.00666667
	25.185	0.0129	0.00833333
	25.215	0.01275	0.005
	25.245	0.01275	0.00333333
	25.275	0.01265	0.00333333
	25.305	0.01265	0.005
	25.335	0.0125	0.005
	25.365	0.0125	0
	25.395	0.0125	0
	25.425	0.0125	0.005
	25.455	0.01235	0.00666667
	25.485	0.0123	0.00166667
	25.515	0.0123	0.00333333
	25.545	0.0122	0.00833333
	25.575	0.01205	0.0116667
	25.605	0.01185	0.01
	25.635	0.01175	0.00833333
	25.665	0.0116	0.00833333
	25.695	0.0115	0.00333333
	25.725	0.0115	0.00333333
	25.755	0.0114	0.00333333
	25.785	0.0114	0.00333333
	25.815	0.0113	0.005
	25.845	0.01125	0.00166667
	25.875	0.01125	0.005
	25.905	0.0111	0.00666667
	25.935	0.01105	0.00166667
	25.965	0.01105	0
	25.995	0.01105	0
	26.025	0.01105	0.00166667
	26.055	0.011	0.00166667
	26.085	0.011	0
	26.115	0.011	0.00333333
	26.145	0.0109	0.00833333
	26.175	0.01075	0.005
	26.205	0.01075	0.00666667
	26.235	0.01055	0.0133333
	26.265	0.01035	0.00833333
	26.295	0.0103	0.00333333
	26.325	0.01025	0.00666667
	26.355	0.0101	0.005
	26.385	0.0101	0.00666667
	26.415	0.0099	0.00666667
	26.445	0.0099	0.00666667
	26.475	0.0097	0.00666667
	26.505	0.0097	0.00333333
	26.535	0.0096	0.0116667
	26.565	0.00935	0.015
	26.595	0.00915	0.00833333
	26.625	0.0091	0.005
	26.655	0.009	0.0133333
	26.685	0.0087	0.0116667
	26.715	0.00865	0.005
	26.745	0.00855	0.00666667
	26.775	0.00845	0.00666667
	26.805	0.00835	0.005
	26.835	0.0083	0.00333333
	26.865	0.00825	0.00166667
	26.895	0.00825	0
	26.925	0.00825	0.00166667
	26.955	0.0082	0.00166667
	26.985	0.0082	0.00666667
	27.015	0.008	0.01
	27.045	0.0079	0.005
	27.075	0.00785	0.00333333
	27.105	0.0078	0.00166667
	27.135	0.0078	0.005
	27.165	0.00765	0.00833333
	27.195	0.00755	0.005
	27.225	0.0075	0.005
	27.255	0.0074	0.005
	27.285	0.00735	0.00333333
	27.315	0.0073	0.00166667
	27.345	0.0073	0.00333333
	27.375	0.0072	0.005
	27.405	0.00715	0.005
	27.435	0.00705	0.01
	27.465	0.00685	0.00833333
	27.495	0.0068	0.005
	27.525	0.0067	0.00333333
	27.555	0.0067	0.00166667
	27.585	0.00665	0.00833333
	27.615	0.00645	0.01
	27.645	0.00635	0.00666667
	27.675	0.00625	0.005
	27.705	0.0062	0.00166667
	27.735	0.0062	0.00333333
	27.765	0.0061	0.00666667
	27.795	0.006	0.00333333
	27.825	0.006	0.005
	27.855	0.00585	0.01
	27.885	0.0057	0.005
	27.915	0.0057	0
	27.945	0.0057	0.00333333
	27.975	0.0056	0.00833333
	28.005	0.00545	0.00666667
	28.035	0.0054	0.00333333
	28.065	0.00535	0.005
	28.095	0.00525	0.00833333
	28.125	0.0051	0.00833333
	28.155	0.005	0.005
	28.185	0.00495	0.00166667
	28.215	0.00495	0.00166667
	28.245	0.0049	0.00333333
	28.275	0.00485	0.005
	28.305	0.00475	0.00333333
	28.335	0.00475	0.00166667
	28.365	0.0047	0.00333333
	28.395	0.00465	0.00333333
	28.425	0.0046	0.00333333
	28.455	0.00455	0.00166667
	28.485	0.00455	0.00333333
	28.515	0.00445	0.00833333
	28.545	0.0043	0.0116667
	28.575	0.0041	0.0133333
	28.605	0.0039	0.0116667
	28.635	0.00375	0.00833333
	28.665	0.00365	0.00333333
	28.695	0.00365	0.00166667
	28.725	0.0036	0.00333333
	28.755	0.00355	0.005
	28.785	0.00345	0.005
	28.815	0.0034	0.00333333
	28.845	0.00335	0.00333333
	28.875	0.0033	0.00666667
	28.905	0.00315	0.00666667
	28.935	0.0031	0.00333333
	28.965	0.00305	0.005
	28.995	0.00295	0.00666667
	29.025	0.00285	0.00333333
	29.055	0.00285	0.005
	29.085	0.0027	0.00666667
	29.115	0.00265	0.00166667
	29.145	0.00265	0.00333333
	29.175	0.00255	0.00333333
	29.205	0.00255	0.005
	29.235	0.0024	0.00666667
	29.265	0.00235	0.00333333
	29.295	0.0023	0.005
	29.325	0.0022	0.005
	29.355	0.00215	0.005
	29.385	0.00205	0.005
	29.415	0.002	0.00333333
	29.445	0.00195	0.005
	29.475	0.00185	0.00833333
	29.505	0.0017	0.00666667
	29.535	0.00165	0.005
	29.565	0.00155	0.005
	29.595	0.0015	0.00333333
	29.625	0.00145	0.00333333
	29.655	0.0014	0.00166667
	29.685	0.0014	0.00666667
	29.715	0.0012	0.01
	29.745	0.0011	0.00833333
	29.775	0.00095	0.0133333
	29.805	0.0007	0.015
	29.835	0.0005	0.01
	29.865	0.0004	0.00833333
	29.895	0.00025	0.00666667
	29.925	0.0002	0.00166667
	29.955	0.0002	0.005
	29.985	5e-05	0.01

## Sheet: BUNKUS_H_symm (2)
	# column 1: dameter d [A]	column	01:00:00	dameter	d	[A]	BUNKUS_H_symm(PCN-128W)
	# column 2: Connoly distribution	column	02:00:00	Connoly	distribution
	# column 3: PSD	column	03:00:00	PSD
	# value at d=0 is void-fraction	value	at	d=0	is	void-fraction
	0.025	0.8318	0
	0.075	0.8318	0
	0.125	0.8318	0
	0.175	0.8318	0
	0.225	0.8318	0.002
	0.275	0.8317	0.003
	0.325	0.83165	0.004
	0.375	0.8315	0.008
	0.425	0.83125	0.008
	0.475	0.8311	0.007
	0.525	0.8309	0.006
	0.575	0.8308	0.006
	0.625	0.8306	0.009
	0.675	0.83035	0.012
	0.725	0.83	0.013
	0.775	0.8297	0.007
	0.825	0.82965	0.007
	0.875	0.82935	0.012
	0.925	0.82905	0.011
	0.975	0.8288	0.012
	1.025	0.82845	0.011
	1.075	0.82825	0.011
	1.125	0.8279	0.014
	1.175	0.82755	0.011
	1.225	0.82735	0.007
	1.275	0.8272	0.01
	1.325	0.82685	0.011
	1.375	0.82665	0.011
	1.425	0.8263	0.015
	1.475	0.8259	0.016
	1.525	0.8255	0.016
	1.575	0.8251	0.015
	1.625	0.82475	0.019
	1.675	0.82415	0.022
	1.725	0.82365	0.023
	1.775	0.823	0.025
	1.825	0.8224	0.028
	1.875	0.8216	0.028
	1.925	0.821	0.023
	1.975	0.82045	0.014
	2.025	0.8203	0.019
	2.075	0.8195	0.031
	2.125	0.81875	0.026
	2.175	0.8182	0.029
	2.225	0.8173	0.033
	2.275	0.81655	0.025
	2.325	0.81605	0.019
	2.375	0.8156	0.025
	2.425	0.8148	0.032
	2.475	0.814	0.025
	2.525	0.81355	0.018
	2.575	0.8131	0.02
	2.625	0.81255	0.027
	2.675	0.81175	0.029
	2.725	0.8111	0.028
	2.775	0.81035	0.03
	2.825	0.8096	0.026
	2.875	0.80905	0.028
	2.925	0.8082	0.028
	2.975	0.80765	0.017
	3.025	0.80735	0.016
	3.075	0.80685	0.024
	3.125	0.80615	0.023
	3.175	0.8057	0.02
	3.225	0.80515	0.026
	3.275	0.8044	0.024
	3.325	0.80395	0.022
	3.375	0.8033	0.027
	3.425	0.8026	0.027
	3.475	0.80195	0.023
	3.525	0.80145	0.021
	3.575	0.8009	0.028
	3.625	0.80005	0.027
	3.675	0.79955	0.023
	3.725	0.7989	0.025
	3.775	0.7983	0.023
	3.825	0.79775	0.024
	3.875	0.7971	0.021
	3.925	0.7967	0.021
	3.975	0.79605	0.029
	4.025	0.79525	0.04
	4.075	0.79405	0.036
	4.125	0.79345	0.032
	4.175	0.79245	0.035
	4.225	0.7917	0.036
	4.275	0.79065	0.041
	4.325	0.78965	0.043
	4.375	0.7885	0.041
	4.425	0.7876	0.05
	4.475	0.786	0.05
	4.525	0.7851	0.037
	4.575	0.78415	0.028
	4.625	0.7837	0.024
	4.675	0.78295	0.036
	4.725	0.7819	0.036
	4.775	0.78115	0.031
	4.825	0.78035	0.037
	4.875	0.7793	0.037
	4.925	0.7785	0.028
	4.975	0.7779	0.035
	5.025	0.77675	0.038
	5.075	0.776	0.03
	5.125	0.77525	0.031
	5.175	0.77445	0.031
	5.225	0.7737	0.038
	5.275	0.77255	0.043
	5.325	0.77155	0.033
	5.375	0.7709	0.035
	5.425	0.7698	0.047
	5.475	0.76855	0.042
	5.525	0.7677	0.035
	5.575	0.7668	0.038
	5.625	0.7658	0.04
	5.675	0.7648	0.051
	5.725	0.76325	0.055
	5.775	0.76205	0.045
	5.825	0.761	0.047
	5.875	0.7597	0.057
	5.925	0.75815	0.064
	5.975	0.7565	0.075
	6.025	0.7544	0.081
	6.075	0.75245	0.091
	6.125	0.74985	0.108
	6.175	0.74705	0.136
	6.225	0.74305	0.156
	6.275	0.73925	0.148
	6.325	0.73565	0.149
	6.375	0.7318	0.14
	6.425	0.72865	0.1
	6.475	0.7268	0.07
	6.525	0.72515	0.066
	6.575	0.7235	0.041
	6.625	0.7231	0.013
	6.675	0.72285	0.014
	6.725	0.7224	0.012
	6.775	0.72225	0.01
	6.825	0.7219	0.008
	6.875	0.72185	0.009
	6.925	0.72145	0.014
	6.975	0.72115	0.016
	7.025	0.72065	0.014
	7.075	0.72045	0.016
	7.125	0.71985	0.025
	7.175	0.7192	0.03
	7.225	0.71835	0.031
	7.275	0.71765	0.024
	7.325	0.71715	0.027
	7.375	0.7163	0.03
	7.425	0.71565	0.025
	7.475	0.71505	0.028
	7.525	0.71425	0.028
	7.575	0.71365	0.025
	7.625	0.713	0.019
	7.675	0.7127	0.016
	7.725	0.7122	0.015
	7.775	0.71195	0.015
	7.825	0.71145	0.02
	7.875	0.71095	0.027
	7.925	0.7101	0.028
	7.975	0.70955	0.026
	8.025	0.7088	0.03
	8.075	0.70805	0.034
	8.125	0.7071	0.028
	8.175	0.70665	0.025
	8.225	0.70585	0.029
	8.275	0.7052	0.025
	8.325	0.7046	0.021
	8.375	0.70415	0.02
	8.425	0.7036	0.019
	8.475	0.7032	0.021
	8.525	0.70255	0.02
	8.575	0.7022	0.018
	8.625	0.70165	0.026
	8.675	0.7009	0.021
	8.725	0.7006	0.014
	8.775	0.7002	0.015
	8.825	0.69985	0.019
	8.875	0.69925	0.021
	8.925	0.6988	0.024
	8.975	0.69805	0.038
	9.025	0.6969	0.059
	9.075	0.6951	0.082
	9.125	0.6928	0.094
	9.175	0.6904	0.084
	9.225	0.6886	0.08
	9.275	0.6864	0.07
	9.325	0.6851	0.049
	9.375	0.68395	0.042
	9.425	0.683	0.04
	9.475	0.68195	0.046
	9.525	0.6807	0.046
	9.575	0.67965	0.037
	9.625	0.67885	0.033
	9.675	0.678	0.042
	9.725	0.67675	0.041
	9.775	0.67595	0.026
	9.825	0.67545	0.03
	9.875	0.67445	0.033
	9.925	0.6738	0.032
	9.975	0.67285	0.044
	10.025	0.6716	0.041
	10.075	0.6708	0.047
	10.125	0.66925	0.047
	10.175	0.66845	0.031
	10.225	0.6677	0.029
	10.275	0.667	0.031
	10.325	0.66615	0.03
	10.375	0.6655	0.034
	10.425	0.66445	0.039
	10.475	0.66355	0.028
	10.525	0.66305	0.034
	10.575	0.66185	0.037
	10.625	0.6612	0.032
	10.675	0.66025	0.037
	10.725	0.65935	0.031
	10.775	0.6587	0.026
	10.825	0.65805	0.026
	10.875	0.6574	0.028
	10.925	0.65665	0.033
	10.975	0.65575	0.039
	11.025	0.6547	0.047
	11.075	0.6534	0.04
	11.125	0.6527	0.026
	11.175	0.6521	0.019
	11.225	0.65175	0.029
	11.275	0.65065	0.032
	11.325	0.65015	0.027
	11.375	0.6493	0.037
	11.425	0.6483	0.039
	11.475	0.64735	0.035
	11.525	0.64655	0.034
	11.575	0.64565	0.031
	11.625	0.645	0.035
	11.675	0.6439	0.04
	11.725	0.643	0.033
	11.775	0.64225	0.041
	11.825	0.64095	0.042
	11.875	0.64015	0.026
	11.925	0.63965	0.03
	11.975	0.63865	0.032
	12.025	0.63805	0.024
	12.075	0.63745	0.043
	12.125	0.6359	0.059
	12.175	0.6345	0.066
	12.225	0.6326	0.087
	12.275	0.63015	0.111
	12.325	0.62705	0.158
	12.375	0.62225	0.23
	12.425	0.61555	0.248
	12.475	0.60985	0.279
	12.525	0.6016	0.295
	12.575	0.5951	0.277
	12.625	0.58775	0.268
	12.675	0.5817	0.212
	12.725	0.57715	0.148
	12.775	0.5743	0.095
	12.825	0.5724	0.052
	12.875	0.5717	0.018
	12.925	0.5715	0.017
	12.975	0.57085	0.018
	13.025	0.5706	0.013
	13.075	0.5702	0.01
	13.125	0.5701	0.006
	13.175	0.5699	0.008
	13.225	0.5697	0.009
	13.275	0.56945	0.01
	13.325	0.5692	0.009
	13.375	0.569	0.005
	13.425	0.56895	0.004
	13.475	0.5688	0.005
	13.525	0.5687	0.007
	13.575	0.56845	0.011
	13.625	0.56815	0.012
	13.675	0.56785	0.011
	13.725	0.5676	0.009
	13.775	0.5674	0.008
	13.825	0.5672	0.011
	13.875	0.56685	0.01
	13.925	0.5667	0.008
	13.975	0.56645	0.008
	14.025	0.5663	0.006
	14.075	0.56615	0.007
	14.125	0.56595	0.006
	14.175	0.56585	0.004
	14.225	0.56575	0.009
	14.275	0.5654	0.009
	14.325	0.5653	0.005
	14.375	0.56515	0.012
	14.425	0.5647	0.013
	14.475	0.5645	0.006
	14.525	0.5644	0.004
	14.575	0.5643	0.004
	14.625	0.5642	0.009
	14.675	0.56385	0.009
	14.725	0.56375	0.007
	14.775	0.5635	0.009
	14.825	0.5633	0.005
	14.875	0.56325	0.006
	14.925	0.563	0.008
	14.975	0.56285	0.006
	15.025	0.5627	0.006
	15.075	0.56255	0.007
	15.125	0.56235	0.007
	15.175	0.5622	0.007
	15.225	0.562	0.004
	15.275	0.562	0.003
	15.325	0.56185	0.003
	15.375	0.56185	0.003
	15.425	0.5617	0.006
	15.475	0.56155	0.003
	15.525	0.56155	0.004
	15.575	0.56135	0.011
	15.625	0.561	0.011
	15.675	0.5608	0.008
	15.725	0.5606	0.007
	15.775	0.56045	0.007
	15.825	0.56025	0.008
	15.875	0.56005	0.007
	15.925	0.5599	0.004
	15.975	0.55985	0.005
	16.025	0.55965	0.005
	16.075	0.5596	0.002
	16.125	0.55955	0.003
	16.175	0.55945	0.007
	16.225	0.5592	0.009
	16.275	0.559	0.009
	16.325	0.55875	0.009
	16.375	0.55855	0.009
	16.425	0.5583	0.011
	16.475	0.558	0.006
	16.525	0.558	0.002
	16.575	0.5579	0.004
	16.625	0.5578	0.005
	16.675	0.55765	0.006
	16.725	0.5575	0.006
	16.775	0.55735	0.004
	16.825	0.5573	0.002
	16.875	0.55725	0.003
	16.925	0.55715	0.003
	16.975	0.5571	0.003
	17.025	0.557	0.003
	17.075	0.55695	0.002
	17.125	0.5569	0.002
	17.175	0.55685	0.002
	17.225	0.5568	0.002
	17.275	0.55675	0.003
	17.325	0.55665	0.003
	17.375	0.5566	0.002
	17.425	0.55655	0.002
	17.475	0.5565	0.002
	17.525	0.55645	0.001
	17.575	0.55645	0.006
	17.625	0.55615	0.009
	17.675	0.556	0.008
	17.725	0.55575	0.006
	17.775	0.5557	0.003
	17.825	0.5556	0.003
	17.875	0.55555	0.002
	17.925	0.5555	0.002
	17.975	0.55545	0.002
	18.025	0.5554	0.004
	18.075	0.55525	0.006
	18.125	0.5551	0.004
	18.175	0.55505	0.003
	18.225	0.55495	0.004
	18.275	0.55485	0.004
	18.325	0.55475	0.004
	18.375	0.55465	0.003
	18.425	0.5546	0.004
	18.475	0.55445	0.005
	18.525	0.55435	0.003
	18.575	0.5543	0.005
	18.625	0.5541	0.005
	18.675	0.55405	0.004
	18.725	0.5539	0.006
	18.775	0.55375	0.006
	18.825	0.5536	0.005
	18.875	0.5535	0.003
	18.925	0.55345	0.002
	18.975	0.5534	0.002
	19.025	0.55335	0.002
	19.075	0.5533	0.004
	19.125	0.55315	0.006
	19.175	0.553	0.005
	19.225	0.5529	0.003
	19.275	0.55285	0.004
	19.325	0.5527	0.006
	19.375	0.55255	0.004
	19.425	0.5525	0.004
	19.475	0.55235	0.005
	19.525	0.55225	0.005
	19.575	0.5521	0.004
	19.625	0.55205	0.005
	19.675	0.55185	0.005
	19.725	0.5518	0.004
	19.775	0.55165	0.003
	19.825	0.55165	0.002
	19.875	0.55155	0.004
	19.925	0.55145	0.005
	19.975	0.5513	0.008
	20.025	0.55105	0.007
	20.075	0.55095	0.005
	20.125	0.5508	0.004
	20.175	0.55075	0.005
	20.225	0.55055	0.006
	20.275	0.55045	0.005
	20.325	0.5503	0.005
	20.375	0.5502	0.002
	20.425	0.5502	0.001
	20.475	0.55015	0.004
	20.525	0.55	0.004
	20.575	0.54995	0.002
	20.625	0.5499	0.004
	20.675	0.54975	0.006
	20.725	0.5496	0.004
	20.775	0.54955	0.002
	20.825	0.5495	0.007
	20.875	0.5492	0.009
	20.925	0.54905	0.01
	20.975	0.5487	0.011
	21.025	0.5485	0.007
	21.075	0.54835	0.005
	21.125	0.54825	0.003
	21.175	0.5482	0.003
	21.225	0.5481	0.004
	21.275	0.548	0.003
	21.325	0.54795	0.002
	21.375	0.5479	0.003
	21.425	0.5478	0.003
	21.475	0.54775	0.001
	21.525	0.54775	0.001
	21.575	0.5477	0.003
	21.625	0.5476	0.004
	21.675	0.5475	0.005
	21.725	0.54735	0.006
	21.775	0.5472	0.004
	21.825	0.54715	0.004
	21.875	0.547	0.004
	21.925	0.54695	0.001
	21.975	0.54695	0.003
	22.025	0.5468	0.004
	22.075	0.54675	0.001
	22.125	0.54675	0.002
	22.175	0.54665	0.007
	22.225	0.5464	0.007
	22.275	0.5463	0.003
	22.325	0.54625	0.004
	22.375	0.5461	0.004
	22.425	0.54605	0.002
	22.475	0.546	0.003
	22.525	0.5459	0.004
	22.575	0.5458	0.004
	22.625	0.5457	0.005
	22.675	0.54555	0.004
	22.725	0.5455	0.003
	22.775	0.5454	0.004
	22.825	0.5453	0.003
	22.875	0.54525	0.003
	22.925	0.54515	0.008
	22.975	0.54485	0.007
	23.025	0.5448	0.006
	23.075	0.54455	0.008
	23.125	0.5444	0.009
	23.175	0.5441	0.008
	23.225	0.544	0.005
	23.275	0.54385	0.007
	23.325	0.54365	0.007
	23.375	0.5435	0.007
	23.425	0.5433	0.006
	23.475	0.5432	0.004
	23.525	0.5431	0.007
	23.575	0.54285	0.006
	23.625	0.5428	0.003
	23.675	0.5427	0.006
	23.725	0.5425	0.006
	23.775	0.5424	0.002
	23.825	0.5424	0.002
	23.875	0.5423	0.003
	23.925	0.54225	0.003
	23.975	0.54215	0.006
	24.025	0.54195	0.005
	24.075	0.5419	0.002
	24.125	0.54185	0.004
	24.175	0.5417	0.003
	24.225	0.5417	0
	24.275	0.5417	0.002
	24.325	0.5416	0.005
	24.375	0.54145	0.005
	24.425	0.54135	0.004
	24.475	0.54125	0.004
	24.525	0.54115	0.003
	24.575	0.5411	0.006
	24.625	0.54085	0.007
	24.675	0.54075	0.003
	24.725	0.5407	0.003
	24.775	0.5406	0.004
	24.825	0.5405	0.007
	24.875	0.54025	0.012
	24.925	0.5399	0.009
	24.975	0.5398	0.004
	25.025	0.5397	0.003
	25.075	0.53965	0.006
	25.125	0.5394	0.007
	25.175	0.5393	0.006
	25.225	0.5391	0.007
	25.275	0.53895	0.004
	25.325	0.5389	0.006
	25.375	0.53865	0.009
	25.425	0.53845	0.009
	25.475	0.5382	0.008
	25.525	0.53805	0.005
	25.575	0.53795	0.003
	25.625	0.5379	0.008
	25.675	0.53755	0.011
	25.725	0.53735	0.008
	25.775	0.53715	0.006
	25.825	0.53705	0.005
	25.875	0.5369	0.006
	25.925	0.53675	0.004
	25.975	0.5367	0.004
	26.025	0.53655	0.007
	26.075	0.53635	0.006
	26.125	0.53625	0.005
	26.175	0.5361	0.006
	26.225	0.53595	0.006
	26.275	0.5358	0.006
	26.325	0.53565	0.006
	26.375	0.5355	0.007
	26.425	0.5353	0.008
	26.475	0.5351	0.008
	26.525	0.5349	0.007
	26.575	0.53475	0.005
	26.625	0.53465	0.003
	26.675	0.5346	0.004
	26.725	0.53445	0.006
	26.775	0.5343	0.006
	26.825	0.53415	0.008
	26.875	0.5339	0.006
	26.925	0.53385	0.005
	26.975	0.53365	0.007
	27.025	0.5335	0.005
	27.075	0.5334	0.005
	27.125	0.53325	0.003
	27.175	0.53325	0.002
	27.225	0.53315	0.004
	27.275	0.53305	0.006
	27.325	0.53285	0.011
	27.375	0.5325	0.008
	27.425	0.53245	0.002
	27.475	0.5324	0.002
	27.525	0.53235	0.003
	27.575	0.53225	0.004
	27.625	0.53215	0.007
	27.675	0.5319	0.012
	27.725	0.53155	0.01
	27.775	0.5314	0.006
	27.825	0.53125	0.003
	27.875	0.53125	0.004
	27.925	0.53105	0.008
	27.975	0.53085	0.007
	28.025	0.5307	0.005
	28.075	0.5306	0.008
	28.125	0.5303	0.009
	28.175	0.53015	0.008
	28.225	0.5299	0.007
	28.275	0.5298	0.002
	28.325	0.5298	0.003
	28.375	0.52965	0.005
	28.425	0.52955	0.006
	28.475	0.52935	0.006
	28.525	0.52925	0.005
	28.575	0.5291	0.008
	28.625	0.52885	0.007
	28.675	0.52875	0.003
	28.725	0.5287	0.004
	28.775	0.52855	0.009
	28.825	0.52825	0.011
	28.875	0.528	0.009
	28.925	0.5278	0.005
	28.975	0.52775	0.002
	29.025	0.5277	0.003
	29.075	0.5276	0.005
	29.125	0.52745	0.005
	29.175	0.52735	0.005
	29.225	0.5272	0.007
	29.275	0.527	0.008
	29.325	0.5268	0.006
	29.375	0.5267	0.003
	29.425	0.52665	0.006
	29.475	0.5264	0.009
	29.525	0.5262	0.007
	29.575	0.52605	0.008
	29.625	0.5258	0.005
	29.675	0.5258	0.004
	29.725	0.5256	0.009
	29.775	0.52535	0.005
	29.825	0.52535	0.004
	29.875	0.52515	0.005
	29.925	0.5251	0.002
	29.975	0.52505	0.004
	30.025	0.5249	0.005
	30.075	0.5248	0.002
	30.125	0.5248	0.001
	30.175	0.52475	0.003
	30.225	0.52465	0.007
	30.275	0.5244	0.007
	30.325	0.5243	0.006
	30.375	0.5241	0.009
	30.425	0.52385	0.007
	30.475	0.52375	0.003
	30.525	0.5237	0.005
	30.575	0.5235	0.006
	30.625	0.5234	0.004
	30.675	0.5233	0.003
	30.725	0.52325	0.003
	30.775	0.52315	0.006
	30.825	0.52295	0.008
	30.875	0.52275	0.008
	30.925	0.52255	0.005
	30.975	0.5225	0.002
	31.025	0.52245	0.002
	31.075	0.5224	0.003
	31.125	0.5223	0.003
	31.175	0.52225	0.005
	31.225	0.52205	0.004
	31.275	0.52205	0.001
	31.325	0.522	0.004
	31.375	0.52185	0.005
	31.425	0.52175	0.004
	31.475	0.52165	0.004
	31.525	0.52155	0.004
	31.575	0.52145	0.002
	31.625	0.52145	0.004
	31.675	0.52125	0.006
	31.725	0.52115	0.003
	31.775	0.5211	0.001
	31.825	0.5211	0.002
	31.875	0.521	0.005
	31.925	0.52085	0.006
	31.975	0.5207	0.006
	32.025	0.52055	0.006
	32.075	0.5204	0.004
	32.125	0.52035	0.004
	32.175	0.5202	0.004
	32.225	0.52015	0.001
	32.275	0.52015	0.004
	32.325	0.51995	0.006
	32.375	0.51985	0.002
	32.425	0.51985	0
	32.475	0.51985	0.003
	32.525	0.5197	0.003
	32.575	0.5197	0.001
	32.625	0.51965	0.001
	32.675	0.51965	0.002
	32.725	0.51955	0.004
	32.775	0.51945	0.003
	32.825	0.5194	0.002
	32.875	0.51935	0.003
	32.925	0.51925	0.004
	32.975	0.51915	0.002
	33.025	0.51915	0.003
	33.075	0.519	0.004
	33.125	0.51895	0.004
	33.175	0.5188	0.004
	33.225	0.51875	0.004
	33.275	0.5186	0.004
	33.325	0.51855	0.001
	33.375	0.51855	0.004
	33.425	0.51835	0.005
	33.475	0.5183	0.002
	33.525	0.51825	0.002
	33.575	0.5182	0.001
	33.625	0.5182	0
	33.675	0.5182	0.002
	33.725	0.5181	0.006
	33.775	0.5179	0.008
	33.825	0.5177	0.005
	33.875	0.51765	0.001
	33.925	0.51765	0.002
	33.975	0.51755	0.004
	34.025	0.51745	0.004
	34.075	0.51735	0.005
	34.125	0.5172	0.006
	34.175	0.51705	0.003
	34.225	0.51705	0.004
	34.275	0.51685	0.008
	34.325	0.51665	0.006
	34.375	0.51655	0.003
	34.425	0.5165	0.003
	34.475	0.5164	0.002
	34.525	0.5164	0.003
	34.575	0.51625	0.005
	34.625	0.51615	0.004
	34.675	0.51605	0.002
	34.725	0.51605	0.004
	34.775	0.51585	0.006
	34.825	0.51575	0.005
	34.875	0.5156	0.007
	34.925	0.5154	0.006
	34.975	0.5153	0.005
	35.025	0.51515	0.004
	35.075	0.5151	0.006
	35.125	0.51485	0.007
	35.175	0.51475	0.006
	35.225	0.51455	0.008
	35.275	0.51435	0.004
	35.325	0.51435	0.001
	35.375	0.5143	0.002
	35.425	0.51425	0.008
	35.475	0.5139	0.008
	35.525	0.51385	0.004
	35.575	0.5137	0.005
	35.625	0.5136	0.004
	35.675	0.5135	0.006
	35.725	0.5133	0.006
	35.775	0.5132	0.004
	35.825	0.5131	0.003
	35.875	0.51305	0.005
	35.925	0.51285	0.006
	35.975	0.51275	0.006
	36.025	0.51255	0.006
	36.075	0.51245	0.003
	36.125	0.5124	0.002
	36.175	0.51235	0.001
	36.225	0.51235	0.003
	36.275	0.5122	0.008
	36.325	0.51195	0.006
	36.375	0.5119	0.005
	36.425	0.5117	0.008
	36.475	0.5115	0.013
	36.525	0.51105	0.021
	36.575	0.51045	0.023
	36.625	0.5099	0.023
	36.675	0.5093	0.022
	36.725	0.5088	0.022
	36.775	0.5082	0.025
	36.825	0.50755	0.024
	36.875	0.507	0.026
	36.925	0.50625	0.029
	36.975	0.50555	0.024
	37.025	0.50505	0.019
	37.075	0.5046	0.024
	37.125	0.50385	0.024
	37.175	0.5034	0.019
	37.225	0.5029	0.016
	37.275	0.5026	0.013
	37.325	0.50225	0.023
	37.375	0.50145	0.035
	37.425	0.5005	0.04
	37.475	0.49945	0.046
	37.525	0.4982	0.106
	37.575	0.49415	0.264
	37.625	0.485	0.51
	37.675	0.46865	0.9
	37.725	0.44	1.391
	37.775	0.3991	1.95
	37.825	0.3425	2.386
	37.875	0.2798	2.65
	37.925	0.21	2.727
	37.975	0.14345	2.455
	38.025	0.08725	1.943
	38.075	0.0463	1.358
	38.125	0.01935	0.839
	38.175	0.00435	0.381
	38.225	0.0003	0.087
	38.275	0	0.006
	38.325	0	0
	38.375	0	0
	38.425	0	0
	38.475	0	0
	38.525	0	0
	38.575	0	0
	38.625	0	0
	38.675	0	0
	38.725	0	0
	38.775	0	0
	38.825	0	0
	38.875	0	0
	38.925	0	0
	38.975	0	0
	39.025	0	0
	39.075	0	0
	39.125	0	0
	39.175	0	0
	39.225	0	0
	39.275	0	0
	39.325	0	0
	39.375	0	0
	39.425	0	0
	39.475	0	0
	39.525	0	0
	39.575	0	0
	39.625	0	0
	39.675	0	0
	39.725	0	0
	39.775	0	0
	39.825	0	0
	39.875	0	0
	39.925	0	0
	39.975	0	0
	40.025	0	0
	40.075	0	0
	40.125	0	0
	40.175	0	0
	40.225	0	0
	40.275	0	0
	40.325	0	0
	40.375	0	0
	40.425	0	0
	40.475	0	0
	40.525	0	0
	40.575	0	0
	40.625	0	0
	40.675	0	0
	40.725	0	0
	40.775	0	0
	40.825	0	0
	40.875	0	0
	40.925	0	0
	40.975	0	0
	41.025	0	0
	41.075	0	0
	41.125	0	0
	41.175	0	0
	41.225	0	0
	41.275	0	0
	41.325	0	0
	41.375	0	0
	41.425	0	0
	41.475	0	0
	41.525	0	0
	41.575	0	0
	41.625	0	0
	41.675	0	0
	41.725	0	0
	41.775	0	0
	41.825	0	0
	41.875	0	0
	41.925	0	0
	41.975	0	0
	42.025	0	0
	42.075	0	0
	42.125	0	0
	42.175	0	0
	42.225	0	0
	42.275	0	0
	42.325	0	0
	42.375	0	0
	42.425	0	0
	42.475	0	0
	42.525	0	0
	42.575	0	0
	42.625	0	0
	42.675	0	0
	42.725	0	0
	42.775	0	0
	42.825	0	0
	42.875	0	0
	42.925	0	0
	42.975	0	0
	43.025	0	0
	43.075	0	0
	43.125	0	0
	43.175	0	0
	43.225	0	0
	43.275	0	0
	43.325	0	0
	43.375	0	0
	43.425	0	0
	43.475	0	0
	43.525	0	0
	43.575	0	0
	43.625	0	0
	43.675	0	0
	43.725	0	0
	43.775	0	0
	43.825	0	0
	43.875	0	0
	43.925	0	0
	43.975	0	0
	44.025	0	0
	44.075	0	0
	44.125	0	0
	44.175	0	0
	44.225	0	0
	44.275	0	0
	44.325	0	0
	44.375	0	0
	44.425	0	0
	44.475	0	0
	44.525	0	0
	44.575	0	0
	44.625	0	0
	44.675	0	0
	44.725	0	0
	44.775	0	0
	44.825	0	0
	44.875	0	0
	44.925	0	0
	44.975	0	0
	45.025	0	0
	45.075	0	0
	45.125	0	0
	45.175	0	0
	45.225	0	0
	45.275	0	0
	45.325	0	0
	45.375	0	0
	45.425	0	0
	45.475	0	0
	45.525	0	0
	45.575	0	0
	45.625	0	0
	45.675	0	0
	45.725	0	0
	45.775	0	0
	45.825	0	0
	45.875	0	0
	45.925	0	0
	45.975	0	0
	46.025	0	0
	46.075	0	0
	46.125	0	0
	46.175	0	0
	46.225	0	0
	46.275	0	0
	46.325	0	0
	46.375	0	0
	46.425	0	0
	46.475	0	0
	46.525	0	0
	46.575	0	0
	46.625	0	0
	46.675	0	0
	46.725	0	0
	46.775	0	0
	46.825	0	0
	46.875	0	0
	46.925	0	0
	46.975	0	0
	47.025	0	0
	47.075	0	0
	47.125	0	0
	47.175	0	0
	47.225	0	0
	47.275	0	0
	47.325	0	0
	47.375	0	0
	47.425	0	0
	47.475	0	0
	47.525	0	0
	47.575	0	0
	47.625	0	0
	47.675	0	0
	47.725	0	0
	47.775	0	0
	47.825	0	0
	47.875	0	0
	47.925	0	0
	47.975	0	0
	48.025	0	0
	48.075	0	0
	48.125	0	0
	48.175	0	0
	48.225	0	0
	48.275	0	0
	48.325	0	0
	48.375	0	0
	48.425	0	0
	48.475	0	0
	48.525	0	0
	48.575	0	0
	48.625	0	0
	48.675	0	0
	48.725	0	0
	48.775	0	0
	48.825	0	0
	48.875	0	0
	48.925	0	0
	48.975	0	0
	49.025	0	0
	49.075	0	0
	49.125	0	0
	49.175	0	0
	49.225	0	0
	49.275	0	0
	49.325	0	0
	49.375	0	0
	49.425	0	0
	49.475	0	0
	49.525	0	0
	49.575	0	0
	49.625	0	0
	49.675	0	0
	49.725	0	0
	49.775	0	0
	49.825	0	0
	49.875	0	0
	49.925	0	0
	49.975	0	0

[truncated: 83 more sheets: BUNLAZ_H, BUNLAZ_H (2), DITJOH_H, DODBUV_H, DOGBAE_H, DORLAZ_H, DUWYEB_H, DUWYIF_H, EJEBUS_H, EMIZAD_H (2), EMIYUW_H, ENOWUB_H, FOTNIN_H (2), GOXZAW_H, JOZWIG_H, JOZWIG01_H, JOZWOM_H, JUSGOV_H, MAFWEY, MUBZOA …]
