# Supplementary material for: Computational Characterization of Zr-Oxide MOFs for Adsorption Applications
Source: ACS Appl Mater Interfaces. 2022 Dec 14;14(51):56938–47. doi: 10.1021/acsami.2c13391 (PMC9801377; doi:10.1021/acsami.2c13391)
Supplement: Supplementary file 3 — am2c13391_si_003.xlsx [file am2c13391_si_003.xlsx]

## Sheet: BET area compilation
No	CCDC ref code	BET Area (m2/g)
1	SOQSAU	1930
2	SOQSEY	1606
3	OFAVUO	1640
4	VACLIX	2869
5	QEFWUV	2506
6	BOHJOZ	609
7	NABVAQ	2001
8	YEYCUC	3145
9	BUNKUS	2574
10	RUBLAD	2316
11	RUBLIL	1753
12	XIVTED	2726
13	RUBTAK	1263
14	WIZMAV	2643
15	UiO-68	3797
16	EMIZAD	3070
17	WUPTUY	2022
18	QOKBOJ	1420
19	RUKDIM	3399
20	GOXZAW	398
21	MAFWEY	2562
22	BOHXED	1051
23	BOHXAZ	1847
24	NADYUP	2989
25	OQUFAJ01	1900
26	OQUFAJ02	1271
27	OQUFAJ03	2104
28	OQUFIR	1550
29	OQUGAK	1335
30	OXOLAP	1962
31	OXOLIX	2317
32	QAGBUY	3560
33	QURNEY	2739
34	QURNIC	1714
35	QURNOI	1782
36	QURNUO	1682
37	QURPEA	1156
38	QURPOK	1751
39	UKUDEL	905
40	EMIYUW	2384
41	XICYIT	846
42	XUBGUY	1883
43	BEDYEQ	2395
44	BOSZOA	3849
45	DODBUV	2539
46	DORLAZ	3631
47	DUWYEB	2971
48	DUWYIF	2022
49	ENOWUB	3084
50	JUSGOV	2263
51	NUSVEE	2746
52	NUSXAC	3159
53	OFAVUO	1372
54	OFAWID	1264
55	OQUFAJ	2068
56	QAJJOD	2095
57	QURPIE	1652
58	RUBLUX	1877
59	RUKDUY	2092
60	SURJUM	654
61	UKESIO	1375
62	UVUFEX	3967
63	VAKMEC	1515
64	VEGBUG	2941
65	XICNOO	1922
66	ZOPLUN	3578
67	ZOPLOH	3422
68	YEYDAJ	2460
69	YEYCOW	3089
70	JOZWIG01	4719
71	JOZWIG	4640
72	JOZWOM	4326
73	TOVGAO	4392
74	UHOVEU	4494
75	XICYUF	1344
76	BOGNES	4255
77	OXOLET	2203
78	UKIBIB	5207
79	UNEJEE	2551
80	WUHCEJ	1712
81	BUNLAZ	3211
82	BOHWOM	917
83	DOGBAE	2955
84	MUBZOA	4096
85	FOTNIN	2102

## Sheet: BET Calc_BEDYEQ
Pressure (Pa)	V (cm3/g)	X=P/Po	X/(V(1-X))
0.01	0.438053	1.0001e-07	2.28306e-07
0.02	0.865029	2.0002e-07	2.31229e-07
0.03	1.3743	3.0003e-07	2.18315e-07
0.04	1.71708	4.0004e-07	2.32977e-07
0.06	2.59635	6.0006e-07	2.31117e-07
0.1	4.422	1.0001e-06	2.26165e-07
0.16	6.64233	1.60016e-06	2.40904e-07
0.25	10.9479	2.50025e-06	2.28379e-07
0.4	15.5566	4.0004e-06	2.57153e-07
0.63	23.5311	6.30063e-06	2.67759e-07
1	32.8401	1.0001e-05	3.0454e-07
1.58	42.5864	1.58016e-05	3.71053e-07
3.98	71.9996	3.9804e-05	5.52858e-07
6.31	88.4605	6.31063e-05	7.13429e-07
10	103.32	0.00010001	9.68062e-07
15.8	118.48	0.000158016	1.3339e-06
25.1	137.727	0.000251025	1.82309e-06
39.8	163.914	0.00039804	2.42931e-06
63.1	200.366	0.000631063	3.15154e-06
100	228.724	0.0010001	4.3769e-06
160	262.335	0.00160016	6.10945e-06
250	300.778	0.00250025	8.33344e-06
325	322.67	0.00325033	1.01061e-05
400	344.13	0.0040004	1.16714e-05
630	390.034	0.00630063	1.62565e-05
1000	433.484	0.010001	2.33043e-05
1580	480.764	0.0158016	3.33953e-05
2510	510.49	0.0251025	5.04396e-05
3980	545.81	0.039804	7.59496e-05
5000	557.313	0.050005	9.4448e-05
6310	574.117	0.0631063	0.000117323
10000	605.437	0.10001	0.000183543
12000	619.636	0.120012	0.000220096
15850	638.638	0.158516	0.000294966
25120	687.254	0.251225	0.000488197												range 1
39810	774.497	0.39814	0.000854122											slope	0.00181422
63090	1131.44	0.630963	0.00151113											intercept	4.18e-06
99990	1149.33	1	#DIV/0!											C= 1 + slope/intercept	435.024	0.0457515
														A= 1/(slope + intercept)	549.934
														uptake monolayer cm3(STP)/g	549.934
														cross section (m2/molecule)	1.62e-19
														molar volume (STP) (mol/m3)	44.6412
														uptake monolayer m3(STP)/g	0.000549934
														avogadro (Nav)	6.022e+23
														BET surface area (m2/g)	2394.98
														P/Po range	BET SA	A	R	N2@ upper P/Po	N2@lower P/Po	1/(√C + 1)	C	P(A) read	%e P(A)
															m2/g	cc(STP)/g		cc(STP)/g	cc(STP)/g
														0.0063-0.1585	2394.98	549.934	0.999718	731.912	228.928	0.0457515	435.024	0.0434613	5.26941	OK

## Sheet: BET Calc_BOGNES
Pressure (Pa)	V (cm3/g)	X=P/Po	X/(V(1-X))
0.01	0.201859	1.0001e-07	4.95444e-07
0.02	0.415732	2.0002e-07	4.81127e-07
0.03	0.559709	3.0003e-07	5.36046e-07
0.04	0.81126	4.0004e-07	4.9311e-07
0.06	1.07519	6.0006e-07	5.58098e-07
0.1	1.75103	1.0001e-06	5.71152e-07
0.16	2.82093	1.60016e-06	5.67246e-07
0.25	5.16844	2.50025e-06	4.83755e-07
0.4	7.74146	4.0004e-06	5.16752e-07
0.63	10.4606	6.30063e-06	6.02321e-07
1	17.6679	1.0001e-05	5.66061e-07
1.58	24.4017	1.58016e-05	6.47571e-07
3.98	46.0336	3.9804e-05	8.64707e-07
6.31	60.8256	6.31063e-05	1.03756e-06
10	76.4297	0.00010001	1.30865e-06
15.8	94.4234	0.000158016	1.67375e-06
25.1	118.845	0.000251025	2.11273e-06
39.8	155.07	0.00039804	2.56786e-06
63.1	186.413	0.000631063	3.38743e-06
100	226.042	0.0010001	4.42883e-06
160	260.833	0.00160016	6.14465e-06
250	298.899	0.00250025	8.38583e-06
325	319.872	0.00325033	1.01945e-05
400	335.302	0.0040004	1.19786e-05
630	374.212	0.00630063	1.69438e-05
1000	416.806	0.010001	2.42368e-05
1580	468.421	0.0158016	3.42753e-05
2510	536.559	0.0251025	4.79889e-05
3980	659.986	0.039804	6.28105e-05
5000	768.166	0.050005	6.85231e-05
6310	853.41	0.0631063	7.89268e-05
10000	952.486	0.10001	0.000116667
12000	993.946	0.120012	0.00013721
15850	1041.64	0.158516	0.000180847
25120	1079.68	0.251225	0.000310755												range 1		range 2
39810	1093.59	0.39814	0.000604905											slope	0.0010051		0.0022557
63090	1112.64	0.630963	0.00153666											intercept	1.847e-05		1.14e-06
99990	1126.38	1	#DIV/0!											C= 1 + slope/intercept	55.418	0.118423	1979.68	0.0219811
														A= 1/(slope + intercept)	976.973		443.097
														uptake monolayer cm3(STP)/g	976.973		443.097
														cross section (m2/molecule)	1.62e-19		1.62e-19
														molar volume (STP) (mol/m3)	44.6412		44.6412
														uptake monolayer m3(STP)/g	0.000976973		0.000443097
														avogadro (Nav)	6.022e+23		6.022e+23
														BET surface area (m2/g)	4254.75		1929.7
														P/Po range	BET SA	A	R	N2@ upper P/Po	N2@lower P/Po	1/(√C + 1)	C	P(A) read	%e P(A)
															m2/g	cc(STP)/g		cc(STP)/g	cc(STP)/g
														0.0398-0.1585	4254.75	976.973	0.995701	1041.64	659.986	0.118423	55.418	0.111824	5.90146	OK

## Sheet: BET Calc_BOHJOZ(MOF-801-SC)
Pressure (Pa)	V (cm3/g)	X=P/Po	X/(V(1-X))
0.01	18.4726	1.0001e-07	5.41398e-09
0.02	24.0495	2.0002e-07	8.31701e-09
0.03	26.6881	3.0003e-07	1.12421e-08
0.04	28.1866	4.0004e-07	1.41926e-08
0.06	29.7986	6.0006e-07	2.01372e-08
0.1	31.3336	1.0001e-06	3.19178e-08
0.16	32.6947	1.60016e-06	4.89425e-08
0.25	33.8603	2.50025e-06	7.38404e-08
0.4	34.7926	4.0004e-06	1.14979e-07
0.63	37.4331	6.30063e-06	1.68318e-07
1	40.3738	1.0001e-05	2.47713e-07
1.58	44.2118	1.58016e-05	3.57412e-07
3.98	59.786	3.9804e-05	6.65801e-07
6.31	70.9493	6.31063e-05	8.89512e-07
10	79.1452	0.00010001	1.26375e-06
15.8	88.7518	0.000158016	1.7807e-06
25.1	94.77	0.000251025	2.64945e-06
39.8	101	0.00039804	3.94254e-06
63.1	106.6	0.000631063	5.92365e-06
100	113.253	0.0010001	8.83954e-06
160	116.621	0.00160016	1.3743e-05
250	121.345	0.00250025	2.06561e-05
325	122.342	0.00325033	2.66542e-05
400	124.295	0.0040004	3.23141e-05
630	128.999	0.00630063	4.91523e-05
1000	132.62	0.010001	7.61727e-05
1580	138.642	0.0158016	0.000115804
2510	141.198	0.0251025	0.00018236
3980	144.121	0.039804	0.000287633
5000	149.323	0.050005	0.000352506
6310	150.79	0.0631063	0.000446695
10000	151.928	0.10001	0.000731422
12000	153.865	0.120012	0.000865662
15850	157.543	0.158516	0.0012243
25120	162.133	0.251225	0.00206938												range 1
39810	164.278	0.39814	0.00402681											slope	0.00715348
63090	169.633	0.630963	0.0100791											intercept	3.1e-06
99990	173.63	1	#DIV/0!											C= 1 + slope/intercept	2308.57	0.0203883
														A= 1/(slope + intercept)	139.732
														uptake monolayer cm3(STP)/g	139.732
														cross section (m2/molecule)	1.62e-19
														molar volume (STP) (mol/m3)	44.6412
														uptake monolayer m3(STP)/g	0.000139732
														avogadro (Nav)	6.022e+23
														BET surface area (m2/g)	608.535
														P/Po range	BET SA	A	R	N2@ upper P/Po	N2@lower P/Po	1/(√C + 1)	C	P(A) read	%e P(A)
															m2/g	cc(STP)/g		cc(STP)/g	cc(STP)/g
														0.0010-0.0398	608.535	139.732	0.999909	144.121	113.253	0.0203883	2308.57	0.0197656	3.15049	OK

## Sheet: BET Calc_BOHWOM (MOF-812)
Pressure (Pa)	V (cm3/g)	X=P/Po	X/(V(1-X))
0.01	44.2523	1.0001e-07	2.26e-09
0.02	58.6109	2.0002e-07	3.41267e-09
0.03	64.2796	3.0003e-07	4.66758e-09
0.04	75.51	4.0004e-07	5.29784e-09
0.06	90.02	6.0006e-07	6.66586e-09
0.1	108.523	1.0001e-06	9.21555e-09
0.16	122.091	1.60016e-06	1.31063e-08
0.25	132.013	2.50025e-06	1.89395e-08
0.4	144.129	4.0004e-06	2.77558e-08
0.63	152.527	6.30063e-06	4.13087e-08
1	160.803	1.0001e-05	6.21949e-08
1.58	170.803	1.58016e-05	9.25149e-08
3.98	185.75	3.9804e-05	2.14296e-07
6.31	192.914	6.31063e-05	3.27142e-07
10	194.508	0.00010001	5.14222e-07
15.8	199.181	0.000158016	7.93451e-07
25.1	201.792	0.000251025	1.24429e-06
39.8	205.272	0.00039804	1.93986e-06
63.1	209.04	0.000631063	3.02077e-06
100	208.93	0.0010001	4.79157e-06
160	208.516	0.00160016	7.68633e-06
250	211.131	0.00250025	1.18718e-05
325	211.675	0.00325033	1.54054e-05
400	211.555	0.0040004	1.89855e-05
630	212.84	0.00630063	2.97904e-05
1000	212.017	0.010001	4.76473e-05
1580	215.072	0.0158016	7.46508e-05
2510	215.24	0.0251025	0.000119629
3980	215.936	0.039804	0.000191974
5000	217.678	0.050005	0.000241811
6310	218.44	0.0631063	0.000308355
10000	217.473	0.10001	0.000510976
12000	219.037	0.120012	0.000622629
15850	221.088	0.158516	0.000852043
25120	220.764	0.251225	0.00151979												range 1
39810	222.171	0.39814	0.00297751											slope	0.00474994
63090	221.901	0.630963	0.00770503											intercept	2e-08
99990	223.43	1	#DIV/0!											C= 1 + slope/intercept	237498	0.00204776
														A= 1/(slope + intercept)	210.528
														uptake monolayer cm3(STP)/g	210.528
														cross section (m2/molecule)	1.62e-19
														molar volume (STP) (mol/m3)	44.6412
														uptake monolayer m3(STP)/g	0.000210528
														avogadro (Nav)	6.022e+23
														BET surface area (m2/g)	916.857
														P/Po range	BET SA	A	R	N2@ upper P/Po	N2@lower P/Po	1/(√C + 1)	C	P(A) read	%e P(A)
															m2/g	cc(STP)/g		cc(STP)/g	cc(STP)/g
														0.0003-0.0100	916.857	210.528	0.999974	212.017	201.792	0.00204776	237498	0.0022926	-10.6794	OK

## Sheet: BET Calc_BOHXAZ (MOF-806)
Pressure (Pa)	V (cm3/g)	X=P/Po	X/(V(1-X))
0.01	7.3149	1.0001e-07	1.36721e-08
0.02	15.1991	2.0002e-07	1.316e-08
0.03	20.882	3.0003e-07	1.43679e-08
0.04	24.9131	4.0004e-07	1.60574e-08
0.06	32.3283	6.0006e-07	1.85614e-08
0.1	43.2528	1.0001e-06	2.31222e-08
0.16	52.1174	1.60016e-06	3.0703e-08
0.25	56.6844	2.50025e-06	4.41084e-08
0.4	62.0836	4.0004e-06	6.4436e-08
0.63	67.2171	6.30063e-06	9.37361e-08
1	70.8203	1.0001e-05	1.41218e-07
1.58	71.62	1.58016e-05	2.20634e-07
3.98	78.3467	3.9804e-05	5.0807e-07
6.31	83.6514	6.31063e-05	7.54444e-07
10	93.7798	0.00010001	1.06654e-06
15.8	112.909	0.000158016	1.39972e-06
25.1	149.638	0.000251025	1.67797e-06
39.8	194.435	0.00039804	2.04797e-06
63.1	226.754	0.000631063	2.78478e-06
100	255.768	0.0010001	3.91409e-06
160	286.912	0.00160016	5.58613e-06
250	320.362	0.00250025	7.82402e-06
325	338.12	0.00325033	9.64429e-06
400	349.316	0.0040004	1.14981e-05
630	376.331	0.00630063	1.68484e-05
1000	396.904	0.010001	2.5452e-05
1580	411.647	0.0158016	3.90025e-05
2510	423.43	0.0251025	6.08102e-05
3980	433.513	0.039804	9.56235e-05
5000	438.984	0.050005	0.000119907
6310	443.481	0.0631063	0.000151882
10000	447.345	0.10001	0.000248407
12000	459.794	0.120012	0.000295464
15850	461.576	0.158516	0.000409698
25120	471.356	0.251225	0.000711807												range 1
39810	484.093	0.39814	0.0013665											slope	0.00235596
63090	478.314	0.630963	0.00357455											intercept	1.91e-06
99990	489.452	1	#DIV/0!											C= 1 + slope/intercept	1234.49	0.0276738
														A= 1/(slope + intercept)	424.112
														uptake monolayer cm3(STP)/g	424.112
														cross section (m2/molecule)	1.62e-19
														molar volume (STP) (mol/m3)	44.6412
														uptake monolayer m3(STP)/g	0.000424112
														avogadro (Nav)	6.022e+23
														BET surface area (m2/g)	1847.02
														P/Po range	BET SA	A	R	N2@ upper P/Po	N2@lower P/Po	1/(√C + 1)	C	P(A) read	%e P(A)
															m2/g	cc(STP)/g		cc(STP)/g	cc(STP)/g
														0.0016-0.0500	1847.02	424.112	0.999989	438.984	286.912	0.0276738	1234.49	0.0260962	6.04512	OK

## Sheet: BET Calc_BOHXED (MOF-802)
Pressure (Pa)	V (cm3/g)	X=P/Po	X/(V(1-X))
0.01	2.87053	1.0001e-07	3.48403e-08
0.02	5.12805	2.0002e-07	3.90051e-08
0.03	7.23625	3.0003e-07	4.14621e-08
0.04	9.16487	4.0004e-07	4.36493e-08
0.06	12.4002	6.0006e-07	4.83913e-08
0.1	16.7457	1.0001e-06	5.97228e-08
0.16	22.0023	1.60016e-06	7.27269e-08
0.25	26.6192	2.50025e-06	9.39268e-08
0.4	33.7571	4.0004e-06	1.18506e-07
0.63	40.283	6.30063e-06	1.5641e-07
1	52.6287	1.0001e-05	1.90031e-07
1.58	70.2461	1.58016e-05	2.24949e-07
3.98	118.803	3.9804e-05	3.35056e-07
6.31	145.359	6.31063e-05	4.34169e-07
10	161.673	0.00010001	6.18655e-07
15.8	180.293	0.000158016	8.76577e-07
25.1	189.859	0.000251025	1.3225e-06
39.8	206.103	0.00039804	1.93203e-06
63.1	210.992	0.000631063	2.99282e-06
100	215.502	0.0010001	4.64545e-06
160	225.872	0.00160016	7.09572e-06
250	230.864	0.00250025	1.08571e-05
325	231.067	0.00325033	1.41125e-05
400	234.368	0.0040004	1.71375e-05
630	238.086	0.00630063	2.66315e-05
1000	242.165	0.010001	4.17155e-05
1580	241.395	0.0158016	6.65105e-05
2510	244.201	0.0251025	0.000105441
3980	251.088	0.039804	0.000165097
5000	246.677	0.050005	0.000213385
6310	248.335	0.0631063	0.000271234
10000	251.968	0.10001	0.000441023
12000	252.681	0.120012	0.00053223
15850	256.241	0.158516	0.000745512
25120	254.873	0.251225	0.0013164												range 1
39810	255.899	0.39814	0.00258506											slope	0.00414476
63090	260.46	0.630963	0.00656438											intercept	4.4e-07
99990	259.224	1	#DIV/0!											C= 1 + slope/intercept	9420.91	0.0101977
														A= 1/(slope + intercept)	241.243
														uptake monolayer cm3(STP)/g	241.243
														cross section (m2/molecule)	1.62e-19
														molar volume (STP) (mol/m3)	44.6412
														uptake monolayer m3(STP)/g	0.000241243
														avogadro (Nav)	6.022e+23
														BET surface area (m2/g)	1050.62
														P/Po range	BET SA	A	R	N2@ upper P/Po	N2@lower P/Po	1/(√C + 1)	C	P(A) read	%e P(A)
															m2/g	cc(STP)/g		cc(STP)/g	cc(STP)/g
														0.0003-0.0100	1050.62	241.243	0.999899	242.165	189.859	0.0101977	9420.91	0.00916456	11.2732	OK

## Sheet: BET Calc_BOSZOA
Pressure (Pa)	V (cm3/g)	X=P/Po	X/(V(1-X))
0.01	2.03118	1.0001e-07	4.92374e-08
0.02	3.81275	2.0002e-07	5.24608e-08
0.03	5.73609	3.0003e-07	5.23057e-08
0.04	6.7706	4.0004e-07	5.90849e-08
0.06	9.81236	6.0006e-07	6.11535e-08
0.1	15.2588	1.0001e-06	6.55424e-08
0.16	21.3646	1.60016e-06	7.4898e-08
0.25	31.5683	2.50025e-06	7.92015e-08
0.4	39.6839	4.0004e-06	1.00807e-07
0.63	48.27	6.30063e-06	1.3053e-07
1	53.3794	1.0001e-05	1.87359e-07
1.58	57.7362	1.58016e-05	2.7369e-07
3.98	65.7435	3.9804e-05	6.05468e-07
6.31	67.2907	6.31063e-05	9.37876e-07
10	69.1053	0.00010001	1.44736e-06
15.8	70.8591	0.000158016	2.23035e-06
25.1	72.7367	0.000251025	3.45201e-06
39.8	75.4689	0.00039804	5.27632e-06
63.1	79.1499	0.000631063	7.97805e-06
100	85.1543	0.0010001	1.17563e-05
160	94.9871	0.00160016	1.68731e-05
250	113.824	0.00250025	2.2021e-05
325	133.102	0.00325033	2.44995e-05
400	152.625	0.0040004	2.63158e-05
630	219.148	0.00630063	2.89328e-05
1000	387.432	0.010001	2.60743e-05
1580	593.18	0.0158016	2.70664e-05
2510	702.417	0.0251025	3.66575e-05
3980	801.368	0.039804	5.17291e-05
5000	839.002	0.050005	6.27378e-05
6310	867.514	0.0631063	7.76436e-05
10000	918.359	0.10001	0.000121002
12000	925.304	0.120012	0.000147388
15850	939.865	0.158516	0.000200429
25120	951.256	0.251225	0.000352707												range 1
39810	976.697	0.39814	0.000677299											slope	0.00112211
63090	1001.45	0.630963	0.00170728											intercept	9.34e-06
99990	999.249	1	#DIV/0!											C= 1 + slope/intercept	121.14	0.0832891
														A= 1/(slope + intercept)	883.822
														uptake monolayer cm3(STP)/g	883.822
														cross section (m2/molecule)	1.62e-19
														molar volume (STP) (mol/m3)	44.6412
														uptake monolayer m3(STP)/g	0.000883822
														avogadro (Nav)	6.022e+23
														BET surface area (m2/g)	3849.07
														P/Po range	BET SA	A	R	N2@ upper P/Po	N2@lower P/Po	1/(√C + 1)	C	P(A) read	%e P(A)
															m2/g	cc(STP)/g		cc(STP)/g	cc(STP)/g
														0.0100-0.1200	3849.07	883.822	0.995565	731.912	228.928	0.0832891	121.14	0.0749423	11.1377	OK

## Sheet: BET Calc_BUNKUS (PCN-128W)
Pressure (Pa)	V (cm3/g)	X=P/Po	X/(V(1-X))
0.01	0.280488	1.0001e-07	3.56557e-07
0.02	0.666939	2.0002e-07	2.99908e-07
0.03	0.963576	3.0003e-07	3.11371e-07
0.04	1.28345	4.0004e-07	3.11692e-07
0.06	1.80447	6.0006e-07	3.3254e-07
0.1	3.49392	1.0001e-06	2.8624e-07
0.16	4.83176	1.60016e-06	3.31176e-07
0.25	7.68623	2.50025e-06	3.2529e-07
0.4	14.3361	4.0004e-06	2.79046e-07
0.63	24.0911	6.30063e-06	2.61535e-07
1	31.8142	1.0001e-05	3.1436e-07
1.58	44.6614	1.58016e-05	3.53814e-07
3.98	67.6246	3.9804e-05	5.88626e-07
6.31	77.3989	6.31063e-05	8.1539e-07
10	86.946	0.00010001	1.15037e-06
15.8	95.9998	0.000158016	1.64626e-06
25.1	106.316	0.000251025	2.36171e-06
39.8	119.734	0.00039804	3.32568e-06
63.1	136.745	0.000631063	4.61781e-06
100	158.449	0.0010001	6.31814e-06
160	180.529	0.00160016	8.87793e-06
250	216.477	0.00250025	1.15787e-05
325	240.314	0.00325033	1.35694e-05
400	265.091	0.0040004	1.51513e-05
630	335.945	0.00630063	1.88739e-05
1000	389.519	0.010001	2.59346e-05
1580	437.593	0.0158016	3.66899e-05
2510	475.646	0.0251025	5.41346e-05
3980	516.163	0.039804	8.03119e-05
5000	547.271	0.050005	9.61811e-05
6310	564.529	0.0631063	0.000119315
10000	623.328	0.10001	0.000178274
12000	644.437	0.120012	0.000211625
15850	681.091	0.158516	0.000276581
25120	744.828	0.251225	0.000450459												range 1
39810	821.123	0.39814	0.000805623											slope	0.00168114
63090	958.292	0.630963	0.00178417											intercept	1.083e-05
99990	1411.3	1	#DIV/0!											C= 1 + slope/intercept	156.23	0.0740785
														A= 1/(slope + intercept)	591.027
														uptake monolayer cm3(STP)/g	591.027
														cross section (m2/molecule)	1.62e-19
														molar volume (STP) (mol/m3)	44.6412
														uptake monolayer m3(STP)/g	0.000591027
														avogadro (Nav)	6.022e+23
														BET surface area (m2/g)	2573.94
														P/Po range	BET SA	A	R	N2@ upper P/Po	N2@lower P/Po	1/(√C + 1)	C	P(A) read	%e P(A)
															m2/g	cc(STP)/g		cc(STP)/g	cc(STP)/g
														0.0063-0.1585	2573.94	591.027	0.999601	681.091	335.945	0.0740785	156.23	0.0797369	-7.09636	OK

## Sheet: BET Calc_BUNLAZ
Pressure (Pa)	V (cm3/g)	X=P/Po	X/(V(1-X))
0.01	0.108637	1.0001e-07	9.20588e-07
0.02	0.197596	2.0002e-07	1.01227e-06
0.03	0.267202	3.0003e-07	1.12286e-06
0.04	0.410642	4.0004e-07	9.74183e-07
0.06	0.614417	6.0006e-07	9.76633e-07
0.1	0.915771	1.0001e-06	1.09209e-06
0.16	1.33389	1.60016e-06	1.19962e-06
0.25	2.36855	2.50025e-06	1.05561e-06
0.4	3.64894	4.0004e-06	1.09632e-06
0.63	5.30988	6.30063e-06	1.18659e-06
1	8.85799	1.0001e-05	1.12905e-06
1.58	12.6912	1.58016e-05	1.2451e-06
3.98	28.733	3.9804e-05	1.38536e-06
6.31	40.2676	6.31063e-05	1.56727e-06
10	56.5113	0.00010001	1.76991e-06
15.8	74.6486	0.000158016	2.11713e-06
25.1	100.352	0.000251025	2.50207e-06
39.8	131.963	0.00039804	3.01749e-06
63.1	158.423	0.000631063	3.98593e-06
100	189.582	0.0010001	5.28056e-06
160	219.074	0.00160016	7.31591e-06
250	254.614	0.00250025	9.8444e-06
325	272.31	0.00325033	1.19751e-05
400	288.935	0.0040004	1.39009e-05
630	332.959	0.00630063	1.90431e-05
1000	411.19	0.010001	2.45678e-05
1580	502.733	0.0158016	3.1936e-05
2510	589.193	0.0251025	4.37019e-05
3980	650.258	0.039804	6.37501e-05
5000	678.22	0.050005	7.76106e-05
6310	716.762	0.0631063	9.3974e-05
10000	795.171	0.10001	0.000139748
12000	823.962	0.120012	0.000165516
15850	873.271	0.158516	0.000215714
25120	946.19	0.251225	0.000354596												range 1
39810	1031.58	0.39814	0.000641265											slope	0.00134765
63090	1177.7	0.630963	0.00145177											intercept	8.77e-06
99990	1639.09	1	#DIV/0!											C= 1 + slope/intercept	154.666	0.0744243
														A= 1/(slope + intercept)	737.235
														uptake monolayer cm3(STP)/g	737.235
														cross section (m2/molecule)	1.62e-19
														molar volume (STP) (mol/m3)	44.6412
														uptake monolayer m3(STP)/g	0.000737235
														avogadro (Nav)	6.022e+23
														BET surface area (m2/g)	3210.68
														P/Po range	BET SA	A	R	N2@ upper P/Po	N2@lower P/Po	1/(√C + 1)	C	P(A) read	%e P(A)
															m2/g	cc(STP)/g		cc(STP)/g	cc(STP)/g
														0.010-0.2512	3210.68	737.235	0.998413	946.19	411.19	0.0744243	154.666	0.072742	2.31266	OK

[truncated: 77 more sheets: BET Calc_DODBUV , BET Calc_DOGBAE (PCN-224), BET Calc_DORLAZ , BET Calc_DUWYEB, BET Calc_DUWYIF, BET Calc_ENOWUB, BET Calc_EMIYUW (UMCM-312), BET Calc_EMIZAD (UMCM-313), BET Calc_FOTNIN (PCN-777), BET Calc_GOXZAW, BET Calc_JOZWIG, BET Calc_JOZWIG01, BET Calc_JOZWOM, BET Calc_JUSGOV, BET Calc_MAFWEY, BET Calc_MUBZOA, BET Calc_NADYUP (PCN-224(Co), BET Calc_NABVAQ (NNU-28), BET Calc_NUSVEE, BET Calc_NUSXAC (PCN-224Fe(ii) …]
