# Supplementary material for: Computational Characterization of Zr-Oxide MOFs for Adsorption Applications
Source: ACS Appl Mater Interfaces. 2022 Dec 14;14(51):56938–47. doi: 10.1021/acsami.2c13391 (PMC9801377; doi:10.1021/acsami.2c13391)
Supplement: Supplementary file 4 — am2c13391_si_004.xlsx [file am2c13391_si_004.xlsx]

## Sheet: Sheet1
CCDC refcode (MOFs' name)	LCD (Å)	PLD (Å)	Density (g/cm^3)	ASA (m^2/g)	Number of connected carboxylates	Topology
BOGNES	19.508	7.32675	0.416997	5412.69	12	fcu
BOHJOZ (MOF-801-SC)	7.41673	3.35396	1.57117	1014.78	12	fcu
BOHWOM (MOF-812)	6.05096	4.63149	1.18332	1460.42	12	fcu
BOHXAZ (MOF-806)	12.7238	6.33138	0.851013	2413.38	12	fcu
BOHXED (MOF-802)	6.36498	3.79741	1.34881	1692.82	10	fcu
BOSZEQ	16.5486	12.579	0.404469	4347.64	8	bcu
BUNKUS (PCN-128W)	38.9092	37.3321	0.375864	3538.55	8	csq
BUNLAZ	38.1589	35.882	0.331333	4321.17	8	csq
DITJOH (PCN-521)	19.3615	8.36173	0.449543	4205.79	8	flu
DOGBAE (PCN-224(Zr))	25.2674	14.1668	0.465284	3423	6	she
EMIYUW (UMCM-312)	10.4656	7.76577	0.67302	3433.32	8	flu
EMIZAD (UMCM-313)	35.6043	34.3149	0.381465	3805.78	8	csq
GOXZAW	5.20719	3.68993	2.03999	313.699	8	sql
MAFWEY (UiO-abdc)	14.6649	7.99407	0.602834	3612.46	12	fcu
MUBZOA	18.7295	7.58343	0.441638	4500.66	12	ftw
NABVAQ (NNU-28)	15.8689	5.30214	0.723333	2882.98	12	fcu
NADYUP (PCN-224(Co))	25.4767	14.2092	0.449674	3451.17	6	she
OQUFAJ01 (LIFM-28-backfrom-LIFM-29)	11.0841	10.3404	0.830878	2579.62	8	bcu
OQUFAJ02 (LIFM-28np)	12.6391	11.4302	0.986614	2098.17	8	bcu
OQUFAJ03 (LIFM-28-backfrom-LIFM-30)	14.6577	13.7922	0.816184	2656.49	8	bcu
OQUFIR (LIFM-29)	14.6866	13.9208	1.04124	1790.59	8	sql
OQUGAK (LIFM-33)	11.0691	9.0933	1.04492	1969.45	8	bct
OXOLAP (PIZOF-1)	19.1122	13.8564	0.601753	2017.43	12	fcu
OXOLET (PIZOF-2)	17.906	11.7362	0.739545	1826.48	12	fcu
OXOLIX (PIZOF-8)	18.629	12.3207	0.679531	1855.19	12	fcu
QAGBUY (NUPF-1)	16.6313	12.0647	0.511459	3930.13	8	scu
QEFWUV (MOF-545)	33.1001	31.374	0.447432	3450.09	8	csq
QOKBOJ	13.1813	10.1627	0.850571	2128.88	6	kgd
QUHVEW (UiO-68-alkyne)	17.8828	5.62878	0.597426	3232.65	12	fcu
QURNEY	13.5148	6.78057	0.763637	2864.64	12	fcu
QURNIC	10.283	5.14831	0.940327	2486.54	12	fcu
QURNOI	9.99758	4.28984	0.931667	2535.61	12	fcu
QURNUO	10.373	3.90453	0.921615	2416.55	12	fcu
QURPEA	9.55728	3.65688	1.1545	1684.49	12	fcu
QURPOK	10.7778	4.04791	0.905616	2491.64	12	fcu
RUBLAD (PCN-700)	14.8999	13.9918	0.658088	3271.15	8	bcu
RUBLIL (PCN-702)	9.10482	7.62633	0.768753	3504.38	8	bcu
RUKDIM	15.4306	8.59229	0.544066	3888.1	12	fcu
SOQSAU	9.55286	4.97206	0.855293	2864.38	12	fcu
SOQSEY	9.99118	4.92321	0.905291	2486.9	12	fcu
TOJNEN	5.79803	2.41167	2.2831	0	12	fcu
RUBTAK (UiO-66)	8.66528	4.13817	1.19719	1578.28	12	fcu
UiO-68	17.4176	7.85018	0.501619	4297.16	12	fcu
UKIBIB	18.4704	10.323	0.430612	4305.62	12	fcu
UKUDEL (ZrCDC)	10.929	2.97017	1.22822	0	12	fcu
UNEJEE (BUT-12)	24.3459	16.8651	0.433807	3625.95	8	the
VACLIX (Ir-POF-1)	25.011	14.22	0.503439	3106.04	6	she
WIZMAV (UiO-67)	12.6542	6.5511	0.723961	3145.28	12	fcu
WUHCEJ	10.8288	5.27197	0.907621	2621.06	12	fcu
WUPTUY	19.2947	14.0127	0.599444	2026.53	12	fcu
XICYIT	6.14466	3.93481	1.33234	1595.41	8	bct
XIVTED	12.3628	6.33878	0.757186	2934.77	12	fcu
XUBGUY	11.6716	6.05063	0.843847	2603.44	8	flu
YEYCUC (PCN-58)	17.5651	5.3937	0.555716	4424.43	12	fcu
BEDYEQ	32.9709	31.2941	0.449705	3237.31	8	csq
BOHWUS	18.5111	12.4437	0.835822	1726.14	6	spn
BOSZOA	17.3356	8.57968	0.498257	4308.31	12	fcu
DODBUV	11.1867	8.26013	0.695127	3261.68	8	scq
DORLAZ	17.5071	8.62079	0.493165	4250.77	12	fcu
DUWYEB	15.1214	7.76768	0.566423	3869.26	12	fcu
DUWYIF	15.1114	4.66295	0.811678	3201.28	12	fcu
EJEBUS	15.2653	9.33631	0.47312	4409.62	12	fcu
ENOWUB	14.9888	8.30233	0.563443	3752.57	8	fcu
FOTNIN	33.6279	29.9313	0.240948	3225.46	6	spn
JOZWIG01	21.6567	8.75454	0.398164	4781.42	12	ftw
JOZWIG	21.6793	8.72287	0.401066	4673.76	12	ftw
JOZWOM	21.8874	8.63777	0.419397	4535.3	12	ftw
JUSGOV (UiO-67-NH2)	11.6448	5.17999	0.763865	3135.74	12	fcu
NURDEL	26.7959	13.21	0.228377	6027.47	12	fcu
NUSVEE	22.7174	3.61786	0.600068	2805.64	12	fcu
NUSXAC	24.8398	14.2014	0.454259	3485.84	6	she
OFAVUO	9.19106	4.39422	0.954565	2535.09	12	fcu
OFAWID	10.9653	9.33621	0.985597	1889.66	6	(4,4)IIb
OQUFAJ	10.8907	9.52438	0.813705	2820.94	8	bcu
QAJJOD	11.623	5.55273	0.783697	2754.05	12	fcu
QURPIE	10.1129	5.14865	0.944711	2480.84	12	fcu
RUBLUX	8.87482	8.31645	0.844484	2781.06	8	ela
RUKDUY	15.2452	5.15107	0.804158	3198.65	12	fcu
SURJUM	6.65676	2.83903	1.35172	0	12	fcu
TOVGAO	20.9112	8.89044	0.420413	4645.62	12	ftw
TURFIX	26.1258	14.2523	0.225255	5840.71	12	fcu
UHOVEU	21.7389	8.74981	0.418199	4547.15	12	ftw
UKESIO	12.9099	8.92106	1.07339	1513.7	12	fcu
UVUFEX	17.7153	8.50361	0.486148	4345.75	12	fcu
VAKMEC	12.2113	6.66423	0.995073	1779.9	6	kgd
VEGBUG	26.299	9.07771	0.577887	3123.6	8	reo
XICNOO	19.6294	6.71566	0.905978	2166.2	8	reo
XICYUF	28.6789	6.71408	0.995641	1740.84	8	bon
YEYCOW	17.588	6.28791	0.526351	4514.68	12	fcu
YEYDAJ	14.7983	5.17729	0.6155	4130.53	12	fcu
ZOPLOH	17.5395	6.59376	0.529976	4328.1	12	fcu
ZOPLUN	17.5889	6.94037	0.525241	4265.54	12	fcu
UiO66-1	8.52642	3.89423	1.23841	1024.97	12	fcu
UiO66-L5	9.19106	4.39411	0.954688	2025.98	12	fcu
UiO66-L6	8.52642	3.89423	0.727172	2895.91	12	fcu
UiO66-L7	14.6062	7.99544	0.602837	3419.57	12	fcu
UiO66-L8	15.0903	8.29748	0.566423	3592.58	12	fcu
NU-800_H_symm	17.1204	6.3402	0.545694	4601.71	12	fcu
