# Supplementary material for: Computational Characterization of Zr-Oxide MOFs for Adsorption Applications
Source: ACS Appl Mater Interfaces. 2022 Dec 14;14(51):56938–47. doi: 10.1021/acsami.2c13391 (PMC9801377; doi:10.1021/acsami.2c13391)
Supplement: Supplementary file 5 — am2c13391_si_005.xlsx [file am2c13391_si_005.xlsx]

## Sheet: data (2)
Strcuture name	LCD, Ã….1	CO2 Uptake, mol/kg	-Qst (kJ/mol)	Void Fraction	Number of carboxylate
BOHJOZ_H_symm(MOF-801-SC)	6.435	0.419014	25.4304	0.49865	12
BOSZEQ_H_symm	16.5504	0.146593	16.1726	0.8284	8
DITJOH_H_symm(PCN-521)	17.5287	0.226006	19.3828	0.79175	8
NABVAQ_H_symm(NNU-28)	15.345	0.216379	18.1256	0.615646	12
QOKBOJ_H_symm	11.2292	0.47849	25.9509	0.6622	6
RUBLAD_H_symm(PCN-700)	13.9943	0.48203	22.781	0.7182	8
SOQSAU_H_symm	9.045	0.407237	21.2758	0.635462	12
SOQSEY_H_symm	9.075	0.696331	22.9947	0.633033	12
TOJNEN_H_symm	5.625	0.800909	33.7926	0.3698	12
UiO-66_H_symm	7.725	0.461296	22.9844	0.557302	12
UiO-67_H_symm	12.015	0.211045	18.8554	0.676	12
UiO-68_H_symm	16.365	0.191272	18.4272	0.758926	12
UNEJEE_H_symm(BUT-12)	24.3356	0.172564	19.4284	0.804061	8
WUHCEJ_H_symm	9.825	0.325336	20.4017	0.652893	12
XIVTED_H_symm	11.415	0.208887	18.0254	0.69235	12
YEYCUC_H_symm(PCN-58)	16.485	0.321516	23.9597	0.70245	12
EJEBUS_H	14.265	0.12078	13.6181	0.7803	12
JOZWIG01_H	20.655	0.219436	17.9564	0.7931	12
OFAVUO_H	8.235	0.437752	21.679	0.61315	12
OFAWID_H	9.4691	0.185949	21.6704	0.6488	6
OQUFAJ_H	11.2496	0.453155	24.8409	0.68825	8
SURJUM_H	6.075	1.98209	33.9077	0.43715	12
EMIYUW_H_symm(UMCM-312)	9.67224	0.513876	22.6352	0.7185	8
GOXZAW_H_symm	4.665	0.219482	29.4277	0.39795	8
MUBZOA_H_symm	18.405	0.147069	14.9706	0.797063	12
OQUFAJ01_H_symm(LIFM-28-backfrom-LIFM-29)	11.5349	0.624438	27.4511	0.7021	8
OQUFAJ02_H_symm(LIFM-28np)	12.6379	0.559239	32.4639	0.62525	8
OXOLAP_H_symm(PIZOF-1)	18.555	0.722944	23.493	0.68328	12
QURNEY_H_symm	12.735	0.185254	17.3996	0.69885	12
XICYIT_H_symm	5.99873	1.59146	31.8014	0.57385	8
BOGNES_H_symm	18.285	0.140279	15.2489	0.759231	12
BOHWOM_H_symm(MOF-812)	5.505	2.52765	29.1123	0.49165	12
DUWYEB_H_charges	14.115	0.119021	13.6011	0.7368	12
ENOWUB_H_charges	13.905	0.172452	17.6738	0.74135	8
JUSGOV_H_charges	10.755	0.27163	20.7909	0.662	12
OQUFIR_H_symm(LIFM-29)	11.2618	0.46699	24.5149	0.6313	8
OQUFAJ03_H_symm(LIFM-28-backfrom-LIFM-30)	13.755	0.29921	22.3516	0.70295	8
