# Supplementary material for: Computational Characterization of Zr-Oxide MOFs for Adsorption Applications
Source: ACS Appl Mater Interfaces. 2022 Dec 14;14(51):56938–47. doi: 10.1021/acsami.2c13391 (PMC9801377; doi:10.1021/acsami.2c13391)
Supplement: Supplementary file 6 — am2c13391_si_006.zip [file am2c13391_si_006.zip]

Archive with 74 entries (74 files):
- BOGNES.cif
- __MACOSX/._BOGNES.cif
- BOHJOZ.cif
- __MACOSX/._BOHJOZ.cif
- BOHWOM.cif
- __MACOSX/._BOHWOM.cif
- BOSZEQ.cif
- __MACOSX/._BOSZEQ.cif
- DITJOH.cif
- __MACOSX/._DITJOH.cif
- DUWYEB.cif
- __MACOSX/._DUWYEB.cif
- EJEBUS.cif
- __MACOSX/._EJEBUS.cif
- EMIYUW.cif
- __MACOSX/._EMIYUW.cif
- ENOWUB.cif
- __MACOSX/._ENOWUB.cif
- GOXZAW.cif
- __MACOSX/._GOXZAW.cif
- JOZWIG01.cif
- __MACOSX/._JOZWIG01.cif
- JUSGOV.cif
- __MACOSX/._JUSGOV.cif
- MUBZOA.cif
- __MACOSX/._MUBZOA.cif
- NABVAQ.cif
- __MACOSX/._NABVAQ.cif
- OFAVUO.cif
- __MACOSX/._OFAVUO.cif
- OFAWID.cif
- __MACOSX/._OFAWID.cif
- OQUFAJ.cif
- __MACOSX/._OQUFAJ.cif
- OQUFAJ01.cif
- __MACOSX/._OQUFAJ01.cif
- OQUFAJ02.cif
- __MACOSX/._OQUFAJ02.cif
- OQUFAJ03.cif
- __MACOSX/._OQUFAJ03.cif
- OQUFIR.cif
- __MACOSX/._OQUFIR.cif
- OXOLAP.cif
- __MACOSX/._OXOLAP.cif
- QOKBOJ.cif
- __MACOSX/._QOKBOJ.cif
- QURNEY.cif
- __MACOSX/._QURNEY.cif
- RUBLAD.cif
- __MACOSX/._RUBLAD.cif
- SOQSAU.cif
- __MACOSX/._SOQSAU.cif
- SOQSEY.cif
- __MACOSX/._SOQSEY.cif
- SURJUM.cif
- __MACOSX/._SURJUM.cif
- TOJNEN.cif
- __MACOSX/._TOJNEN.cif
- UiO-67.cif
- __MACOSX/._UiO-67.cif
- UiO-68.cif
- __MACOSX/._UiO-68.cif
- Uio66.cif
- __MACOSX/._Uio66.cif
- UNEJEE.cif
- __MACOSX/._UNEJEE.cif
- WUHCEJ.cif
- __MACOSX/._WUHCEJ.cif
- XICYIT.cif
- __MACOSX/._XICYIT.cif
- XIVTED.cif
- __MACOSX/._XIVTED.cif
- YEYCUC.cif
- __MACOSX/._YEYCUC.cif
