# Supplementary material for: Computational Characterization of Zr-Oxide MOFs for Adsorption Applications
Source: ACS Appl Mater Interfaces. 2022 Dec 14;14(51):56938–47. doi: 10.1021/acsami.2c13391 (PMC9801377; doi:10.1021/acsami.2c13391)
Supplement: Supplementary file 6 — am2c13391_si_006.zip [file am2c13391_si_006.zip › BOGNES.cif]

data_BOGNES_H\(2)
_audit_creation_date              2020-06-04
_audit_creation_method            'Materials Studio'
_symmetry_space_group_name_H-M    'F23'
_symmetry_Int_Tables_number       196
_symmetry_cell_setting            cubic
loop_
_symmetry_equiv_pos_as_xyz
  x,y,z
  -x,-y,z
  -x,y,-z
  x,-y,-z
  z,x,y
  z,-x,-y
  -z,-x,y
  -z,x,-y
  y,z,x
  -y,z,-x
  y,-z,-x
  -y,-z,x
  x,y+1/2,z+1/2
  -x,-y+1/2,z+1/2
  -x,y+1/2,-z+1/2
  x,-y+1/2,-z+1/2
  z,x+1/2,y+1/2
  z,-x+1/2,-y+1/2
  -z,-x+1/2,y+1/2
  -z,x+1/2,-y+1/2
  y,z+1/2,x+1/2
  -y,z+1/2,-x+1/2
  y,-z+1/2,-x+1/2
  -y,-z+1/2,x+1/2
  x+1/2,y,z+1/2
  -x+1/2,-y,z+1/2
  -x+1/2,y,-z+1/2
  x+1/2,-y,-z+1/2
  z+1/2,x,y+1/2
  z+1/2,-x,-y+1/2
  -z+1/2,-x,y+1/2
  -z+1/2,x,-y+1/2
  y+1/2,z,x+1/2
  -y+1/2,z,-x+1/2
  y+1/2,-z,-x+1/2
  -y+1/2,-z,x+1/2
  x+1/2,y+1/2,z
  -x+1/2,-y+1/2,z
  -x+1/2,y+1/2,-z
  x+1/2,-y+1/2,-z
  z+1/2,x+1/2,y
  z+1/2,-x+1/2,-y
  -z+1/2,-x+1/2,y
  -z+1/2,x+1/2,-y
  y+1/2,z+1/2,x
  -y+1/2,z+1/2,-x
  y+1/2,-z+1/2,-x
  -y+1/2,-z+1/2,x
_cell_length_a                    46.1160
_cell_length_b                    46.1160
_cell_length_c                    46.1160
_cell_angle_alpha                 90.0000
_cell_angle_beta                  90.0000
_cell_angle_gamma                 90.0000
loop_
_atom_site_label
_atom_site_type_symbol
_atom_site_fract_x
_atom_site_fract_y
_atom_site_fract_z
_atom_site_charge
H1   H -0.06513 -0.05039 0.09397 0.0803471
H13   H -0.11941 0.0214 0.07376 -0.0056233000000001
H25   H -0.09934 -0.06935 0.12669 0.0245589
H37   H -0.15383 0.00441 0.10949 0.0343582999999999
H49   H -0.14836 -0.01253 0.15902 0.0399543
H61   H -0.18004 -0.06197 0.15163 0.0528577
H73   H -0.22043 -0.0111 0.17347 0.0176347
H85   H -0.16161 -0.09496 0.18758 0.014881
H97   H -0.23065 -0.09656 0.26899 0.0353059
H109   H -0.1781 -0.13849 0.21308 0.0532814999999999
H121   H -0.19629 -0.1346 0.26354 0.0200209999999999
H133   H -0.23981 0.05643 0.20928 0.0209000999999999
H145   H -0.30712 0.00637 0.16893 0.0414103
H157   H 0.17392 -0.02394 -0.26405 0.0289471
H169   H -0.27021 -0.04814 0.16536 0.0196581999999999
H181   H -0.23823 0.08839 0.16615 0.0196435
H193   H -0.3046 0.0371 0.12608 0.01604
H205   H 0.13477 -0.05285 -0.28549 0.0167051999999999
H217   H -0.30913 -0.0777 0.14478 0.0153931999999999
H229   H -0.27041 0.07842 0.12441 0.0195940999999999
H241   H 0.14297 -0.07975 -0.3312 0.014093
H253   H 0.0415 0.0415 -0.0415 0.2806619999999999
C257   C -0.0645 -0.0101 0.0644 0.3267253999999999
C269   C -0.0913 -0.0155 0.0775 0.0578599000000004
C281   C -0.0858 -0.0412 0.0921 -0.1135691000000003
C293   C -0.116 0.0005 0.0839 0.0312485000000002
C305   C -0.105 -0.051 0.1132 -0.0588955999999996
C317   C -0.1352 -0.0093 0.105 -0.0397918999999999
C329   C -0.1297 -0.035 0.1196 0.0743802000000002
C341   C -0.1551 -0.0319 0.1475 -0.1501476000000003
C353   C -0.1762 -0.0422 0.1637 0.0073892000000004
C365   C -0.1991 -0.0509 0.1865 -0.0280490999999996
C377   C -0.2198 -0.0291 0.1886 -0.0633821000000001
C389   C -0.1986 -0.0733 0.2066 0.0997684999999997
C401   C -0.24 -0.0297 0.211 -0.2074967000000001
C413   C -0.2189 -0.0738 0.229 0.0399456000000002
C425   C -0.1779 -0.0951 0.2045 -0.1483360999999998
C437   C -0.2396 -0.052 0.2312 0.0297254999999996
C449   C -0.2184 -0.0962 0.2492 -0.0189136000000003
C461   C -0.1775 -0.1174 0.2247 0.0732901000000003
C473   C -0.2738 0.0297 0.1924 -0.1625579000000003
C485   C -0.2948 -0.0351 0.2028 -0.2294463999999996
C497   C -0.1977 -0.118 0.247 -0.0859556000000001
C509   C -0.2547 0.0529 0.1915 -0.0287632000000002
C521   C -0.2918 0.024 0.1689 -0.0069620999999999
C533   C 0.1782 -0.0361 -0.2837 0.0364915999999997
C545   C -0.2903 -0.0502 0.1772 0.0082808999999999
C557   C -0.2534 0.0705 0.167 -0.0153518000000003
C569   C -0.2906 0.0415 0.1444 -0.0133682999999997
C581   C 0.1558 -0.0522 -0.2959 -0.0067028000000002
C593   C -0.3126 -0.0663 0.165 -0.0116258
C605   C -0.2714 0.0648 0.1435 -0.0125624000000001
C617   C 0.1604 -0.0673 -0.3216 -0.0107403000000001
O629   O -0.0399 -0.0079 0.0791 -0.5070566000000003
O641   O -0.0798 -0.0079 0.0399 -0.5494603999999992
O653   O -0.0291 0.0291 0.0291 -0.9774104
O657   O -0.0256 -0.0256 0.0256 -1.2843826000000007
P661   P -0.2724 -0.0037 0.2204 0.4095431999999999
ZR673   ZR 0.0 5.0958862066229995e-18 0.0537 2.7098035
