# Supplementary material for: Computational Characterization of Zr-Oxide MOFs for Adsorption Applications
Source: ACS Appl Mater Interfaces. 2022 Dec 14;14(51):56938–47. doi: 10.1021/acsami.2c13391 (PMC9801377; doi:10.1021/acsami.2c13391)
Supplement: Supplementary file 6 — am2c13391_si_006.zip [file am2c13391_si_006.zip › BOHJOZ.cif]

data_BOHJOZ_H\(2)
_audit_creation_date              2020-06-04
_audit_creation_method            'Materials Studio'
_symmetry_space_group_name_H-M    'R3'
_symmetry_Int_Tables_number       146
_symmetry_cell_setting            trigonal
loop_
_symmetry_equiv_pos_as_xyz
  x,y,z
  -y,x-y,z
  -x+y,-x,z
  x+2/3,y+1/3,z+1/3
  -y+2/3,x-y+1/3,z+1/3
  -x+y+2/3,-x+1/3,z+1/3
  x+1/3,y+2/3,z+2/3
  -y+1/3,x-y+2/3,z+2/3
  -x+y+1/3,-x+2/3,z+2/3
_cell_length_a                    25.3581
_cell_length_b                    25.3581
_cell_length_c                    31.0572
_cell_angle_alpha                 90.0000
_cell_angle_beta                  90.0000
_cell_angle_gamma                 120.0000
loop_
_atom_site_label
_atom_site_type_symbol
_atom_site_fract_x
_atom_site_fract_y
_atom_site_fract_z
_atom_site_charge
H1   H -0.26191333333329997 -0.23810666666670002 -0.048756666666669994 0.07489389999999996
H4   H -0.02211333333333 0.14366333333329998 -0.1668266666667 0.0691988
H7   H -0.22145333333329997 -0.2785266666667 0.03212333333333 0.07464409999999999
H10   H -0.14385333333329997 0.02230333333333 -0.16720666666670003 0.06769749999999998
H13   H -0.03098333333333 -0.3476966666667 -0.15834666666670003 0.07476519999999998
H16   H 0.06244 -0.06301 -0.3735 0.06850369999999995
H19   H -0.15231333333329997 -0.46900666666670005 -0.1583566666667 0.07508329999999996
H22   H 0.10353 -0.10296 -0.29247 0.06903250000000005
H25   H 0.26191333333329997 0.23810666666670002 0.048756666666669994 0.07469599999999997
H28   H 0.02212333333333 -0.14367333333329999 0.16681666666670003 0.06776479999999996
H31   H 0.22145333333329997 0.2785266666667 -0.03212333333333 0.07494679999999998
H34   H 0.14386333333329998 -0.02230333333333 0.16719666666670002 0.0692973
H37   H 0.03099333333333 0.3476866666667 0.15833666666670002 0.0748183
H40   H -0.06245 0.06301 0.37351 0.06850279999999997
H43   H 0.15231333333329997 0.46900666666670005 0.1583566666667 0.07449099999999997
H46   H -0.10353 0.10297 0.29247 0.06797549999999998
H49   H -0.09281 0.09281 -0.2964 0.27062430000000004
H52   H 0.15187333333329997 -0.18129333333329997 0.24282666666670003 0.2164727
H55   H 0.38419333333329997 0.44957666666670004 0.039926666666669997 0.21648500000000004
H58   H -0.4299566666667 -0.3743933333333 0.020306666666669998 0.2166197
H61   H -0.07502333333333 0.045603333333330005 -0.030276666666669998 0.2167245
H64   H 0.0 0.0 0.11079 0.27258839999999995
C65   C -0.3220033333333 -0.32829666666670004 -0.01779666666667 0.3570140000000004
C68   C -0.26473333333329996 -0.2673666666667 -0.02236666666667 -0.051063300000000034
C71   C -0.09323 0.12323 -0.21687 0.3607559
C74   C -0.06737 0.10987 -0.17733 -0.05169479999999993
C77   C -0.16193333333329998 -0.18776666666670003 0.001733333333333 0.3640470000000002
C80   C -0.21860333333329998 -0.24929666666670003 0.005703333333333 -0.04927990000000016
C83   C -0.07317 0.04317 -0.11673 0.38133019999999984
C86   C -0.09923 0.05673 -0.15607 -0.04998360000000002
C89   C -0.05166333333333001 -0.41903666666670003 -0.1085366666667 0.35699150000000035
C92   C -0.06526333333333001 -0.3926366666667 -0.14763666666670003 -0.05162900000000015
C95   C 0.1533 -0.0031 -0.3432 0.3616760000000001
C98   C 0.09217 -0.06027 -0.34747 -0.05265849999999972
C101   C -0.1310633333333 -0.39823666666670005 -0.20873666666670002 0.35710969999999964
C104   C -0.1180633333333 -0.42403666666670004 -0.16903666666670003 -0.05083630000000028
C107   C 0.0131 -0.1633 -0.3232 0.3613096000000002
C110   C 0.07443 -0.10633 -0.31913 -0.05198470000000022
C113   C 0.3220033333333 0.32829666666670004 0.01779666666667 0.3637987999999997
C116   C 0.26473333333329996 0.2673666666667 0.02236666666667 -0.04973989999999962
C119   C 0.09323 -0.12323 0.21687 0.3819879000000004
C122   C 0.06737 -0.10987 0.17733 -0.04918800000000001
C125   C 0.16193333333329998 0.18776666666670003 -0.001733333333333 0.35688619999999993
C128   C 0.21860333333329998 0.24929666666670003 -0.005703333333333 -0.051514599999999966
C131   C 0.07317 -0.04317 0.11673 0.3611078000000001
C134   C 0.09923 -0.05673 0.15607 -0.05071500000000029
C137   C 0.05166333333333001 0.41903666666670003 0.1085366666667 0.3638056000000001
C140   C 0.06526333333333001 0.3926366666667 0.14763666666670003 -0.04915170000000035
C143   C -0.1533 0.0031 0.3432 0.3808252000000003
C146   C -0.09217 0.06027 0.34747 -0.04804459999999988
C149   C 0.1310633333333 0.39823666666670005 0.20873666666670002 0.3637233000000002
C152   C 0.1180633333333 0.42403666666670004 0.16903666666670003 -0.049920799999999765
C155   C -0.0131 0.1633 0.3232 0.3812129999999998
C158   C -0.07443 0.10633 0.31913 -0.04878689999999963
O161   O -0.4245633333333 -0.4671366666667 -0.02613666666667 -1.2206048000000005
O164   O -0.32456333333329995 -0.36253666666670004 0.01396333333333 -0.5621451000000004
O167   O -0.0545 0.1732 -0.2363 -0.5640474999999991
O170   O -0.36270333333329996 -0.3391966666667 -0.047396666666669994 -0.5655768999999999
O173   O -0.14930333333329998 0.08420333333333001 -0.2262966666667 -0.5663377999999994
O176   O -0.02963333333333 -0.07866666666667 -0.01966666666667 -0.9223917999999998
O179   O -0.15943333333329998 -0.15346666666670003 -0.02996666666667 -0.5634552999999993
O182   O -0.10643 -0.01227 -0.10277 -0.5610453000000001
O185   O -0.1213633333333 -0.17673666666670002 0.03146333333333 -0.5693439999999992
O188   O -0.02216333333333 0.08726333333333 -0.1022366666667 -0.5652270999999995
O191   O -0.036103333333330004 -0.4541966666667 -0.01319666666667 -1.2208001999999991
O194   O -0.09310333333333 -0.4727966666667 -0.09629666666667 -0.5618051000000008
O197   O 0.16083 0.03947 -0.37003 -0.5637787000000003
O200   O 0.001496666666667 -0.38319666666670005 -0.09139666666667 -0.5656128999999996
O203   O -0.1437033333333 0.3298033333333 0.01930333333333 -0.5652465000000007
O206   O -0.17636333333329998 -0.33333666666670003 -0.27433666666670004 -1.2205917999999991
O209   O -0.08956333333333001 -0.3445366666667 -0.22103666666670002 -0.5619902999999997
O212   O 0.0001 -0.2004 -0.2909 -0.5633198999999998
O215   O -0.18410333333329998 -0.43419666666670004 -0.2259966666667 -0.5651188999999999
O218   O -0.35150333333329997 0.16540333333329998 -0.02409666666667 -0.5657113000000003
O221   O 0.4245633333333 0.4671366666667 0.02613666666667 -0.9223373000000006
O224   O 0.32456333333329995 0.36253666666670004 -0.01396333333333 -0.5627583999999999
O227   O 0.0545 -0.1732 0.2363 -0.5611107999999998
O230   O 0.36270333333329996 0.3391966666667 0.047396666666669994 -0.5698837000000001
O233   O 0.14930333333329998 -0.08420333333333001 0.2262966666667 -0.5654559999999993
O236   O 0.02963333333333 0.07866666666667 0.01966666666667 -1.2205951000000006
O239   O 0.15943333333329998 0.15346666666670003 0.02996666666667 -0.5615637000000007
O242   O 0.10643 0.01227 0.10277 -0.5642695999999994
O245   O 0.1213633333333 0.17673666666670002 -0.03146333333333 -0.5661086999999991
O248   O 0.02216333333333 -0.08726333333333 0.1022366666667 -0.5664113999999998
O251   O 0.036103333333330004 0.4541966666667 0.01319666666667 -0.9224330999999992
O254   O 0.09310333333333 0.4727966666667 0.09629666666667 -0.5630731000000004
O257   O -0.16083 -0.03947 0.37003 -0.5613522999999994
O260   O -0.001496666666667 0.38319666666670005 0.09139666666667 -0.5699003000000005
O263   O 0.1437033333333 -0.3298033333333 -0.01930333333333 -0.5662529999999997
O266   O 0.17636333333329998 0.33333666666670003 0.27433666666670004 -0.9223388999999996
O269   O 0.08956333333333001 0.3445366666667 0.22103666666670002 -0.5629805999999995
O272   O -0.0001 0.2004 0.2909 -0.5617154000000006
O275   O 0.18410333333329998 0.43419666666670004 0.2259966666667 -0.5703110000000002
O278   O 0.35150333333329997 -0.16540333333329998 0.02409666666667 -0.5659261999999998
O281   O -0.11407 0.11407 -0.30703 -0.9529046
O284   O 0.11407 -0.11407 0.30703 -1.2091805000000004
O287   O 0.0 0.0 -0.0789 -1.2105178
O288   O 0.0 0.0 0.0789 -0.9536078999999996
ZR289   ZR -0.4004933333333 -0.4506466666667 0.03818333333333 2.7729441999999977
ZR292   ZR -0.09152333333333 -0.05733666666666999 -0.04616666666666999 2.7528397000000027
ZR295   ZR -0.09206333333333 0.4655433333333 -0.04562666666666999 2.7728268999999983
ZR298   ZR -0.08258333333333001 -0.2908966666667 -0.27972666666670004 2.7728164999999976
ZR301   ZR 0.4004933333333 0.4506466666667 -0.03818333333333 2.7527335999999987
ZR304   ZR 0.09152333333333 0.05733666666666999 0.04616666666666999 2.7730321000000018
ZR307   ZR 0.09206333333333 -0.4655433333333 0.04562666666666999 2.752868300000003
ZR310   ZR 0.08258333333333001 0.2908966666667 0.27972666666670004 2.7528383000000005
