# Supplementary material for: Computational Characterization of Zr-Oxide MOFs for Adsorption Applications
Source: ACS Appl Mater Interfaces. 2022 Dec 14;14(51):56938–47. doi: 10.1021/acsami.2c13391 (PMC9801377; doi:10.1021/acsami.2c13391)
Supplement: Supplementary file 6 — am2c13391_si_006.zip [file am2c13391_si_006.zip › BOHWOM.cif]

data_BOHWOM_H
_audit_creation_date              2020-06-04
_audit_creation_method            'Materials Studio'
_symmetry_space_group_name_H-M    'P21/C'
_symmetry_Int_Tables_number       14
_symmetry_cell_setting            monoclinic
loop_
_symmetry_equiv_pos_as_xyz
  x,y,z
  -x,y+1/2,-z+1/2
  -x,-y,-z
  x,-y+1/2,z+1/2
_cell_length_a                    17.3545
_cell_length_b                    29.2842
_cell_length_c                    28.0038
_cell_angle_alpha                 90.0000
_cell_angle_beta                  121.7219
_cell_angle_gamma                 90.0000
loop_
_atom_site_label
_atom_site_type_symbol
_atom_site_fract_x
_atom_site_fract_y
_atom_site_fract_z
_atom_site_charge
H1   H -0.41758 0.44853 0.2031 0.0286026999999999
H5   H -0.49653 0.40889 0.24138 0.0287773999999999
H9   H -0.45656 0.28118 0.18073 0.0185914999999999
H13   H -0.37767 0.32006 0.14393 0.0212873999999999
H17   H -0.23091 0.36043 0.23668 0.0385828999999999
H21   H -0.24838 0.41928 0.09146 0.0194085
H25   H -0.22879 0.45044 0.23876 0.0149728999999999
H29   H -0.2 -0.46846 0.26302 0.0305064
H33   H -0.1059 0.38408 0.1167 0.0237211999999999
H37   H -0.0884 0.32684 0.26328 0.0252379
H41   H 0.47816 0.43878 0.08235 0.0258975999999999
H45   H -0.40404 -0.43462 0.0941 0.0312238
H49   H -0.42713 0.48674 0.07003 0.0288416999999999
H53   H -0.34519 0.34734 0.06628 0.0260268
H57   H -0.46655 0.32148 -0.01968 -0.0222278
H61   H 0.34928 0.40943 -0.00451 0.0309800999999999
H65   H -0.40817 0.37519 -0.47943 0.0178002
H69   H -0.47981 0.40934 0.35198 0.0070468999999999
H73   H -0.38342 -0.42854 -0.41349 0.0325533999999999
H77   H -0.30221 0.43825 -0.44412 0.0160609
H81   H -0.3845 -0.48654 -0.47554 0.0287311
H85   H -0.11561 -0.44823 -0.43101 0.0189519
H89   H -0.37299 0.47132 0.38732 0.0200964
H93   H -0.11613 -0.3874 -0.37192 0.0181145999999999
H97   H 0.08242 -0.05147 -0.2969 0.0323168999999999
H101   H 0.00347 -0.09111 -0.25862 0.0311072999999999
H105   H 0.04345 -0.21882 -0.31926 0.0180926
H109   H 0.12234 -0.17994 -0.35606 0.0241506
H113   H 0.26909 -0.13956 -0.26332 0.036358
H117   H 0.25162 -0.08072 -0.40854 0.0187661
H121   H 0.27122 -0.04956 -0.26124 0.0128504
H125   H 0.30001 0.03154 -0.23698 0.0308741
H129   H 0.3941 -0.11591 -0.3833 0.0224374
H133   H 0.41161 -0.17316 -0.23671 0.0253214
H137   H -0.02184 -0.06122 -0.41765 0.0285081999999999
H141   H 0.09597 0.06538 -0.4059 0.0297507
H145   H 0.07288 -0.01326 -0.42997 0.0273105
H149   H 0.15481 -0.15266 -0.43372 0.0303674
H153   H 0.03346 -0.17852 0.48032 -0.0185275
H157   H -0.15072 -0.09057 0.49549 0.0329488
H161   H 0.09183 -0.12481 0.02057 0.0187631999999999
H165   H 0.02019 -0.09066 -0.14802 0.0030434
H169   H 0.11658 0.07145 0.08651 0.0346431
H173   H 0.19779 -0.06175 0.05588 0.0146747999999999
H177   H 0.11549 0.01346 0.02446 0.0306549999999999
H181   H 0.38439 0.05176 0.06899 0.0178304999999999
H185   H 0.12701 -0.02868 -0.11268 0.0201217
H189   H 0.38387 0.11259 0.12809 0.0150074
H193   H 0.33792 0.1462 0.24963 0.314698
H197   H 0.34217 0.2845 0.38487 0.271768
H201   H 0.284 0.31334 0.18408 0.2468087
H205   H -0.02059 -0.23919 -0.18868 0.2924151
C209   C -0.4231 0.4118 0.1991 -0.0074401999999995
C213   C -0.4839 0.3425 0.213 -0.0834460000000003
C217   C -0.0016 0.3261 0.2053 0.4048413999999996
C221   C -0.3489 0.4102 0.1398 -0.0337716999999999
C225   C -0.0887 0.3498 0.1897 -0.0879666999999999
C229   C 0.4583 0.3184 0.2304 0.3964328999999997
C233   C -0.3311 0.4616 0.1524 0.0634338999999997
C237   C -0.2556 0.3891 0.1588 -0.0119281999999998
C241   C -0.2838 -0.3956 0.1953 0.3980138999999996
C245   C -0.2996 -0.445 0.1799 -0.0479823000000001
C249   C -0.4693 0.3891 0.2209 0.0169234999999998
C253   C -0.3902 0.3874 0.1709 -0.0190558000000002
C257   C -0.448 0.3178 0.1865 0.0230759000000002
C261   C -0.4025 0.3402 0.1655 -0.0010221000000001
C265   C -0.4208 0.3998 0.078 0.0404296999999997
C269   C -0.2075 0.3646 0.208 -0.0108636999999998
C273   C -0.2151 0.3976 0.1283 -0.0191955000000003
C277   C -0.267 0.4752 0.2059 -0.0341959000000002
C281   C -0.2504 -0.4777 0.2202 -0.0071253999999996
C285   C -0.1336 0.3779 0.1429 0.0124506999999995
C289   C -0.1235 0.3461 0.2245 0.0085841000000002
C293   C 0.4919 0.415 0.0581 -0.0254436
C297   C -0.3643 -0.4592 0.1268 0.0163627999999995
C301   C -0.3802 0.4941 0.1137 -0.0447743000000002
C305   C 0.4384 0.3641 -0.0182 -0.0922052999999998
C309   C -0.4084 0.3652 0.0503 -0.0494431999999998
C313   C -0.4794 0.349 0.0011 -0.0014228000000002
C317   C 0.3572 0.3383 -0.0685 0.3189071999999999
C321   C 0.4176 0.3984 0.0097 0.0202504000000001
C325   C -0.2496 -0.4733 -0.4568 0.0100496999999997
C329   C -0.3306 0.4604 0.4744 0.0104411000000004
C333   C -0.4025 0.3967 0.4911 0.0042024999999998
C337   C -0.4424 0.4156 0.3968 0.0055483
C341   C -0.4521 0.3872 0.433 -0.0999065000000003
C345   C -0.324 -0.4328 -0.4163 0.0105317999999998
C349   C -0.3431 0.4331 -0.4891 -0.0132628999999999
C353   C -0.3226 -0.4674 -0.451 -0.0360455000000001
C357   C -0.174 -0.4447 -0.4269 -0.0025915000000003
C361   C -0.382 0.4523 0.4171 -0.0182896000000001
C365   C -0.2501 -0.4039 -0.3888 -0.0636916000000002
C369   C -0.2521 -0.3654 -0.3542 0.3989101000000001
C373   C -0.1746 -0.4096 -0.3937 0.0120924000000002
C377   C 0.4903 0.3461 0.4113 0.3000594000000003
C381   C 0.0769 -0.0882 -0.3009 -0.0083773999999996
C385   C 0.0161 -0.1575 -0.287 -0.0833143999999999
C389   C 0.4984 -0.1739 -0.2947 0.4004931999999996
C393   C 0.1511 -0.0898 -0.3602 -0.0336442999999997
C397   C 0.4113 -0.1502 -0.3103 -0.0845694999999997
C401   C -0.0417 -0.1816 -0.2696 0.3830853999999997
C405   C 0.1689 -0.0384 -0.3476 0.0628218
C409   C 0.2444 -0.1109 -0.3412 -0.0118958999999998
C413   C 0.2162 0.1044 -0.3047 0.4259165999999998
C417   C 0.2004 0.055 -0.3201 -0.0448658999999995
C421   C 0.0307 -0.1109 -0.2791 0.0188328000000002
C425   C 0.1098 -0.1126 -0.3291 -0.0209394999999998
C429   C 0.052 -0.1822 -0.3135 0.0202201000000004
C433   C 0.0975 -0.1598 -0.3345 -0.0008790999999996
C437   C 0.0792 -0.1002 -0.422 0.0402211000000001
C441   C 0.2925 -0.1354 -0.292 -0.0094837999999999
C445   C 0.2849 -0.1024 -0.3717 -0.0199904000000001
C449   C 0.233 -0.0248 -0.2941 -0.0366106000000003
C453   C 0.2496 0.0223 -0.2798 -0.0024591000000002
C457   C 0.3664 -0.1221 -0.3571 0.0090417
C461   C 0.3765 -0.1539 -0.2755 0.0114121999999996
C465   C -0.0081 -0.085 -0.4419 -0.0239111000000002
C469   C 0.1357 0.0408 -0.3732 0.0134698999999995
C473   C 0.1198 -0.0059 -0.3863 -0.0447037000000003
C477   C -0.0616 -0.1359 0.4818 -0.0857754999999995
C481   C 0.0916 -0.1348 -0.4497 -0.0514964000000004
C485   C 0.0206 -0.151 -0.4989 0.0064888999999999
C489   C -0.1428 -0.1617 0.4315 0.3330314000000003
C493   C -0.0824 -0.1016 -0.4903 0.0241553999999997
C497   C 0.2504 0.0267 0.0432 0.0104277000000001
C501   C 0.1694 -0.0396 -0.0256 0.0090814999999997
C505   C 0.0975 -0.1033 -0.0089 0.0018729000000003
C509   C 0.0576 -0.0844 -0.1032 -0.0038831000000003
C513   C 0.0479 -0.1128 -0.067 -0.1015395000000003
C517   C 0.176 0.0672 0.0837 0.0153021000000004
C521   C 0.1569 -0.0669 0.0109 -0.0151326000000002
C525   C 0.1774 0.0326 0.049 -0.0357357
C529   C 0.326 0.0553 0.0731 -0.0027854999999998
C533   C 0.118 -0.0477 -0.0829 -0.0181699000000001
C537   C 0.2499 0.0961 0.1112 -0.0603860999999996
C541   C 0.2479 0.1346 0.1458 0.3808379000000004
C545   C 0.3254 0.0904 0.1063 0.0061751000000001
C549   C -0.0097 -0.1539 -0.0887 0.2914149999999997
C553   C -0.25 0.4941 -0.5 -0.0392267000000003
O557   O 0.2733 0.2922 0.2074 -1.0302635999999996
O561   O 0.4644 0.33557 0.361 -0.6016901000000008
O565   O 0.4382 0.33962 0.2607 -0.4778777999999999
O569   O 0.4347 0.27799 0.2091 -0.6165870000000009
O573   O 0.1885 0.3238 0.2506 -1.2200653999999993
O577   O 0.4129 0.2576 0.293 -1.2491781999999994
O581   O 0.316 0.2755 0.3454 -1.0231926999999992
O585   O 0.0177 0.32484 0.1674 -0.5704290000000007
O589   O 0.0413 0.30821 0.2545 -0.5533287999999992
O593   O -0.1989 -0.33269 -0.3461 -0.5922222999999995
O597   O -0.2094 -0.3866 0.2399 -0.5195925999999993
O601   O -0.3084 -0.36761 -0.3387 -0.5241433000000004
O605   O -0.35 -0.3675 0.1599 -0.6082766
O609   O 0.3743 0.3042 -0.0884 -0.6157149000000004
O613   O 0.4773 0.3222 0.4435 -0.3597683000000007
O617   O 0.2732 0.3514 -0.0884 -0.3770363999999997
O621   O -0.2267 -0.2078 -0.2926 -1.2882797000000004
O625   O -0.0356 -0.16443 -0.139 -0.6384243999999999
O629   O -0.0618 -0.16038 -0.2393 -0.4804077000000006
O633   O -0.0653 -0.22201 -0.2909 -0.6193644999999997
O637   O -0.3115 -0.1762 -0.2494 -0.9977479000000002
O641   O -0.0871 -0.2424 -0.207 -1.0059843999999991
O645   O -0.184 -0.2245 -0.1546 -1.2498875999999992
O649   O -0.4823 -0.17516 -0.3326 -0.5663189000000006
O653   O -0.4587 -0.19179 -0.2455 -0.5542972000000006
O657   O 0.3011 0.16731 0.1539 -0.5787195999999994
O661   O 0.2906 0.1134 -0.2601 -0.5282497999999993
O665   O 0.1916 0.13239 0.1613 -0.5323437000000002
O669   O 0.15 0.1325 -0.3401 -0.6025044000000008
O673   O -0.1257 -0.1958 0.4116 -0.5903343000000003
O677   O -0.0227 -0.1778 -0.0565 -0.3138251000000007
O681   O -0.2268 -0.1486 0.4116 -0.4001280999999999
ZR685   ZR 0.36752 0.20733 0.33395 2.738058899999998
ZR689   ZR 0.33132 0.23111 0.20196 2.7112146999999998
ZR693   ZR 0.33851 0.3219 0.28593 2.744981000000003
ZR697   ZR -0.13248 -0.29267 -0.16605 2.7133163999999965
ZR701   ZR -0.16868 -0.26889 -0.29804 2.735621100000003
ZR705   ZR -0.16149 -0.1781 -0.21407 2.765145699999998
