# Supplementary material for: Computational Characterization of Zr-Oxide MOFs for Adsorption Applications
Source: ACS Appl Mater Interfaces. 2022 Dec 14;14(51):56938–47. doi: 10.1021/acsami.2c13391 (PMC9801377; doi:10.1021/acsami.2c13391)
Supplement: Supplementary file 6 — am2c13391_si_006.zip [file am2c13391_si_006.zip › BOSZEQ.cif]

data_aqua_BOSZEQ_symm
_audit_creation_date              2022-10-07
_audit_creation_method            'Materials Studio'
_symmetry_space_group_name_H-M    'P1'
_symmetry_Int_Tables_number       1
_symmetry_cell_setting            triclinic
loop_
_symmetry_equiv_pos_as_xyz
  x,y,z
_cell_length_a                    21.6380
_cell_length_b                    21.6380
_cell_length_c                    34.1029
_cell_angle_alpha                 90.0000
_cell_angle_beta                  90.0000
_cell_angle_gamma                 90.0000
loop_
_atom_site_label
_atom_site_type_symbol
_atom_site_fract_x
_atom_site_fract_y
_atom_site_fract_z
_atom_site_charge
C1   C 0.4821 -0.0627 -0.0041 -0.0241455999999997
C2   C -0.485 -0.034 -0.0283 0.0187483999999997
C3   C 0.0179 -0.4373 -0.4959 -0.0248607999999999
C4   C 0.015 0.466 0.4717 0.0178962
C5   C 0.0627 -0.0179 -0.4959 -0.0242577999999999
C6   C -0.034 -0.015 0.4717 0.0180455000000003
C7   C -0.4373 0.4821 0.4959 -0.0242224999999995
C8   C -0.466 -0.485 0.4717 0.0181072999999996
C9   C 0.1526 -0.3474 0.1556 0.3344316000000003
C10   C 0.1164 -0.3836 0.1273 -0.0310541999999998
C11   C 0.134 -0.366 0.0876 0.0139825
C12   C 0.076 -0.424 0.1341 -0.0594717999999998
C13   C 0.1071 -0.3929 0.0563 -0.0133808000000001
C14   C 0.0604 -0.4396 0.0624 0.0542730999999996
C15   C 0.0447 -0.4553 0.0993 -0.0733467000000001
C16   C 0.0296 -0.4704 0.028 0.0150632000000001
C17   C 0.3474 -0.1526 0.3444 0.3335816999999998
C18   C 0.3836 -0.1164 0.3727 -0.0316837000000003
C19   C 0.366 -0.134 0.4124 0.0137869999999997
C20   C 0.424 -0.076 0.3659 -0.056324
C21   C 0.3929 -0.1071 0.4437 -0.0142423999999996
C22   C 0.4396 -0.0604 0.4376 0.0535624999999999
C23   C 0.4553 -0.0447 0.4007 -0.0738446000000001
C24   C 0.4704 -0.0296 0.472 0.0161932
C25   C 0.3474 -0.3474 0.1556 0.3327115000000002
C26   C 0.3836 -0.3836 0.1273 -0.0282356999999997
C27   C 0.366 -0.366 0.0876 0.0142229
C28   C 0.424 -0.424 0.1341 -0.0599777000000001
C29   C 0.3929 -0.3929 0.0563 -0.0137974999999999
C30   C 0.4396 -0.4396 0.0624 0.0542419
C31   C 0.4553 -0.4553 0.0993 -0.0732843
C32   C 0.4704 -0.4704 0.028 0.0152938999999996
C33   C 0.1526 -0.1526 0.1556 0.3323817
C34   C 0.1164 -0.1164 0.1273 -0.0285408
C35   C 0.134 -0.134 0.0876 0.0144162999999997
C36   C 0.076 -0.076 0.1341 -0.0606809000000003
C37   C 0.1071 -0.1071 0.0563 -0.0126401999999998
C38   C 0.0604 -0.0604 0.0624 0.0541261999999997
C39   C 0.0447 -0.0447 0.0993 -0.0730893999999997
C40   C 0.0296 -0.0296 0.028 0.0153831999999995
ZR41   ZR 0.25 -0.25 0.17896 2.7610931999999977
ZR42   ZR 0.33048 -0.33048 0.25 2.7120003
O43   O 0.1665 -0.25 0.2158 -1.2707001000000009
O44   O 0.3335 -0.25 0.2842 -0.9893307999999994
O45   O 0.3335 -0.25 0.2158 -1.2708689
O46   O 0.1665 -0.25 0.2842 -0.9892979000000004
O47   O 0.1889 -0.3111 0.1466 -0.4330438999999995
O48   O 0.1365 -0.3635 0.191 -0.6069630000000004
O49   O 0.3111 -0.1889 0.3534 -0.4353960000000008
O50   O 0.3635 -0.1365 0.309 -0.6013588999999993
O51   O 0.3111 -0.3111 0.1466 -0.4314704999999996
O52   O 0.3635 -0.3635 0.191 -0.6062626000000009
O53   O 0.1889 -0.1889 0.1466 -0.4318319000000006
O54   O 0.1365 -0.1365 0.191 -0.6066632999999992
O55   O 0.17523 -0.07191 0.25251 -0.3822460000000003
O56   O 0.07191 -0.17523 0.24749 -0.7846221
O57   O 0.32477 -0.07191 0.24749 -0.8099273
O58   O 0.07191 -0.32477 0.25251 -0.4119997000000008
H59   H 0.47229 -0.11161 -0.00701 0.0071780999999999
H60   H -0.47005 -0.06049 -0.05355 -0.0046654999999999
H61   H 0.02772 -0.38839 -0.49299 0.0087835
H62   H 0.02995 0.43951 0.44645 -0.0031175000000001
H63   H 0.11161 -0.02772 -0.49299 0.0085545999999999
H64   H -0.06049 -0.02995 0.44645 -0.0044504999999999
H65   H -0.38839 0.47228 0.49299 0.0087859
H66   H -0.43951 -0.47005 0.44645 -0.004259
H67   H 0.16854 -0.33111 0.08121 0.0181105
H68   H 0.06299 -0.43732 0.16357 0.0142902
H69   H 0.12006 -0.37836 0.02705 0.0036669999999999
H70   H 0.01062 -0.49082 0.10499 0.0141533
H71   H 0.33146 -0.1689 0.41879 0.0176629999999999
H72   H 0.43701 -0.06267 0.33643 0.0171668999999999
H73   H 0.37994 -0.12164 0.47295 0.0026937999999999
H74   H 0.48938 -0.00918 0.39501 0.0138496999999999
H75   H 0.3311 -0.33146 0.08121 0.0191763
H76   H 0.43732 -0.43702 0.16357 0.0145277
H77   H 0.37836 -0.37994 0.02705 0.0035832999999999
H78   H 0.49082 -0.48938 0.10499 0.0144168
H79   H 0.1689 -0.16854 0.08121 0.0184223999999999
H80   H 0.06268 -0.06298 0.16357 0.0137931999999999
H81   H 0.12164 -0.12006 0.02705 0.0044446999999999
H82   H 0.00918 -0.01062 0.10499 0.0144398999999999
H83   H 0.05691 -0.19336 0.27234 0.1432708
H84   H 0.13196 -0.05718 0.25089 0.2282672999999999
H85   H 0.19454 -0.05705 0.22799 0.2055827
H86   H 0.29783 -0.0594 0.26956 0.1694512999999999
H87   H 0.05678 -0.36718 0.24728 0.2326032999999999
H88   H 0.05899 -0.30038 0.22936 0.2301324999999999
H89   H -0.24956 0.12881 -0.30053 0.2596475
H90   H -0.12818 0.25011 -0.19997 0.2758383
C91   C -0.4821 0.0627 0.0041 -0.0240271999999999
C92   C 0.485 0.034 0.0283 0.0184671999999999
C93   C -0.0179 0.4373 0.4959 -0.0246291000000002
C94   C -0.015 -0.466 -0.4717 0.0183466000000001
C95   C -0.0627 0.0179 0.4959 -0.0241740000000003
C96   C 0.034 0.015 -0.4717 0.0186682999999998
C97   C 0.4373 -0.4821 -0.4959 -0.0242693999999996
C98   C 0.466 0.485 -0.4717 0.0188588000000002
C99   C -0.1526 0.3474 -0.1556 0.3508852999999998
C100   C -0.1164 0.3836 -0.1273 -0.0274011999999999
C101   C -0.134 0.366 -0.0876 0.0147786999999999
C102   C -0.076 0.424 -0.1341 -0.0514992000000003
C103   C -0.1071 0.3929 -0.0563 -0.0139348000000003
C104   C -0.0604 0.4396 -0.0624 0.0538230999999997
C105   C -0.0447 0.4553 -0.0993 -0.0730573000000003
C106   C -0.0296 0.4704 -0.028 0.0150734000000003
C107   C -0.3474 0.1526 -0.3444 0.3302661999999996
C108   C -0.3836 0.1164 -0.3727 -0.0287939000000001
C109   C -0.366 0.134 -0.4124 0.0137051000000001
C110   C -0.424 0.076 -0.3659 -0.0590267999999998
C111   C -0.3929 0.1071 -0.4437 -0.0134129999999998
C112   C -0.4396 0.0604 -0.4376 0.0535997999999997
C113   C -0.4553 0.0447 -0.4007 -0.0732242999999996
C114   C -0.4704 0.0296 -0.472 0.0151137999999999
C115   C -0.3474 0.3474 -0.1556 0.3469971000000003
C116   C -0.3836 0.3836 -0.1273 -0.0276357999999996
C117   C -0.366 0.366 -0.0876 0.0139699999999995
C118   C -0.424 0.424 -0.1341 -0.0522286000000002
C119   C -0.3929 0.3929 -0.0563 -0.0141733000000003
C120   C -0.4396 0.4396 -0.0624 0.0537347999999999
C121   C -0.4553 0.4553 -0.0993 -0.0733443999999998
C122   C -0.4704 0.4704 -0.028 0.0149748
C123   C -0.1526 0.1526 -0.1556 0.3486152999999996
C124   C -0.1164 0.1164 -0.1273 -0.0274314000000002
C125   C -0.134 0.134 -0.0876 0.0144766
C126   C -0.076 0.076 -0.1341 -0.0509690000000002
C127   C -0.1071 0.1071 -0.0563 -0.0134854000000004
C128   C -0.0604 0.0604 -0.0624 0.0534524999999996
C129   C -0.0447 0.0447 -0.0993 -0.0733787000000001
C130   C -0.0296 0.0296 -0.028 0.0154075000000002
ZR131   ZR -0.25 0.25 -0.17896 2.760497700000002
ZR132   ZR -0.33048 0.33048 -0.25 2.713949399999997
O133   O -0.1665 0.25 -0.2158 -0.9935860000000004
O134   O -0.3335 0.25 -0.2842 -1.2723379999999995
O135   O -0.3335 0.25 -0.2158 -0.9898170999999998
O136   O -0.1665 0.25 -0.2842 -1.272554100000001
O137   O -0.1889 0.3111 -0.1466 -0.4349153999999995
O138   O -0.1365 0.3635 -0.191 -0.6097900000000003
O139   O -0.3111 0.1889 -0.3534 -0.4332241000000003
O140   O -0.3635 0.1365 -0.309 -0.6037593000000001
O141   O -0.3111 0.3111 -0.1466 -0.4355291000000001
O142   O -0.3635 0.3635 -0.191 -0.6059751999999996
O143   O -0.1889 0.1889 -0.1466 -0.4370689999999992
O144   O -0.1365 0.1365 -0.191 -0.6043053999999994
O145   O -0.17523 0.07191 -0.25251 -0.7962495999999994
O146   O -0.07191 0.17523 -0.24749 -0.399426
O147   O -0.32477 0.07191 -0.24749 -0.3719748000000002
O148   O -0.07191 0.32477 -0.25251 -0.7926380000000002
H149   H -0.47229 0.11161 0.00701 0.0071172
H150   H 0.47005 0.06049 0.05355 -0.0053944999999999
H151   H -0.02772 0.38839 0.49299 0.0093111
H152   H -0.02995 -0.43951 -0.44645 -0.0065459000000001
H153   H -0.11161 0.02771 0.49299 0.0078169999999999
H154   H 0.06049 0.02995 -0.44645 -0.0056016
H155   H 0.38839 -0.47228 -0.49299 0.0095581
H156   H 0.43951 0.47005 -0.44645 -0.0057183
H157   H -0.16854 0.3311 -0.08121 0.0191196999999999
H158   H -0.063 0.43734 -0.16357 -0.0004587
H159   H -0.12006 0.37836 -0.02705 0.0026713999999999
H160   H -0.01062 0.49082 -0.10499 0.0111799
H161   H -0.33146 0.16889 -0.41879 0.0179232999999999
H162   H -0.43699 0.06265 -0.33643 0.0158336
H163   H -0.37994 0.12164 -0.47295 0.0039732999999999
H164   H -0.48937 0.00918 -0.39501 0.0139240999999999
H165   H -0.33111 0.33146 -0.08121 0.0196811
H166   H -0.43734 0.437 -0.16357 0.0016222999999999
H167   H -0.37836 0.37994 -0.02705 0.0028346
H168   H -0.49082 0.48938 -0.10499 0.0113976
H169   H -0.16889 0.16854 -0.08121 0.0180124999999999
H170   H -0.06266 0.063 -0.16357 0.0018536
H171   H -0.12164 0.12006 -0.02705 0.0027277999999999
H172   H -0.00918 0.01062 -0.10499 0.0110447999999999
H173   H -0.05618 0.13339 -0.25368 0.2145232
H174   H -0.0592 0.20105 -0.27006 0.2401883999999999
H175   H -0.13264 0.05645 -0.24851 0.1442955
H176   H -0.3048 0.05708 -0.2718 0.2102848
H177   H -0.36799 0.05714 -0.24954 0.2234361999999999
H178   H -0.05635 0.36734 -0.24858 0.1417347
H179   H 0.25042 -0.12879 0.19949 0.2502848
H180   H 0.24958 -0.37121 0.19949 0.2501235
C181   C 0.4373 -0.0179 -0.4959 -0.0240903000000001
C182   C 0.466 0.015 -0.4717 0.0187686999999998
C183   C 0.0627 -0.4821 -0.0041 -0.0248970000000001
C184   C -0.034 -0.485 0.0283 0.0185710999999999
C185   C 0.4821 -0.4373 -0.0041 -0.0243909999999996
C186   C 0.485 0.466 0.0283 0.0184743000000002
C187   C -0.0179 0.0627 0.0041 -0.0243875999999998
C188   C 0.015 0.034 0.0283 0.0185829000000001
C189   C 0.1526 -0.3474 0.3444 0.3337297000000001
C190   C 0.1164 -0.3836 0.3727 -0.0317739000000001
C191   C 0.134 -0.366 0.4124 0.0140203000000003
C192   C 0.076 -0.424 0.3659 -0.0558661000000002
C193   C 0.1071 -0.3929 0.4437 -0.0141546999999997
C194   C 0.0604 -0.4396 0.4376 0.0537483999999999
C195   C 0.0447 -0.4553 0.4007 -0.0736720999999995
C196   C 0.0296 -0.4704 0.472 0.0152846000000002
C197   C 0.3474 -0.1526 0.1556 0.3345183
C198   C 0.3836 -0.1164 0.1273 -0.0315837999999999
C199   C 0.366 -0.134 0.0876 0.0138993000000002
C200   C 0.424 -0.076 0.1341 -0.0588227999999997
C201   C 0.3929 -0.1071 0.0563 -0.0133067999999996
C202   C 0.4396 -0.0604 0.0624 0.0537928
C203   C 0.4553 -0.0447 0.0993 -0.0727593000000004
C204   C 0.4704 -0.0296 0.028 0.0152741
C205   C 0.1526 -0.1526 0.3444 0.3354806999999997
C206   C 0.1164 -0.1164 0.3727 -0.0280623999999996
C207   C 0.134 -0.134 0.4124 0.0147826000000002
C208   C 0.076 -0.076 0.3659 -0.0590409999999996
C209   C 0.1071 -0.1071 0.4437 -0.0141515999999999
C210   C 0.0604 -0.0604 0.4376 0.0538316999999999
C211   C 0.0447 -0.0447 0.4007 -0.0728873999999999
C212   C 0.0296 -0.0296 0.472 0.0151995999999998
C213   C 0.3474 -0.3474 0.3444 0.3352998999999999
C214   C 0.3836 -0.3836 0.3727 -0.028353
C215   C 0.366 -0.366 0.4124 0.0151761999999999
C216   C 0.424 -0.424 0.3659 -0.0595692000000003
C217   C 0.3929 -0.3929 0.4437 -0.0130239000000003
C218   C 0.4396 -0.4396 0.4376 0.0535959999999997
C219   C 0.4553 -0.4553 0.4007 -0.0726238999999999
C220   C 0.4704 -0.4704 0.472 0.0156114
ZR221   ZR 0.25 -0.25 0.32104 2.763923400000003
ZR222   ZR 0.16952 -0.16952 0.25 2.712014099999997
O223   O 0.25 -0.3335 0.2842 -1.2710000000000008
O224   O 0.25 -0.1665 0.2158 -0.9887441
O225   O 0.25 -0.1665 0.2842 -1.2710627
O226   O 0.25 -0.3335 0.2158 -0.9886976999999996
O227   O 0.1889 -0.3111 0.3534 -0.4352716999999995
O228   O 0.1365 -0.3635 0.309 -0.6012766000000003
O229   O 0.3111 -0.1889 0.1466 -0.4330583000000008
O230   O 0.3635 -0.1365 0.191 -0.6069192999999995
O231   O 0.1889 -0.1889 0.3534 -0.4324534
O232   O 0.1365 -0.1365 0.309 -0.6091236999999996
O233   O 0.3111 -0.3111 0.3534 -0.4326503000000006
O234   O 0.3635 -0.3635 0.309 -0.6094647999999996
O235   O 0.42809 -0.32477 0.24749 -0.7849444000000005
O236   O 0.32477 -0.42809 0.25251 -0.382028
O237   O 0.42809 -0.17523 0.25251 -0.4119396000000002
O238   O 0.17523 -0.42809 0.24749 -0.8099547000000005
H239   H 0.38839 -0.02772 -0.49299 0.0075808
H240   H 0.43951 0.02995 -0.44645 -0.0045142
H241   H 0.11161 -0.47228 -0.00701 0.0079491
H242   H -0.06049 -0.47005 0.05355 -0.0054879999999999
H243   H 0.47228 -0.38839 -0.00701 0.0079981999999999
H244   H 0.47005 0.43951 0.05355 -0.006563
H245   H -0.02772 0.11161 0.00701 0.0088127
H246   H 0.02995 0.06049 0.05355 -0.0068767999999999
H247   H 0.16889 -0.33146 0.41879 0.0178631999999999
H248   H 0.06266 -0.437 0.33643 0.0171575999999999
H249   H 0.12164 -0.37994 0.47295 0.0025283999999999
H250   H 0.00918 -0.48937 0.39501 0.0135163
H251   H 0.3311 -0.16854 0.08121 0.0182196
H252   H 0.43735 -0.06301 0.16357 0.0140533
H253   H 0.37836 -0.12006 0.02705 0.0039234
H254   H 0.49082 -0.01063 0.10499 0.0139818999999999
H255   H 0.16854 -0.1689 0.41879 0.0195309999999999
H256   H 0.063 -0.06267 0.33643 0.0138568
H257   H 0.12006 -0.12164 0.47295 0.0030485999999999
H258   H 0.01062 -0.00918 0.39501 0.0139664999999999
H259   H 0.33146 -0.3311 0.41879 0.0191364
H260   H 0.437 -0.43733 0.33643 0.0133086
H261   H 0.37994 -0.37836 0.47295 0.0039727
H262   H 0.48938 -0.49082 0.39501 0.0140945999999999
H263   H 0.36804 -0.44282 0.25089 0.2282317999999999
H264   H 0.30546 -0.44295 0.22799 0.2053494
H265   H 0.44309 -0.30664 0.27234 0.1435699999999999
H266   H 0.44101 -0.19962 0.22936 0.2300042
H267   H 0.44322 -0.13282 0.24728 0.2326443
H268   H 0.20217 -0.4406 0.26956 0.1694666999999999
H269   H -0.37126 0.2504 -0.19953 0.2564103
H270   H -0.25045 0.37116 -0.30055 0.2585777
C271   C -0.4373 0.0179 0.4959 -0.0240689999999998
C272   C -0.466 -0.015 0.4717 0.0184058
C273   C -0.0627 0.4821 0.0041 -0.0245420000000002
C274   C 0.034 0.485 -0.0283 0.0177557000000003
C275   C -0.4821 0.4373 0.0041 -0.0242101999999997
C276   C -0.485 -0.466 -0.0283 0.0182286999999998
C277   C 0.0179 -0.0627 -0.0041 -0.0245319999999997
C278   C -0.015 -0.034 -0.0283 0.0180904000000001
C279   C -0.1526 0.3474 -0.3444 0.3277608000000001
C280   C -0.1164 0.3836 -0.3727 -0.0234772000000003
C281   C -0.134 0.366 -0.4124 0.0137606999999997
C282   C -0.076 0.424 -0.3659 -0.0608804999999996
C283   C -0.1071 0.3929 -0.4437 -0.0126540999999997
C284   C -0.0604 0.4396 -0.4376 0.0539458000000001
C285   C -0.0447 0.4553 -0.4007 -0.0719786999999998
C286   C -0.0296 0.4704 -0.472 0.0149679999999996
C287   C -0.3474 0.1526 -0.1556 0.3402913999999999
C288   C -0.3836 0.1164 -0.1273 -0.0280371999999999
C289   C -0.366 0.134 -0.0876 0.0151805999999998
C290   C -0.424 0.076 -0.1341 -0.0580245000000001
C291   C -0.3929 0.1071 -0.0563 -0.0140003000000001
C292   C -0.4396 0.0604 -0.0624 0.0536447999999998
C293   C -0.4553 0.0447 -0.0993 -0.0735922999999996
C294   C -0.4704 0.0296 -0.028 0.0158825
C295   C -0.1526 0.1526 -0.3444 0.3305042
C296   C -0.1164 0.1164 -0.3727 -0.0261243000000002
C297   C -0.134 0.134 -0.4124 0.0138518999999996
C298   C -0.076 0.076 -0.3659 -0.0592246999999996
C299   C -0.1071 0.1071 -0.4437 -0.0133685000000003
C300   C -0.0604 0.0604 -0.4376 0.0538778999999998
C301   C -0.0447 0.0447 -0.4007 -0.0722794000000002
C302   C -0.0296 0.0296 -0.472 0.0151275999999995
C303   C -0.3474 0.3474 -0.3444 0.3311714999999999
C304   C -0.3836 0.3836 -0.3727 -0.0263283999999996
C305   C -0.366 0.366 -0.4124 0.0143690000000002
C306   C -0.424 0.424 -0.3659 -0.0602195999999999
C307   C -0.3929 0.3929 -0.4437 -0.0120357000000002
C308   C -0.4396 0.4396 -0.4376 0.0537146000000001
C309   C -0.4553 0.4553 -0.4007 -0.0718719999999999
C310   C -0.4704 0.4704 -0.472 0.0154355999999999
ZR311   ZR -0.25 0.25 -0.32104 2.762276100000001
ZR312   ZR -0.16952 0.16952 -0.25 2.7159440000000004
O313   O -0.25 0.3335 -0.2842 -0.9879341999999998
O314   O -0.25 0.1665 -0.2158 -1.2550998
O315   O -0.25 0.1665 -0.2842 -0.9879201999999996
O316   O -0.25 0.3335 -0.2158 -1.2571475000000003
O317   O -0.1889 0.3111 -0.3534 -0.4332940999999994
O318   O -0.1365 0.3635 -0.309 -0.6096000000000004
O319   O -0.3111 0.1889 -0.1466 -0.4328800000000008
O320   O -0.3635 0.1365 -0.191 -0.6083216
O321   O -0.1889 0.1889 -0.3534 -0.4338295999999992
O322   O -0.1365 0.1365 -0.309 -0.6112927999999993
O323   O -0.3111 0.3111 -0.3534 -0.4332274999999992
O324   O -0.3635 0.3635 -0.309 -0.6130454000000007
O325   O -0.42809 0.32477 -0.24749 -0.4061413999999992
O326   O -0.32477 0.42809 -0.25251 -0.7969083000000001
O327   O -0.42809 0.17523 -0.25251 -0.7862597999999998
O328   O -0.17523 0.42809 -0.24749 -0.3660917000000001
H329   H -0.38839 0.02771 0.49299 0.0066028
H330   H -0.43951 -0.02995 0.44645 -0.005686
H331   H -0.11161 0.47228 0.00701 0.0096355
H332   H 0.06049 0.47005 -0.05355 -0.0052349
H333   H -0.47229 0.38839 0.00701 0.0077418999999999
H334   H -0.47005 -0.43951 -0.05355 -0.0040575
H335   H 0.02772 -0.11161 -0.00701 0.0086001999999999
H336   H -0.02995 -0.06049 -0.05355 -0.0041450999999999
H337   H -0.1689 0.33146 -0.41879 0.0194187999999999
H338   H -0.06268 0.43701 -0.33643 0.0007587999999999
H339   H -0.12164 0.37994 -0.47295 0.004703
H340   H -0.00918 0.48938 -0.39501 0.0136924
H341   H -0.33111 0.16854 -0.08121 0.0191917
H342   H -0.43734 0.063 -0.16357 0.0132143
H343   H -0.37836 0.12006 -0.02705 0.0032472
H344   H -0.49082 0.01062 -0.10499 0.0126292999999999
H345   H -0.16854 0.16889 -0.41879 0.0192122
H346   H -0.06299 0.06267 -0.33643 0.0007228999999999
H347   H -0.12006 0.12164 -0.47295 0.0041685999999999
H348   H -0.01062 0.00918 -0.39501 0.0135885
H349   H -0.33146 0.33111 -0.41879 0.0191434999999999
H350   H -0.43701 0.43733 -0.33643 -0.0009493
H351   H -0.37994 0.37836 -0.47295 0.0054516999999999
H352   H -0.48938 0.49082 -0.39501 0.0136857
H353   H -0.36736 0.44356 -0.24851 0.1444995
H354   H -0.4438 0.3667 -0.25344 0.2173271
H355   H -0.44083 0.29929 -0.27021 0.2315338
H356   H -0.4431 0.19323 -0.22763 0.1428698
H357   H -0.13233 0.4435 -0.24992 0.2110102
H358   H -0.19598 0.44285 -0.27155 0.2135026
H359   H 0.37125 -0.24959 0.30047 0.2580504
H360   H 0.12875 -0.25041 0.30047 0.2578908
ZR361   ZR 0.16952 -0.33048 0.25 2.710847899999997
ZR362   ZR 0.33048 -0.16952 0.25 2.710880500000002
ZR363   ZR -0.16952 0.33048 -0.25 2.7171661
ZR364   ZR -0.33048 0.16952 -0.25 2.712806899999997
