# Supplementary material for: Computational Characterization of Zr-Oxide MOFs for Adsorption Applications
Source: ACS Appl Mater Interfaces. 2022 Dec 14;14(51):56938–47. doi: 10.1021/acsami.2c13391 (PMC9801377; doi:10.1021/acsami.2c13391)
Supplement: Supplementary file 6 — am2c13391_si_006.zip [file am2c13391_si_006.zip › DITJOH.cif]

data_VESTA_phase_1


_chemical_name_common                  'DITJOH'
_symmetry_space_group_name_H-M	'P1'
_symmetry_Int_Tables_number	1
_symmetry_cell_setting	triclinic
loop_
_symmetry_equiv_pos_as_xyz
  x,y,z

_cell_length_a                         19.93600
_cell_length_b                         19.93600
_cell_length_c                         42.25100
_cell_angle_alpha                      90
_cell_angle_beta                       90
_cell_angle_gamma                      90

loop_
   _atom_site_label
   _atom_site_fract_x
   _atom_site_fract_y
   _atom_site_fract_z
   _atom_site_type_symbol
   _atom_site_charge
   O1             0.500800      0.092400      0.084430    O   -0.569155
   O2             0.499200      0.907600      0.084430    O   -0.569155
   O3             0.907600      0.500800      0.584430    O   -0.569160
   O4             0.092400      0.499200      0.584430    O   -0.569160
   O5             0.503100      0.176200      0.047920    O   -0.647913
   O6             0.496900      0.823800      0.047920    O   -0.647913
   O7             0.823800      0.503100      0.547920    O   -0.647911
   O8             0.176200      0.496900      0.547920    O   -0.647911
   O9             0.435500      0.063500      0.028310    O   -1.138565
   O10            0.564500      0.936500      0.028310    O   -1.138565
   O11            0.936500      0.435500      0.528310    O   -1.138563
   O12            0.063500      0.564500      0.528310    O   -1.138563
   O13            0.000800      0.592400      0.584430    O   -0.573159
   O14            0.999200      0.407600      0.584430    O   -0.573159
   O15            0.407600      0.000800      0.084430    O   -0.573164
   O16            0.592400      0.999200      0.084430    O   -0.573164
   O17            0.003100      0.676200      0.547920    O   -0.660649
   O18            0.996900      0.323800      0.547920    O   -0.660649
   O19            0.323800      0.003100      0.047920    O   -0.660646
   O20            0.676200      0.996900      0.047920    O   -0.660646
   O21            0.935500      0.563500      0.528310    O   -1.073146
   O22            0.064500      0.436500      0.528310    O   -1.073146
   O23            0.436500      0.935500      0.028310    O   -1.073145
   O24            0.563500      0.064500      0.028310    O   -1.073145
   O25            0.499200      0.907600      0.915570    O   -0.567598
   O26            0.500800      0.092400      0.915570    O   -0.567598
   O27            0.092400      0.499200      0.415570    O   -0.567593
   O28            0.907600      0.500800      0.415570    O   -0.567593
   O29            0.496900      0.823800      0.952080    O   -0.662333
   O30            0.503100      0.176200      0.952080    O   -0.662333
   O31            0.176200      0.496900      0.452080    O   -0.662336
   O32            0.823800      0.503100      0.452080    O   -0.662336
   O33            0.564500      0.936500      0.971690    O   -1.091784
   O34            0.435500      0.063500      0.971690    O   -1.091784
   O35            0.063500      0.564500      0.471690    O   -1.091787
   O36            0.936500      0.435500      0.471690    O   -1.091787
   O37            0.999200      0.407600      0.415570    O   -0.582155
   O38            0.000800      0.592400      0.415570    O   -0.582155
   O39            0.592400      0.999200      0.915570    O   -0.582149
   O40            0.407600      0.000800      0.915570    O   -0.582149
   O41            0.996900      0.323800      0.452080    O   -0.634795
   O42            0.003100      0.676200      0.452080    O   -0.634795
   O43            0.676200      0.996900      0.952080    O   -0.634797
   O44            0.323800      0.003100      0.952080    O   -0.634797
   O45            0.064500      0.436500      0.471690    O   -1.139327
   O46            0.935500      0.563500      0.471690    O   -1.139327
   O47            0.563500      0.064500      0.971690    O   -1.139329
   O48            0.436500      0.935500      0.971690    O   -1.139329
   O49            0.421500      0.200500      0.000000    O   -0.948797
   O50            0.578500      0.799500      0.000000    O   -0.948797
   O51            0.799500      0.421500      0.500000    O   -0.948797
   O52            0.200500      0.578500      0.500000    O   -0.948797
   O53            0.590900      0.193400      0.000000    O   -0.751194
   O54            0.409100      0.806600      0.000000    O   -0.751194
   O55            0.806600      0.590900      0.500000    O   -0.751195
   O56            0.193400      0.409100      0.500000    O   -0.751195
   O57            0.921500      0.700500      0.500000    O   -0.939736
   O58            0.078500      0.299500      0.500000    O   -0.939736
   O59            0.299500      0.921500      0.000000    O   -0.939736
   O60            0.700500      0.078500      0.000000    O   -0.939736
   O61            0.090900      0.693400      0.500000    O   -0.759846
   O62            0.909100      0.306600      0.500000    O   -0.759846
   O63            0.306600      0.090900      0.000000    O   -0.759846
   O64            0.693400      0.909100      0.000000    O   -0.759846
   C1             0.499200      0.151600      0.077250    C    0.638039
   C2             0.500800      0.848400      0.077250    C    0.638039
   C3             0.848400      0.499200      0.577250    C    0.638041
   C4             0.151600      0.500800      0.577250    C    0.638041
   C5             0.503700      0.202600      0.102510    C   -0.040269
   C6             0.496300      0.797400      0.102510    C   -0.040268
   C7             0.797400      0.503700      0.602510    C   -0.040277
   C8             0.202600      0.496300      0.602510    C   -0.040277
   C9             0.492000      0.180400      0.133210    C   -0.097604
   C10            0.508000      0.819600      0.133210    C   -0.097604
   C11            0.819600      0.492000      0.633210    C   -0.097602
   C12            0.180400      0.508000      0.633210    C   -0.097602
   C13            0.495500      0.225200      0.158360    C   -0.157445
   C14            0.504500      0.774800      0.158360    C   -0.157445
   C15            0.774800      0.495500      0.658360    C   -0.157445
   C16            0.225200      0.504500      0.658360    C   -0.157445
   C17            0.510600      0.292200      0.152810    C    0.080696
   C18            0.489400      0.707800      0.152810    C    0.080696
   C19            0.707800      0.510600      0.652810    C    0.080701
   C20            0.292200      0.489400      0.652810    C    0.080701
   C21            0.522300      0.314400      0.122120    C   -0.154084
   C22            0.477700      0.685600      0.122120    C   -0.154084
   C23            0.685600      0.522300      0.622120    C   -0.154087
   C24            0.314400      0.477700      0.622120    C   -0.154087
   C25            0.518800      0.269600      0.096970    C   -0.091030
   C26            0.481200      0.730400      0.096970    C   -0.091030
   C27            0.730400      0.518800      0.596970    C   -0.091032
   C28            0.269600      0.481200      0.596970    C   -0.091032
   C29            0.511700      0.342000      0.180310    C    0.061468
   C30            0.488300      0.658000      0.180310    C    0.061468
   C31            0.658000      0.511700      0.680310    C    0.061463
   C32            0.342000      0.488300      0.680310    C    0.061463
   C33            0.457700      0.341600      0.201120    C   -0.137809
   C34            0.542300      0.658400      0.201120    C   -0.137809
   C35            0.658400      0.457700      0.701120    C   -0.137814
   C36            0.341600      0.542300      0.701120    C   -0.137814
   C37            0.451900      0.391500      0.223940    C   -0.150992
   C38            0.548100      0.608500      0.223940    C   -0.150992
   C39            0.608500      0.451900      0.723940    C   -0.151000
   C40            0.391500      0.548100      0.723940    C   -0.150999
   C41            0.500000      0.441700      0.225960    C    0.079371
   C42            0.500000      0.558300      0.225960    C    0.079371
   C43            0.558300      0.500000      0.725960    C    0.079375
   C44            0.441700      0.500000      0.725960    C    0.079374
   C45            0.554000      0.442100      0.205160    C   -0.140449
   C46            0.446000      0.557900      0.205160    C   -0.140449
   C47            0.557900      0.554000      0.705160    C   -0.140448
   C48            0.442100      0.446000      0.705160    C   -0.140448
   C49            0.559900      0.392200      0.182330    C   -0.146714
   C50            0.440100      0.607800      0.182330    C   -0.146714
   C51            0.607800      0.559900      0.682330    C   -0.146705
   C52            0.392200      0.440100      0.682330    C   -0.146705
   C53            0.999200      0.651600      0.577250    C    0.631571
   C54            0.000800      0.348400      0.577250    C    0.631571
   C55            0.348400      0.999200      0.077250    C    0.631574
   C56            0.651600      0.000800      0.077250    C    0.631574
   C57            0.003700      0.702600      0.602510    C   -0.036553
   C58            0.996300      0.297400      0.602510    C   -0.036553
   C59            0.297400      0.003700      0.102510    C   -0.036561
   C60            0.702600      0.996300      0.102510    C   -0.036561
   C61            0.992000      0.680400      0.633210    C   -0.102569
   C62            0.008000      0.319600      0.633210    C   -0.102569
   C63            0.319600      0.992000      0.133210    C   -0.102568
   C64            0.680400      0.008000      0.133210    C   -0.102568
   C65            0.995500      0.725200      0.658360    C   -0.159005
   C66            0.004500      0.274800      0.658360    C   -0.159005
   C67            0.274800      0.995500      0.158360    C   -0.159005
   C68            0.725200      0.004500      0.158360    C   -0.159005
   C69            0.010600      0.792200      0.652810    C    0.079540
   C70            0.989400      0.207800      0.652810    C    0.079540
   C71            0.207800      0.010600      0.152810    C    0.079545
   C72            0.792200      0.989400      0.152810    C    0.079545
   C73            0.022300      0.814400      0.622120    C   -0.155233
   C74            0.977700      0.185600      0.622120    C   -0.155233
   C75            0.185600      0.022300      0.122120    C   -0.155236
   C76            0.814400      0.977700      0.122120    C   -0.155236
   C77            0.018800      0.769600      0.596970    C   -0.087571
   C78            0.981200      0.230400      0.596970    C   -0.087571
   C79            0.230400      0.018800      0.096970    C   -0.087572
   C80            0.769600      0.981200      0.096970    C   -0.087572
   C81            0.011700      0.842000      0.680310    C    0.061798
   C82            0.988300      0.158000      0.680310    C    0.061798
   C83            0.158000      0.011700      0.180310    C    0.061793
   C84            0.842000      0.988300      0.180310    C    0.061793
   C85            0.957700      0.841600      0.701120    C   -0.138856
   C86            0.042300      0.158400      0.701120    C   -0.138856
   C87            0.158400      0.957700      0.201120    C   -0.138861
   C88            0.841600      0.042300      0.201120    C   -0.138861
   C89            0.951900      0.891500      0.723940    C   -0.151328
   C90            0.048100      0.108500      0.723940    C   -0.151327
   C91            0.108500      0.951900      0.223940    C   -0.151334
   C92            0.891500      0.048100      0.223940    C   -0.151335
   C93            0.000000      0.941700      0.725960    C    0.079550
   C94            0.000000      0.058300      0.725960    C    0.079550
   C95            0.058300     -0.000000      0.225960    C    0.079554
   C96            0.941700     -0.000000      0.225960    C    0.079554
   C97            0.054000      0.942100      0.705160    C   -0.140468
   C98            0.946000      0.057900      0.705160    C   -0.140468
   C99            0.057900      0.054000      0.205160    C   -0.140468
   C100           0.942100      0.946000      0.205160    C   -0.140468
   C101           0.059900      0.892200      0.682330    C   -0.147009
   C102           0.940100      0.107800      0.682330    C   -0.147009
   C103           0.107800      0.059900      0.182330    C   -0.147000
   C104           0.892200      0.940100      0.182330    C   -0.147000
   C105           0.500800      0.848400      0.922750    C    0.622003
   C106           0.499200      0.151600      0.922750    C    0.622003
   C107           0.151600      0.500800      0.422750    C    0.622000
   C108           0.848400      0.499200      0.422750    C    0.622000
   C109           0.496300      0.797400      0.897490    C   -0.038424
   C110           0.503700      0.202600      0.897490    C   -0.038424
   C111           0.202600      0.496300      0.397490    C   -0.038416
   C112           0.797400      0.503700      0.397490    C   -0.038416
   C113           0.508000      0.819600      0.866790    C   -0.099937
   C114           0.492000      0.180400      0.866790    C   -0.099937
   C115           0.180400      0.508000      0.366790    C   -0.099938
   C116           0.819600      0.492000      0.366790    C   -0.099938
   C117           0.504500      0.774800      0.841640    C   -0.156564
   C118           0.495500      0.225200      0.841640    C   -0.156564
   C119           0.225200      0.504500      0.341640    C   -0.156564
   C120           0.774800      0.495500      0.341640    C   -0.156564
   C121           0.489400      0.707800      0.847190    C    0.081395
   C122           0.510600      0.292200      0.847190    C    0.081395
   C123           0.292200      0.489400      0.347190    C    0.081391
   C124           0.707800      0.510600      0.347190    C    0.081391
   C125           0.477700      0.685600      0.877880    C   -0.154341
   C126           0.522300      0.314400      0.877880    C   -0.154341
   C127           0.314400      0.477700      0.377880    C   -0.154340
   C128           0.685600      0.522300      0.377880    C   -0.154339
   C129           0.481200      0.730400      0.903030    C   -0.088528
   C130           0.518800      0.269600      0.903030    C   -0.088528
   C131           0.269600      0.481200      0.403030    C   -0.088527
   C132           0.730400      0.518800      0.403030    C   -0.088527
   C133           0.488300      0.658000      0.819690    C    0.061014
   C134           0.511700      0.342000      0.819690    C    0.061014
   C135           0.342000      0.488300      0.319690    C    0.061019
   C136           0.658000      0.511700      0.319690    C    0.061019
   C137           0.542300      0.658400      0.798880    C   -0.138100
   C138           0.457700      0.341600      0.798880    C   -0.138100
   C139           0.341600      0.542300      0.298880    C   -0.138095
   C140           0.658400      0.457700      0.298880    C   -0.138095
   C141           0.548100      0.608500      0.776060    C   -0.150645
   C142           0.451900      0.391500      0.776060    C   -0.150645
   C143           0.391500      0.548100      0.276060    C   -0.150638
   C144           0.608500      0.451900      0.276060    C   -0.150638
   C145           0.500000      0.558300      0.774040    C    0.079798
   C146           0.500000      0.441700      0.774040    C    0.079798
   C147           0.441700      0.500000      0.274040    C    0.079794
   C148           0.558300      0.500000      0.274040    C    0.079794
   C149           0.446000      0.557900      0.794840    C   -0.140324
   C150           0.554000      0.442100      0.794840    C   -0.140324
   C151           0.442100      0.446000      0.294840    C   -0.140324
   C152           0.557900      0.554000      0.294840    C   -0.140324
   C153           0.440100      0.607800      0.817670    C   -0.146564
   C154           0.559900      0.392200      0.817670    C   -0.146564
   C155           0.392200      0.440100      0.317670    C   -0.146574
   C156           0.607800      0.559900      0.317670    C   -0.146574
   C157           0.000800      0.348400      0.422750    C    0.624804
   C158           0.999200      0.651600      0.422750    C    0.624804
   C159           0.651600      0.000800      0.922750    C    0.624802
   C160           0.348400      0.999200      0.922750    C    0.624802
   C161           0.996300      0.297400      0.397490    C   -0.037700
   C162           0.003700      0.702600      0.397490    C   -0.037700
   C163           0.702600      0.996300      0.897490    C   -0.037692
   C164           0.297400      0.003700      0.897490    C   -0.037692
   C165           0.008000      0.319600      0.366790    C   -0.102958
   C166           0.992000      0.680400      0.366790    C   -0.102958
   C167           0.680400      0.008000      0.866790    C   -0.102960
   C168           0.319600      0.992000      0.866790    C   -0.102960
   C169           0.004500      0.274800      0.341640    C   -0.160070
   C170           0.995500      0.725200      0.341640    C   -0.160070
   C171           0.725200      0.004500      0.841640    C   -0.160069
   C172           0.274800      0.995500      0.841640    C   -0.160069
   C173           0.989400      0.207800      0.347190    C    0.079361
   C174           0.010600      0.792200      0.347190    C    0.079361
   C175           0.792200      0.989400      0.847190    C    0.079355
   C176           0.207800      0.010600      0.847190    C    0.079355
   C177           0.977700      0.185600      0.377880    C   -0.155599
   C178           0.022300      0.814400      0.377880    C   -0.155599
   C179           0.814400      0.977700      0.877880    C   -0.155597
   C180           0.185600      0.022300      0.877880    C   -0.155597
   C181           0.981200      0.230400      0.403030    C   -0.085425
   C182           0.018800      0.769600      0.403030    C   -0.085425
   C183           0.769600      0.981200      0.903030    C   -0.085421
   C184           0.230400      0.018800      0.903030    C   -0.085422
   C185           0.988300      0.158000      0.319690    C    0.061871
   C186           0.011700      0.842000      0.319690    C    0.061871
   C187           0.842000      0.988300      0.819690    C    0.061876
   C188           0.158000      0.011700      0.819690    C    0.061876
   C189           0.042300      0.158400      0.298880    C   -0.138729
   C190           0.957700      0.841600      0.298880    C   -0.138729
   C191           0.841600      0.042300      0.798880    C   -0.138724
   C192           0.158400      0.957700      0.798880    C   -0.138725
   C193           0.048100      0.108500      0.276060    C   -0.151455
   C194           0.951900      0.891500      0.276060    C   -0.151456
   C195           0.891500      0.048100      0.776060    C   -0.151448
   C196           0.108500      0.951900      0.776060    C   -0.151448
   C197          -0.000000      0.058300      0.274040    C    0.079421
   C198           0.000000      0.941700      0.274040    C    0.079421
   C199           0.941700     -0.000000      0.774040    C    0.079417
   C200           0.058300     -0.000000      0.774040    C    0.079417
   C201           0.946000      0.057900      0.294840    C   -0.140501
   C202           0.054000      0.942100      0.294840    C   -0.140501
   C203           0.942100      0.946000      0.794840    C   -0.140501
   C204           0.057900      0.054000      0.794840    C   -0.140501
   C205           0.940100      0.107800      0.317670    C   -0.146989
   C206           0.059900      0.892200      0.317670    C   -0.146989
   C207           0.892200      0.940100      0.817670    C   -0.146998
   C208           0.107800      0.059900      0.817670    C   -0.146998
   C209           0.500000      0.500000      0.250000    C   -0.036362
   C210           0.500000      0.500000      0.750000    C   -0.036373
   C211          -0.000000     -0.000000      0.250000    C   -0.036263
   C212          -0.000000     -0.000000      0.750000    C   -0.036252
   H1             0.481700      0.134500      0.137000    H    0.120409
   H2             0.518300      0.865500      0.137000    H    0.120409
   H3             0.865500      0.481700      0.637000    H    0.120409
   H4             0.134500      0.518300      0.637000    H    0.120409
   H5             0.487500      0.210000      0.179300    H    0.114023
   H6             0.512500      0.790000      0.179300    H    0.114023
   H7             0.790000      0.487500      0.679300    H    0.114024
   H8             0.210000      0.512500      0.679300    H    0.114024
   H9             0.532600      0.360300      0.118300    H    0.115045
   H10            0.467400      0.639700      0.118300    H    0.115045
   H11            0.639700      0.532600      0.618300    H    0.115047
   H12            0.360300      0.467400      0.618300    H    0.115047
   H13            0.526800      0.284800      0.076000    H    0.112673
   H14            0.473200      0.715200      0.076000    H    0.112673
   H15            0.715200      0.526800      0.576000    H    0.112670
   H16            0.284800      0.473200      0.576000    H    0.112670
   H17            0.424800      0.307300      0.199700    H    0.113351
   H18            0.575200      0.692700      0.199700    H    0.113351
   H19            0.692700      0.424800      0.699700    H    0.113350
   H20            0.307300      0.575200      0.699700    H    0.113350
   H21            0.414900      0.391300      0.238200    H    0.112655
   H22            0.585100      0.608700      0.238200    H    0.112655
   H23            0.608700      0.414900      0.738200    H    0.112659
   H24            0.391300      0.585100      0.738200    H    0.112659
   H25            0.587000      0.476400      0.206500    H    0.116492
   H26            0.413000      0.523600      0.206500    H    0.116493
   H27            0.523600      0.587000      0.706500    H    0.116488
   H28            0.476400      0.413000      0.706500    H    0.116488
   H29            0.596800      0.392500      0.168100    H    0.115033
   H30            0.403200      0.607500      0.168100    H    0.115033
   H31            0.607500      0.596800      0.668100    H    0.115033
   H32            0.392500      0.403200      0.668100    H    0.115033
   H33            0.115490      0.683820      0.519850    H    0.435970
   H34            0.884510      0.316180      0.519850    H    0.435969
   H35            0.316180      0.115490      0.019850    H    0.435971
   H36            0.683820      0.884510      0.019850    H    0.435971
   H37            0.981700      0.634500      0.637000    H    0.118985
   H38            0.018300      0.365500      0.637000    H    0.118985
   H39            0.365500      0.981700      0.137000    H    0.118985
   H40            0.634500      0.018300      0.137000    H    0.118985
   H41            0.987500      0.710000      0.679300    H    0.113226
   H42            0.012500      0.290000      0.679300    H    0.113226
   H43            0.290000      0.987500      0.179300    H    0.113226
   H44            0.710000      0.012500      0.179300    H    0.113226
   H45            0.032600      0.860300      0.618300    H    0.114950
   H46            0.967400      0.139700      0.618300    H    0.114950
   H47            0.139700      0.032600      0.118300    H    0.114952
   H48            0.860300      0.967400      0.118300    H    0.114952
   H49            0.026800      0.784800      0.576000    H    0.114872
   H50            0.973200      0.215200      0.576000    H    0.114872
   H51            0.215200      0.026800      0.076000    H    0.114870
   H52            0.784800      0.973200      0.076000    H    0.114870
   H53            0.924800      0.807300      0.699700    H    0.112725
   H54            0.075200      0.192700      0.699700    H    0.112724
   H55            0.192700      0.924800      0.199700    H    0.112723
   H56            0.807300      0.075200      0.199700    H    0.112723
   H57            0.914900      0.891300      0.738200    H    0.112394
   H58            0.085100      0.108700      0.738200    H    0.112394
   H59            0.108700      0.914900      0.238200    H    0.112398
   H60            0.891300      0.085100      0.238200    H    0.112398
   H61            0.087000      0.976400      0.706500    H    0.116316
   H62            0.913000      0.023600      0.706500    H    0.116316
   H63            0.023600      0.087000      0.206500    H    0.116312
   H64            0.976400      0.913000      0.206500    H    0.116312
   H65            0.096800      0.892500      0.668100    H    0.115015
   H66            0.903200      0.107500      0.668100    H    0.115015
   H67            0.107500      0.096800      0.168100    H    0.115015
   H68            0.892500      0.903200      0.168100    H    0.115016
   H69            0.602830      0.103910      0.028310    H    0.361902
   H70            0.397170      0.896090      0.028310    H    0.361902
   H71            0.896090      0.602830      0.528310    H    0.361904
   H72            0.103910      0.397170      0.528310    H    0.361904
   H73            0.597400      0.212880      0.021320    H    0.415000
   H74            0.402600      0.787120      0.021320    H    0.415000
   H75            0.787120      0.597400      0.521320    H    0.414998
   H76            0.212880      0.402600      0.521320    H    0.414998
   H77            0.518300      0.865500      0.863000    H    0.120006
   H78            0.481700      0.134500      0.863000    H    0.120006
   H79            0.134500      0.518300      0.363000    H    0.120006
   H80            0.865500      0.481700      0.363000    H    0.120006
   H81            0.512500      0.790000      0.820700    H    0.114412
   H82            0.487500      0.210000      0.820700    H    0.114412
   H83            0.210000      0.512500      0.320700    H    0.114412
   H84            0.790000      0.487500      0.320700    H    0.114412
   H85            0.467400      0.639700      0.881700    H    0.115194
   H86            0.532600      0.360300      0.881700    H    0.115194
   H87            0.360300      0.467400      0.381700    H    0.115192
   H88            0.639700      0.532600      0.381700    H    0.115192
   H89            0.473200      0.715200      0.924000    H    0.112914
   H90            0.526800      0.284800      0.924000    H    0.112914
   H91            0.284800      0.473200      0.424000    H    0.112917
   H92            0.715200      0.526800      0.424000    H    0.112917
   H93            0.575200      0.692700      0.800300    H    0.113156
   H94            0.424800      0.307300      0.800300    H    0.113156
   H95            0.307300      0.575200      0.300300    H    0.113158
   H96            0.692700      0.424800      0.300300    H    0.113158
   H97            0.585100      0.608700      0.761800    H    0.112824
   H98            0.414900      0.391300      0.761800    H    0.112824
   H99            0.391300      0.585100      0.261800    H    0.112820
   H100           0.608700      0.414900      0.261800    H    0.112820
   H101           0.413000      0.523600      0.793500    H    0.116544
   H102           0.587000      0.476400      0.793500    H    0.116543
   H103           0.476400      0.413000      0.293500    H    0.116548
   H104           0.523600      0.587000      0.293500    H    0.116548
   H105           0.403200      0.607500      0.831900    H    0.115223
   H106           0.596800      0.392500      0.831900    H    0.115223
   H107           0.392500      0.403200      0.331900    H    0.115223
   H108           0.607500      0.596800      0.331900    H    0.115223
   H109           0.907450      0.406760      0.458470    H    0.413237
   H110           0.092550      0.593240      0.458470    H    0.413237
   H111           0.593240      0.907450      0.958470    H    0.413236
   H112           0.406760      0.092550      0.958470    H    0.413236
   H113           0.130070      0.308800      0.491120    H    0.331241
   H114           0.869930      0.691200      0.491120    H    0.331241
   H115           0.691200      0.130070      0.991120    H    0.331243
   H116           0.308800      0.869930      0.991120    H    0.331243
   H117           0.927550      0.260900      0.502930    H    0.430943
   H118           0.072450      0.739100      0.502930    H    0.430943
   H119           0.739100      0.927550      0.002930    H    0.430942
   H120           0.260900      0.072450      0.002930    H    0.430942
   H121           0.018300      0.365500      0.363000    H    0.119073
   H122           0.981700      0.634500      0.363000    H    0.119073
   H123           0.634500      0.018300      0.863000    H    0.119073
   H124           0.365500      0.981700      0.863000    H    0.119073
   H125           0.012500      0.290000      0.320700    H    0.112997
   H126           0.987500      0.710000      0.320700    H    0.112997
   H127           0.710000      0.012500      0.820700    H    0.112996
   H128           0.290000      0.987500      0.820700    H    0.112996
   H129           0.967400      0.139700      0.381700    H    0.115126
   H130           0.032600      0.860300      0.381700    H    0.115125
   H131           0.860300      0.967400      0.881700    H    0.115124
   H132           0.139700      0.032600      0.881700    H    0.115124
   H133           0.973200      0.215200      0.424000    H    0.118614
   H134           0.026800      0.784800      0.424000    H    0.118614
   H135           0.784800      0.973200      0.924000    H    0.118616
   H136           0.215200      0.026800      0.924000    H    0.118616
   H137           0.075200      0.192700      0.300300    H    0.112815
   H138           0.924800      0.807300      0.300300    H    0.112816
   H139           0.807300      0.075200      0.800300    H    0.112817
   H140           0.192700      0.924800      0.800300    H    0.112817
   H141           0.085100      0.108700      0.261800    H    0.112369
   H142           0.914900      0.891300      0.261800    H    0.112369
   H143           0.891300      0.085100      0.761800    H    0.112365
   H144           0.108700      0.914900      0.761800    H    0.112365
   H145           0.913000      0.023600      0.293500    H    0.116316
   H146           0.087000      0.976400      0.293500    H    0.116316
   H147           0.976400      0.913000      0.793500    H    0.116320
   H148           0.023600      0.087000      0.793500    H    0.116320
   H149           0.903200      0.107500      0.331900    H    0.115045
   H150           0.096800      0.892500      0.331900    H    0.115045
   H151           0.892500      0.903200      0.831900    H    0.115045
   H152           0.107500      0.096800      0.831900    H    0.115045
   H153           0.606360      0.807190      0.980990    H    0.332001
   H154           0.393640      0.192810      0.980990    H    0.332001
   H155           0.192810      0.606360      0.480990    H    0.332003
   H156           0.807190      0.393640      0.480990    H    0.332003
   H157           0.421550      0.767140      0.987070    H    0.436478
   H158           0.578450      0.232860      0.987070    H    0.436478
   H159           0.232860      0.421550      0.487070    H    0.436482
   H160           0.767140      0.578450      0.487070    H    0.436482
   Zr1            0.500840      0.125130      0.000000    Zr   2.321599
   Zr2            0.499160      0.874870      0.000000    Zr   2.321599
   Zr3            0.874870      0.500840      0.500000    Zr   2.321598
   Zr4            0.125130      0.499160      0.500000    Zr   2.321598
   Zr5            0.000840      0.625130      0.500000    Zr   2.357680
   Zr6            0.999160      0.374870      0.500000    Zr   2.357680
   Zr7            0.374870      0.000840      0.000000    Zr   2.357680
   Zr8            0.625130      0.999160      0.000000    Zr   2.357680
   Zr9            0.500000     -0.000000      0.057810    Zr   2.348930
   Zr10          -0.000000      0.500000      0.557810    Zr   2.348930
   Zr11           0.500000     -0.000000      0.942190    Zr   2.302585
   Zr12           0.000000      0.500000      0.442190    Zr   2.302585
