# Supplementary material for: Computational Characterization of Zr-Oxide MOFs for Adsorption Applications
Source: ACS Appl Mater Interfaces. 2022 Dec 14;14(51):56938–47. doi: 10.1021/acsami.2c13391 (PMC9801377; doi:10.1021/acsami.2c13391)
Supplement: Supplementary file 6 — am2c13391_si_006.zip [file am2c13391_si_006.zip › DUWYEB.cif]

data_DUWYEB
_audit_creation_date              2019-08-30
_audit_creation_method            'Materials Studio'
_symmetry_space_group_name_H-M    'P1'
_symmetry_Int_Tables_number       1
_symmetry_cell_setting            triclinic
loop_
_symmetry_equiv_pos_as_xyz
  x,y,z
_cell_length_a                    29.8884
_cell_length_b                    29.8884
_cell_length_c                    29.8884
_cell_angle_alpha                 90.0000
_cell_angle_beta                  90.0000
_cell_angle_gamma                 90.0000
loop_
_atom_site_label
_atom_site_type_symbol
_atom_site_fract_x
_atom_site_fract_y
_atom_site_fract_z
_atom_site_charge
H1   H -0.28411 -0.2286 -0.46214 0.07640550000000003
H2   H -0.28411 -0.2714 -0.03786 0.07525979999999999
H3   H 0.21589 0.2286 -0.03786 0.07546339999999996
H4   H -0.46214 -0.28411 -0.2286 0.07536480000000001
H5   H 0.46214 0.28411 -0.2286 0.07592529999999997
H6   H -0.2286 -0.46214 -0.28411 0.07623639999999997
H7   H -0.2286 0.03786 0.21589 0.07527389999999999
H8   H -0.2286 -0.03786 -0.21589 0.0755882
H9   H 0.2714 -0.03786 0.28411 0.07525709999999998
H10   H 0.2286 0.46214 -0.28411 0.07592220000000005
H11   H -0.2714 0.46214 0.21589 0.07582370000000005
H12   H 0.2714 -0.28411 -0.03786 0.07512280000000005
H13   H 0.2286 0.28411 0.46214 0.07534359999999997
H14   H -0.2714 0.28411 -0.03786 0.07521840000000002
H15   H 0.2286 -0.28411 -0.46214 0.07476629999999995
H16   H -0.2714 0.21589 -0.46214 0.07424260000000005
H17   H 0.28411 0.46214 0.2286 0.07477420000000001
H18   H 0.28411 -0.03786 -0.2714 0.07506369999999997
H19   H -0.46214 -0.2286 0.28411 0.07521029999999995
H20   H 0.03786 0.2286 0.21589 0.07491029999999999
H21   H 0.03786 -0.2714 -0.28411 0.07471989999999995
H22   H 0.46214 0.2286 0.28411 0.07571939999999999
H23   H -0.03786 0.2286 -0.21589 0.07534450000000004
H24   H -0.03786 -0.2714 0.28411 0.07424750000000002
H25   H -0.21589 -0.2714 0.46214 0.07403550000000003
H26   H 0.28411 0.2714 0.03786 0.07521060000000003
H27   H -0.21589 -0.2286 0.03786 0.07577619999999996
H28   H 0.46214 -0.21589 -0.2714 0.07514730000000003
H29   H -0.46214 0.21589 -0.2714 0.07469530000000002
H30   H -0.2714 0.46214 -0.21589 0.07474259999999999
H31   H -0.2714 -0.03786 0.28411 0.07527340000000005
H32   H 0.2286 0.03786 0.21589 0.07527910000000004
H33   H -0.2714 0.03786 -0.28411 0.07460169999999999
H34   H -0.2286 -0.46214 0.28411 0.074318
H35   H 0.2714 -0.46214 -0.21589 0.07477710000000004
H36   H 0.2286 -0.21589 0.03786 0.07532779999999993
H37   H -0.2286 0.21589 0.03786 0.07539320000000005
H38   H 0.2714 0.21589 -0.46214 0.07611910000000001
H39   H -0.2286 0.28411 0.46214 0.07574020000000004
H40   H 0.2714 -0.21589 0.46214 0.07571180000000001
H41   H 0.21589 -0.46214 0.2714 0.07628089999999997
H42   H 0.21589 0.03786 -0.2286 0.07534490000000005
H43   H 0.46214 -0.2714 0.21589 0.07589020000000002
H44   H -0.03786 -0.2286 -0.21589 0.07580169999999997
H45   H -0.03786 0.2714 0.28411 0.07579849999999999
H46   H -0.46214 0.2714 0.21589 0.07541050000000005
H47   H 0.03786 -0.2286 0.21589 0.07587120000000003
H48   H 0.03786 0.2714 -0.28411 0.07575549999999998
H49   H -0.40675 -0.30509 -0.49989 0.020295900000000037
H50   H -0.35091 -0.24808 -0.49947 0.012705599999999984
H51   H -0.40672 0.19496 0.00068 0.025000299999999972
H52   H -0.34866 0.25223 0.00298 0.00021280000000001295
H53   H 0.09328 -0.30504 -0.00068 0.0252424
H54   H 0.15134 -0.24777 -0.00298 0.0008209999999999608
H55   H 0.09328 0.19496 -0.49932 0.025295300000000017
H56   H 0.15134 0.25223 -0.49702 0.0004366000000000092
H57   H 0.40672 0.30504 0.49932 0.02498069999999997
H58   H 0.34866 0.24777 0.49702 0.0006359000000000227
H59   H 0.40672 -0.19496 0.00068 0.02494200000000002
H60   H 0.34866 -0.25223 0.00298 0.0004241000000000384
H61   H -0.09328 0.30504 -0.00068 0.025297899999999984
H62   H -0.15134 0.24777 -0.00298 0.0005401999999999907
H63   H -0.09325 -0.19491 0.49988 0.020309200000000027
H64   H -0.14909 -0.25192 0.49947 0.012476200000000048
H65   H 0.40672 -0.30504 -0.49932 0.02494759999999996
H66   H 0.34866 -0.24777 -0.49702 0.00017999999999995797
H67   H 0.40675 0.19491 0.00011 0.02024950000000003
H68   H 0.35091 0.25192 0.00053 0.012769699999999995
H69   H -0.09325 -0.30509 0.00012 0.02009890000000003
H70   H -0.14909 -0.24808 0.00053 0.012484599999999957
H71   H -0.09328 0.19496 -0.49932 0.02503440000000001
H72   H -0.15134 0.25223 -0.49702 0.0006724999999999648
H73   H -0.40672 0.30504 0.49932 0.02509839999999996
H74   H -0.34866 0.24777 0.49702 0.0006777999999999508
H75   H -0.40675 -0.19491 -0.00012 0.02011660000000004
H76   H -0.35091 -0.25192 -0.00053 0.01291640000000005
H77   H 0.09325 0.30509 -0.00011 0.020241999999999986
H78   H 0.14909 0.24808 -0.00053 0.012353599999999965
H79   H 0.09328 -0.19496 0.49932 0.025426799999999968
H80   H 0.15134 -0.25223 0.49702 0.000720300000000007
H81   H -0.49989 -0.40675 -0.30509 0.0201865
H82   H -0.49947 -0.35091 -0.24808 0.012607000000000037
H83   H -0.49932 0.09328 0.19496 0.0249625
H84   H -0.49702 0.15134 0.25223 0.0011596000000000384
H85   H 0.00068 -0.40672 0.19496 0.02523120000000001
H86   H 0.00298 -0.34866 0.25223 0.00040070000000003164
H87   H 0.00068 0.09328 -0.30504 0.02518339999999997
H88   H 0.00298 0.15134 -0.24777 0.0004636000000000085
H89   H 0.49932 0.40672 0.30504 0.024920999999999967
H90   H 0.49702 0.34866 0.24777 0.00011479999999997048
H91   H 0.49989 -0.09325 -0.19491 0.020299199999999958
H92   H 0.49947 -0.14909 -0.25192 0.012638600000000057
H93   H -0.00068 0.40672 -0.19496 0.024921700000000047
H94   H -0.00298 0.34866 -0.25223 0.000862699999999994
H95   H -0.00068 -0.09328 0.30504 0.024947399999999956
H96   H -0.00298 -0.15134 0.24777 0.0006760999999999572
H97   H 0.49989 0.40675 -0.30509 0.02001969999999997
H98   H 0.49947 0.35091 -0.24808 0.012642799999999954
H99   H 0.49932 -0.09328 0.19496 0.02463280000000001
H100   H 0.49702 -0.15134 0.25223 0.00017769999999994734
H101   H 0.00068 0.40672 0.19496 0.0249663
H102   H 0.00298 0.34866 0.25223 0.0006026999999999559
H103   H 0.00068 -0.09328 -0.30504 0.024936100000000017
H104   H 0.00298 -0.15134 -0.24777 0.0007388000000000393
H105   H -0.49932 -0.40672 0.30504 0.024972100000000053
H106   H -0.49702 -0.34866 0.24777 0.0009936999999999863
H107   H -0.49989 0.09325 -0.19491 0.020202700000000014
H108   H -0.49947 0.14909 -0.25192 0.012526600000000054
H109   H -0.00068 -0.40672 -0.19496 0.024918100000000054
H110   H -0.00298 -0.34866 -0.25223 0.0005983000000000517
H111   H -0.00068 0.09328 0.30504 0.02496900000000002
H112   H -0.00298 0.15134 0.24777 0.00035430000000002965
H113   H -0.30509 -0.49989 -0.40675 0.020300800000000008
H114   H -0.24808 -0.49947 -0.35091 0.01315909999999998
H115   H -0.30509 0.00012 0.09325 0.020077699999999976
H116   H -0.24808 0.00053 0.14909 0.01251190000000002
H117   H 0.19496 -0.49932 0.09328 0.02526139999999999
H118   H 0.25223 -0.49702 0.15134 0.0007557000000000258
H119   H 0.19496 0.00068 -0.40672 0.02528710000000001
H120   H 0.25223 0.00298 -0.34866 0.00045050000000002033
H121   H 0.30504 0.49932 0.40672 0.025072500000000053
H122   H 0.24777 0.49702 0.34866 0.00045810000000001677
H123   H 0.30504 -0.00068 -0.09328 0.02524899999999997
H124   H 0.24777 -0.00298 -0.15134 0.0008740000000000414
H125   H -0.19491 0.49988 -0.09325 0.020041800000000002
H126   H -0.25192 0.49947 -0.14909 0.012314599999999952
H127   H -0.19491 -0.00012 0.40675 0.02026190000000005
H128   H -0.25192 -0.00053 0.35091 0.01304190000000005
H129   H -0.30509 -0.49988 0.40675 0.020088100000000053
H130   H -0.24808 -0.49947 0.35091 0.012215700000000052
H131   H -0.30509 -0.00012 -0.09325 0.02029789999999998
H132   H -0.24808 -0.00053 -0.14909 0.012875700000000044
H133   H 0.19491 -0.49988 -0.09325 0.020135099999999958
H134   H 0.25192 -0.49947 -0.14909 0.01266350000000005
H135   H 0.19491 -0.00011 0.40675 0.02041300000000001
H136   H 0.25192 -0.00053 0.35091 0.012726000000000015
H137   H 0.30509 0.49989 -0.40675 0.0204027
H138   H 0.24808 0.49947 -0.35091 0.012513499999999957
H139   H 0.30509 0.00011 0.09325 0.020175099999999998
H140   H 0.24808 0.00053 0.14909 0.0124649
H141   H -0.19491 0.49989 0.09325 0.020392100000000024
H142   H -0.25192 0.49947 0.14909 0.013049899999999948
H143   H -0.19491 0.00012 -0.40675 0.02013580000000004
H144   H -0.25192 0.00053 -0.35091 0.012378600000000016
H145   H -0.30504 -0.40672 -0.49932 0.025443699999999958
H146   H -0.24777 -0.34866 -0.49702 0.000445600000000046
H147   H -0.30509 0.09325 0.00012 0.02046329999999996
H148   H -0.24808 0.14909 0.00053 0.01276529999999998
H149   H 0.19491 -0.40675 -0.00012 0.020026199999999997
H150   H 0.25192 -0.35091 -0.00053 0.012600500000000014
H151   H 0.19491 0.09325 -0.49989 0.02025980000000005
H152   H 0.25192 0.14909 -0.49947 0.012903600000000015
H153   H 0.30509 0.40675 0.49988 0.02012360000000002
H154   H 0.24808 0.35091 0.49947 0.012634799999999946
H155   H 0.30509 -0.09325 0.00012 0.02021150000000005
H156   H 0.24808 -0.14909 0.00053 0.013012000000000024
H157   H -0.19491 0.40675 -0.00012 0.02027219999999996
H158   H -0.25192 0.35091 -0.00053 0.012337200000000048
H159   H -0.19496 -0.09328 0.49932 0.025259299999999985
H160   H -0.25223 -0.15134 0.49702 0.0003345999999999627
H161   H -0.30509 0.40675 0.49989 0.020284100000000027
H162   H -0.24808 0.35091 0.49947 0.012857099999999956
H163   H -0.30504 -0.09328 -0.00068 0.024955100000000008
H164   H -0.24777 -0.15134 -0.00298 0.00024080000000004095
H165   H 0.19496 0.40672 -0.00068 0.025336299999999982
H166   H 0.25223 0.34866 -0.00298 0.0007361000000000173
H167   H 0.19491 -0.09325 0.49989 0.02018330000000001
H168   H 0.25192 -0.14909 0.49947 0.012384700000000026
H169   H 0.30509 -0.40675 -0.49988 0.020227299999999948
H170   H 0.24808 -0.35091 -0.49947 0.012711000000000028
H171   H 0.30504 0.09328 0.00068 0.02514269999999996
H172   H 0.24777 0.15134 0.00298 0.00017639999999996547
H173   H -0.19496 -0.40672 0.00068 0.02514700000000003
H174   H -0.25223 -0.34866 0.00298 0.0008375999999999938
H175   H -0.19491 0.09325 -0.49988 0.0201268
H176   H -0.25192 0.14909 -0.49947 0.012635599999999969
H177   H -0.40672 -0.49932 0.30504 0.025055200000000052
H178   H -0.34866 -0.49702 0.24777 0.0009023000000000224
H179   H -0.40672 -0.00068 -0.19496 0.0250996
H180   H -0.34866 -0.00298 -0.25223 0.00033470000000002115
H181   H 0.09328 -0.49932 -0.19496 0.02495349999999996
H182   H 0.15134 -0.49702 -0.25223 0.00032100000000001566
H183   H 0.09328 -0.00068 0.30504 0.025020900000000013
H184   H 0.15134 -0.00298 0.24777 0.0003227999999999565
H185   H 0.40672 0.49932 -0.30504 0.025332699999999986
H186   H 0.34866 0.49702 -0.24777 0.0005694000000000532
H187   H 0.40672 0.00068 0.19496 0.02523260000000005
H188   H 0.34866 0.00298 0.25223 0.0007549000000000027
H189   H -0.09328 0.49932 0.19496 0.02501549999999997
H190   H -0.15134 0.49702 0.25223 0.00019089999999999385
H191   H -0.09328 0.00068 -0.30504 0.025013500000000025
H192   H -0.15134 0.00298 -0.24777 0.0005840000000000289
H193   H 0.40675 0.49988 0.30509 0.019965299999999964
H194   H 0.35091 0.49947 0.24808 0.012734699999999988
H195   H 0.40675 -0.00011 -0.19491 0.020146899999999968
H196   H 0.35091 -0.00053 -0.25192 0.012479600000000035
H197   H -0.09328 0.49932 -0.19496 0.024903499999999967
H198   H -0.15134 0.49702 -0.25223 0.0010246999999999897
H199   H -0.09328 -0.00068 0.30504 0.02465890000000004
H200   H -0.15134 -0.00298 0.24777 0.0004904999999999493
H201   H -0.40672 -0.49932 -0.30504 0.025134699999999958
H202   H -0.34866 -0.49702 -0.24777 0.0002031000000000116
H203   H -0.40672 0.00068 0.19496 0.024882799999999983
H204   H -0.34866 0.00298 0.25223 0.0008801999999999977
H205   H 0.09325 -0.49989 0.19491 0.01990270000000005
H206   H 0.14909 -0.49947 0.25192 0.01279779999999997
H207   H 0.09325 0.00011 -0.30509 0.0200553
H208   H 0.14909 0.00053 -0.24808 0.012979799999999986
H209   H -0.49988 -0.30509 0.40675 0.019903800000000027
H210   H -0.49947 -0.24808 0.35091 0.012389800000000006
H211   H -0.49932 0.19496 -0.09328 0.025170000000000026
H212   H -0.49702 0.25223 -0.15134 0.00043859999999995564
H213   H -0.00011 -0.30509 -0.09325 0.020267999999999956
H214   H -0.00053 -0.24808 -0.14909 0.012978099999999992
H215   H -0.00011 0.19491 0.40675 0.02018690000000001
H216   H -0.00053 0.25192 0.35091 0.01269880000000001
H217   H 0.49932 0.30504 -0.40672 0.02517119999999995
H218   H 0.49702 0.24777 -0.34866 0.0005216999999999583
H219   H 0.49988 -0.19491 0.09325 0.02019230000000005
H220   H 0.49947 -0.25192 0.14909 0.013187799999999972
H221   H 0.00012 0.30509 0.09325 0.020110900000000043
H222   H 0.00053 0.24808 0.14909 0.012482899999999963
H223   H 0.00012 -0.19491 -0.40675 0.019967300000000018
H224   H 0.00053 -0.25192 -0.35091 0.012583699999999977
H225   H -0.49932 -0.30504 -0.40672 0.025258499999999958
H226   H -0.49702 -0.24777 -0.34866 0.0005467000000000112
H227   H -0.49988 0.19491 0.09325 0.01998489999999997
H228   H -0.49947 0.25192 0.14909 0.01238459999999997
H229   H 0.00011 -0.30509 0.09325 0.020431599999999998
H230   H 0.00053 -0.24808 0.14909 0.01268670000000005
H231   H 0.00011 0.19491 -0.40675 0.02021510000000004
H232   H 0.00053 0.25192 -0.35091 0.013043000000000029
H233   H 0.49988 0.30509 0.40675 0.020137900000000042
H234   H 0.49947 0.24808 0.35091 0.013253199999999963
H235   H 0.49932 -0.19496 -0.09328 0.02539990000000003
H236   H 0.49702 -0.25223 -0.15134 0.00040150000000005465
H237   H -0.00012 0.30509 -0.09325 0.020042400000000016
H238   H -0.00053 0.24808 -0.14909 0.012552899999999978
H239   H -0.00012 -0.19491 0.40675 0.02018379999999997
H240   H -0.00053 -0.25192 0.35091 0.012512999999999995
H241   H -0.43507 -0.43507 0.43507 0.31469840000000004
H242   H 0.43507 -0.43507 -0.43507 0.31473049999999997
H243   H 0.43507 0.43507 0.43507 0.31467330000000004
H244   H -0.43507 0.43507 -0.43507 0.3148634
H245   H -0.06493 -0.43507 0.06493 0.3147804
H246   H 0.06493 0.43507 0.06493 0.31478589999999995
H247   H 0.06493 -0.43507 -0.06493 0.31472999999999995
H248   H -0.06493 0.43507 -0.06493 0.31465190000000004
H249   H 0.43507 -0.06493 0.06493 0.3147331
H250   H -0.43507 0.06493 0.06493 0.31465329999999997
H251   H -0.43507 -0.06493 -0.06493 0.31473490000000004
H252   H 0.43507 0.06493 -0.06493 0.3148749
H253   H 0.06493 -0.06493 -0.43507 0.31481149999999997
H254   H 0.06493 0.06493 0.43507 0.3148249
H255   H -0.06493 0.06493 -0.43507 0.31473359999999995
H256   H -0.06493 -0.06493 0.43507 0.3146127
C257   C -0.27155 -0.2533 -0.4857 -0.060489200000000125
C258   C -0.27155 -0.2467 -0.0143 -0.06209560000000014
C259   C 0.22845 0.2533 -0.0143 -0.06109380000000009
C260   C -0.4857 -0.27155 -0.2533 -0.061359000000000385
C261   C 0.4857 0.27155 -0.2533 -0.061074500000000136
C262   C -0.2533 -0.4857 -0.27155 -0.06093559999999965
C263   C -0.2533 0.0143 0.22845 -0.061278899999999574
C264   C -0.2533 -0.0143 -0.22845 -0.061093600000000414
C265   C 0.2467 -0.0143 0.27155 -0.06148060000000032
C266   C 0.2533 0.4857 -0.27155 -0.060749399999999724
C267   C -0.2467 0.4857 0.22845 -0.060587700000000126
C268   C 0.2467 -0.27155 -0.0143 -0.06136820000000043
C269   C 0.2533 0.27155 0.4857 -0.062496999999999574
C270   C -0.2467 0.27155 -0.0143 -0.06181809999999999
C271   C 0.2533 -0.27155 -0.4857 -0.06231279999999995
C272   C -0.2467 0.22845 -0.4857 -0.062031600000000076
C273   C 0.27155 0.4857 0.2533 -0.06254570000000026
C274   C 0.27155 -0.0143 -0.2467 -0.0611455000000003
C275   C -0.4857 -0.2533 0.27155 -0.06162919999999961
C276   C 0.0143 0.2533 0.22845 -0.06210399999999972
C277   C 0.0143 -0.2467 -0.27155 -0.06190889999999971
C278   C 0.4857 0.2533 0.27155 -0.061887200000000135
C279   C -0.0143 0.2533 -0.22845 -0.06195780000000006
C280   C -0.0143 -0.2467 0.27155 -0.062290700000000136
C281   C -0.22845 -0.2467 0.4857 -0.06273570000000017
C282   C 0.27155 0.2467 0.0143 -0.061825699999999977
C283   C -0.22845 -0.2533 0.0143 -0.061300499999999765
C284   C 0.4857 -0.22845 -0.2467 -0.061588699999999726
C285   C -0.4857 0.22845 -0.2467 -0.061858599999999875
C286   C -0.2467 0.4857 -0.22845 -0.06224839999999965
C287   C -0.2467 -0.0143 0.27155 -0.061569600000000335
C288   C 0.2533 0.0143 0.22845 -0.06140840000000036
C289   C -0.2467 0.0143 -0.27155 -0.06181570000000036
C290   C -0.2533 -0.4857 0.27155 -0.06202310000000023
C291   C 0.2467 -0.4857 -0.22845 -0.06251090000000037
C292   C 0.2533 -0.22845 0.0143 -0.06145520000000016
C293   C -0.2533 0.22845 0.0143 -0.0617996999999999
C294   C 0.2467 0.22845 -0.4857 -0.06114200000000025
C295   C -0.2533 0.27155 0.4857 -0.06007989999999985
C296   C 0.2467 -0.22845 0.4857 -0.06072399999999956
C297   C 0.22845 -0.4857 0.2467 -0.060561200000000426
C298   C 0.22845 0.0143 -0.2533 -0.06131270000000023
C299   C 0.4857 -0.2467 0.22845 -0.06163629999999998
C300   C -0.0143 -0.2533 -0.22845 -0.06063430000000025
C301   C -0.0143 0.2467 0.27155 -0.06096650000000015
C302   C -0.4857 0.2467 0.22845 -0.061456299999999686
C303   C 0.0143 -0.2533 0.22845 -0.06048709999999957
C304   C 0.0143 0.2467 -0.27155 -0.0611858999999999
C305   C -0.372 -0.3154 -0.5 0.02191139999999958
C306   C -0.3392 -0.2826 -0.5 -0.05799540000000025
C307   C -0.372 0.1846 0.0 0.017274900000000315
C308   C -0.3392 0.2174 0.0 -0.00820489999999996
C309   C 0.128 -0.3154 0.0 0.017542500000000242
C310   C 0.1608 -0.2826 0.0 -0.008208999999999909
C311   C 0.128 0.1846 -0.5 0.01724980000000009
C312   C 0.1608 0.2174 -0.5 -0.007922999999999902
C313   C 0.372 0.3154 -0.5 0.017031700000000427
C314   C 0.3392 0.2826 -0.5 -0.007985099999999967
C315   C 0.372 -0.1846 0.0 0.017166300000000412
C316   C 0.3392 -0.2174 0.0 -0.008068899999999601
C317   C -0.128 0.3154 0.0 0.017643200000000192
C318   C -0.1608 0.2826 0.0 -0.00818220000000025
C319   C -0.128 -0.1846 -0.5 0.02226700000000026
C320   C -0.1608 -0.2174 -0.5 -0.05797819999999997
C321   C 0.372 -0.3154 -0.5 0.017773599999999945
C322   C 0.3392 -0.2826 -0.5 -0.008125200000000277
C323   C 0.372 0.1846 0.0 0.022370699999999744
C324   C 0.3392 0.2174 0.0 -0.057872999999999834
C325   C -0.128 -0.3154 0.0 0.02219459999999973
C326   C -0.1608 -0.2826 0.0 -0.05784710000000004
C327   C -0.128 0.1846 -0.5 0.017410299999999882
C328   C -0.1608 0.2174 -0.5 -0.008202599999999727
C329   C -0.372 0.3154 -0.5 0.017469499999999805
C330   C -0.3392 0.2826 -0.5 -0.007953099999999935
C331   C -0.372 -0.1846 0.0 0.022401600000000244
C332   C -0.3392 -0.2174 0.0 -0.05766419999999961
C333   C 0.128 0.3154 0.0 0.02215979999999984
C334   C 0.1608 0.2826 0.0 -0.0580444
C335   C 0.128 -0.1846 -0.5 0.01735859999999967
C336   C 0.1608 -0.2174 -0.5 -0.008188900000000388
C337   C -0.5 -0.372 -0.3154 0.022198000000000384
C338   C -0.5 -0.3392 -0.2826 -0.057973399999999835
C339   C -0.5 0.128 0.1846 0.01686600000000027
C340   C -0.5 0.1608 0.2174 -0.0074477999999995595
C341   C 0.0 -0.372 0.1846 0.01733039999999964
C342   C -4.622231866529001e-33 -0.3392 0.2174 -0.008505699999999727
C343   C 9.244463733059e-33 0.128 -0.3154 0.016854399999999714
C344   C 3.0814879110199995e-33 0.1608 -0.2826 -0.007938900000000082
C345   C -0.5 0.372 0.3154 0.01747310000000013
C346   C -0.5 0.3392 0.2826 -0.008523699999999579
C347   C -0.5 -0.128 -0.1846 0.02192189999999972
C348   C -0.5 -0.1608 -0.2174 -0.0579736000000004
C349   C 0.0 0.372 -0.1846 0.01728280000000026
C350   C 4.622231866529001e-33 0.3392 -0.2174 -0.00797139999999974
C351   C -9.244463733059e-33 -0.128 0.3154 0.016926500000000292
C352   C -6.1629758220389994e-33 -0.1608 0.2826 -0.007755699999999698
C353   C -0.5 0.372 -0.3154 0.022053800000000123
C354   C -0.5 0.3392 -0.2826 -0.057837900000000005
C355   C -0.5 -0.128 0.1846 0.017657800000000282
C356   C -0.5 -0.1608 0.2174 -0.008423099999999906
C357   C 0.0 0.372 0.1846 0.01721769999999978
C358   C -4.622231866529001e-33 0.3392 0.2174 -0.0076869999999997765
C359   C 9.244463733059e-33 -0.128 -0.3154 0.01758229999999994
C360   C 3.0814879110199995e-33 -0.1608 -0.2826 -0.007984800000000014
C361   C -0.5 -0.372 0.3154 0.017189400000000354
C362   C -0.5 -0.3392 0.2826 -0.0073987000000004235
C363   C -0.5 0.128 -0.1846 0.022464099999999654
C364   C -0.5 0.1608 -0.2174 -0.057915999999999634
C365   C 0.0 -0.372 -0.1846 0.017039399999999816
C366   C 4.622231866529001e-33 -0.3392 -0.2174 -0.007870600000000394
C367   C -9.244463733059e-33 0.128 0.3154 0.017433600000000382
C368   C -6.1629758220389994e-33 0.1608 0.2826 -0.008360099999999981
C369   C -0.3154 -0.5 -0.372 0.02212030000000009
C370   C -0.2826 -0.5 -0.3392 -0.057344999999999764
C371   C -0.3154 -9.244463733059e-33 0.128 0.022288299999999598
C372   C -0.2826 -3.0814879110199995e-33 0.1608 -0.05817219999999956
C373   C 0.1846 -0.5 0.128 0.017556599999999808
C374   C 0.2174 -0.5 0.1608 -0.007970000000000255
C375   C 0.1846 1.2325951644079998e-32 -0.372 0.017322799999999642
C376   C 0.2174 6.1629758220389994e-33 -0.3392 -0.008059000000000259
C377   C 0.3154 -0.5 0.372 0.017474199999999662
C378   C 0.2826 -0.5 0.3392 -0.008011599999999675
C379   C 0.3154 9.244463733059e-33 -0.128 0.017599399999999932
C380   C 0.2826 4.622231866529001e-33 -0.1608 -0.007954500000000309
C381   C -0.1846 -0.5 -0.128 0.022309500000000426
C382   C -0.2174 -0.5 -0.1608 -0.05826609999999999
C383   C -0.1846 -1.2325951644079998e-32 0.372 0.02211210000000019
C384   C -0.2174 -6.1629758220389994e-33 0.3392 -0.05736420000000031
C385   C -0.3154 -0.5 0.372 0.022298499999999773
C386   C -0.2826 -0.5 0.3392 -0.05839660000000003
C387   C -0.3154 -3.0814879110199995e-33 -0.128 0.022192800000000013
C388   C -0.2826 -1.5407439555099998e-33 -0.1608 -0.05751039999999996
C389   C 0.1846 -0.5 -0.128 0.02175930000000026
C390   C 0.2174 -0.5 -0.1608 -0.05781949999999991
C391   C 0.1846 -1.8488927466119996e-32 0.372 0.02208990000000011
C392   C 0.2174 -1.54074395551e-32 0.3392 -0.057917400000000015
C393   C 0.3154 -0.5 -0.372 0.022238999999999898
C394   C 0.2826 -0.5 -0.3392 -0.058061999999999614
C395   C 0.3154 3.0814879110199995e-33 0.128 0.021767600000000442
C396   C 0.2826 0.0 0.1608 -0.058014199999999676
C397   C -0.1846 -0.5 0.128 0.0220286999999999
C398   C -0.2174 -0.5 0.1608 -0.05745700000000031
C399   C -0.1846 1.8488927466119996e-32 -0.372 0.0222756000000004
C400   C -0.2174 1.54074395551e-32 -0.3392 -0.05828509999999997
C401   C -0.3154 -0.372 -0.5 0.01726109999999981
C402   C -0.2826 -0.3392 -0.5 -0.008644399999999662
C403   C -0.3154 0.128 0.0 0.022275900000000348
C404   C -0.2826 0.1608 0.0 -0.05790600000000001
C405   C 0.1846 -0.372 0.0 0.021836200000000083
C406   C 0.2174 -0.3392 0.0 -0.057847399999999986
C407   C 0.1846 0.128 -0.5 0.02211359999999996
C408   C 0.2174 0.1608 -0.5 -0.057466500000000316
C409   C 0.3154 0.372 -0.5 0.021934700000000085
C410   C 0.2826 0.3392 -0.5 -0.057899299999999876
C411   C 0.3154 -0.128 0.0 0.02202560000000009
C412   C 0.2826 -0.1608 0.0 -0.057412799999999826
C413   C -0.1846 0.372 0.0 0.022105899999999682
C414   C -0.2174 0.3392 0.0 -0.058364899999999935
C415   C -0.1846 -0.128 -0.5 0.01764089999999996
C416   C -0.2174 -0.1608 -0.5 -0.008151999999999937
C417   C -0.3154 0.372 -0.5 0.022283700000000014
C418   C -0.2826 0.3392 -0.5 -0.0574602999999998
C419   C -0.3154 -0.128 0.0 0.01746230000000004
C420   C -0.2826 -0.1608 0.0 -0.008076899999999831
C421   C 0.1846 0.372 0.0 0.01763389999999987
C422   C 0.2174 0.3392 0.0 -0.008009000000000377
C423   C 0.1846 -0.128 -0.5 0.022356199999999937
C424   C 0.2174 -0.1608 -0.5 -0.058355200000000274
C425   C 0.3154 -0.372 -0.5 0.022535399999999758
C426   C 0.2826 -0.3392 -0.5 -0.05778410000000012
C427   C 0.3154 0.128 0.0 0.017397700000000068
C428   C 0.2826 0.1608 0.0 -0.00843560000000032
C429   C -0.1846 -0.372 0.0 0.017704799999999743
C430   C -0.2174 -0.3392 0.0 -0.0076477999999999815
C431   C -0.1846 0.128 -0.5 0.02214500000000008
C432   C -0.2174 0.1608 -0.5 -0.05786729999999984
C433   C -0.372 -0.5 0.3154 0.017405000000000115
C434   C -0.3392 -0.5 0.2826 -0.008033400000000412
C435   C -0.372 4.622231866529001e-33 -0.1846 0.017578799999999898
C436   C -0.3392 4.622231866529001e-33 -0.2174 -0.008348299999999753
C437   C 0.128 -0.5 -0.1846 0.017770600000000414
C438   C 0.1608 -0.5 -0.2174 -0.008514199999999583
C439   C 0.128 -9.244463733059e-33 0.3154 0.017569400000000183
C440   C 0.1608 -6.1629758220389994e-33 0.2826 -0.008407000000000053
C441   C 0.372 -0.5 -0.3154 0.017294500000000212
C442   C 0.3392 -0.5 -0.2826 -0.007979299999999691
C443   C 0.372 -4.622231866529001e-33 0.1846 0.01716060000000041
C444   C 0.3392 -6.1629758220389994e-33 0.2174 -0.007918499999999717
C445   C -0.128 -0.5 0.1846 0.017650800000000192
C446   C -0.1608 -0.5 0.2174 -0.008491799999999827
C447   C -0.128 9.244463733059e-33 -0.3154 0.017845999999999584
C448   C -0.1608 6.1629758220389994e-33 -0.2826 -0.008425800000000372
C449   C 0.372 -0.5 0.3154 0.02207369999999997
C450   C 0.3392 -0.5 0.2826 -0.057734800000000426
C451   C 0.372 1.5407439555099998e-33 -0.1846 0.02206639999999993
C452   C 0.3392 9.244463733059e-33 -0.2174 -0.05791660000000042
C453   C -0.128 -0.5 -0.1846 0.01684109999999972
C454   C -0.1608 -0.5 -0.2174 -0.007498400000000237
C455   C -0.128 -6.1629758220389994e-33 0.3154 0.01684019999999986
C456   C -0.1608 -9.244463733059e-33 0.2826 -0.007650899999999794
C457   C -0.372 -0.5 -0.3154 0.017223500000000058
C458   C -0.3392 -0.5 -0.2826 -0.008054900000000309
C459   C -0.372 -1.5407439555099998e-33 0.1846 0.017268999999999757
C460   C -0.3392 -9.244463733059e-33 0.2174 -0.007976700000000392
C461   C 0.128 -0.5 0.1846 0.02154279999999975
C462   C 0.1608 -0.5 0.2174 -0.05736719999999984
C463   C 0.128 6.1629758220389994e-33 -0.3154 0.021626399999999716
C464   C 0.1608 1.2325951644079998e-32 -0.2826 -0.057388099999999824
C465   C -0.5 -0.3154 0.372 0.022350000000000314
C466   C -0.5 -0.2826 0.3392 -0.05784680000000009
C467   C -0.5 0.1846 -0.128 0.01754109999999986
C468   C -0.5 0.2174 -0.1608 -0.00791369999999958
C469   C 3.0814879110199995e-33 -0.3154 -0.128 0.022013499999999908
C470   C 4.622231866529001e-33 -0.2826 -0.1608 -0.05744550000000004
C471   C -6.1629758220389994e-33 0.1846 0.372 0.022509099999999727
C472   C -3.0814879110199995e-33 0.2174 0.3392 -0.058127999999999964
C473   C -0.5 0.3154 -0.372 0.017624699999999827
C474   C -0.5 0.2826 -0.3392 -0.008392399999999967
C475   C -0.5 -0.1846 0.128 0.021925999999999668
C476   C -0.5 -0.2174 0.1608 -0.05723300000000009
C477   C -3.0814879110199995e-33 0.3154 0.128 0.02252939999999981
C478   C 0.0 0.2826 0.1608 -0.05788550000000025
C479   C 6.1629758220389994e-33 -0.1846 -0.372 0.022417599999999812
C480   C 3.0814879110199995e-33 -0.2174 -0.3392 -0.057772199999999614
C481   C -0.5 -0.3154 -0.372 0.016957800000000134
C482   C -0.5 -0.2826 -0.3392 -0.008008700000000424
C483   C -0.5 0.1846 0.128 0.021794299999999826
C484   C -0.5 0.2174 0.1608 -0.05794950000000033
C485   C -3.0814879110199995e-33 -0.3154 0.128 0.022395900000000246
C486   C 0.0 -0.2826 0.1608 -0.0582906000000003
C487   C 6.1629758220389994e-33 0.1846 -0.372 0.021753600000000258
C488   C 3.0814879110199995e-33 0.2174 -0.3392 -0.057442100000000273
C489   C -0.5 0.3154 0.372 0.02166159999999984
C490   C -0.5 0.2826 0.3392 -0.05724000000000017
C491   C -0.5 -0.1846 -0.128 0.0175080000000003
C492   C -0.5 -0.2174 -0.1608 -0.008570699999999931
C493   C 3.0814879110199995e-33 0.3154 -0.128 0.02186549999999965
C494   C 4.622231866529001e-33 0.2826 -0.1608 -0.057876300000000214
C495   C -6.1629758220389994e-33 -0.1846 0.372 0.02193239999999985
C496   C -3.0814879110199995e-33 -0.2174 0.3392 -0.0579464999999999
C497   C -0.3949 -0.3949 -0.5 0.4076655000000001
C498   C -0.3601 -0.3601 -0.5 -0.0901860000000001
C499   C -0.2943 -0.2943 -0.5 0.05760840000000034
C500   C -0.3949 0.1051 0.0 0.4078884
C501   C -0.3601 0.1399 0.0 -0.09038919999999973
C502   C -0.2943 0.2057 0.0 0.0584220000000002
C503   C 0.1051 -0.3949 0.0 0.4078343999999996
C504   C 0.1399 -0.3601 0.0 -0.09039489999999972
C505   C 0.2057 -0.2943 0.0 0.058307400000000335
C506   C 0.1051 0.1051 -0.5 0.4077910999999999
C507   C 0.1399 0.1399 -0.5 -0.09037369999999978
C508   C 0.2057 0.2057 -0.5 0.057828599999999675
C509   C 0.3949 0.3949 -0.5 0.4077197000000004
C510   C 0.3601 0.3601 -0.5 -0.09022030000000036
C511   C 0.2943 0.2943 -0.5 0.05850060000000035
C512   C 0.3949 -0.1051 0.0 0.4078166999999997
C513   C 0.3601 -0.1399 0.0 -0.0902972000000002
C514   C 0.2943 -0.2057 0.0 0.058211199999999685
C515   C -0.1051 0.3949 0.0 0.4079062999999996
C516   C -0.1399 0.3601 0.0 -0.0904904000000002
C517   C -0.2057 0.2943 0.0 0.05843530000000019
C518   C -0.1051 -0.1051 -0.5 0.4079908999999997
C519   C -0.1399 -0.1399 -0.5 -0.0905763000000004
C520   C -0.2057 -0.2057 -0.5 0.05897190000000041
C521   C 0.3949 -0.3949 -0.5 0.4081881000000003
C522   C 0.3601 -0.3601 -0.5 -0.0907239999999998
C523   C 0.2943 -0.2943 -0.5 0.058710900000000336
C524   C 0.3949 0.1051 0.0 0.4079383999999999
C525   C 0.3601 0.1399 0.0 -0.09042189999999994
C526   C 0.2943 0.2057 0.0 0.05837939999999975
C527   C -0.1051 -0.3949 0.0 0.4079989
C528   C -0.1399 -0.3601 0.0 -0.0906735000000003
C529   C -0.2057 -0.2943 0.0 0.057998800000000024
C530   C -0.1051 0.1051 -0.5 0.4078923999999997
C531   C -0.1399 0.1399 -0.5 -0.09049119999999976
C532   C -0.2057 0.2057 -0.5 0.05871229999999982
C533   C -0.3949 0.3949 -0.5 0.4079546000000001
C534   C -0.3601 0.3601 -0.5 -0.0904581999999996
C535   C -0.2943 0.2943 -0.5 0.05759260000000044
C536   C -0.3949 -0.1051 0.0 0.4080126999999996
C537   C -0.3601 -0.1399 0.0 -0.09061840000000032
C538   C -0.2943 -0.2057 0.0 0.05861979999999978
C539   C 0.1051 0.3949 0.0 0.4079234999999999
C540   C 0.1399 0.3601 0.0 -0.09047620000000034
C541   C 0.2057 0.2943 0.0 0.05789359999999987
C542   C 0.1051 -0.1051 -0.5 0.4078542000000001
C543   C 0.1399 -0.1399 -0.5 -0.09050669999999973
C544   C 0.2057 -0.2057 -0.5 0.057892899999999685
C545   C -0.5 -0.3949 -0.3949 0.4077371000000003
C546   C -0.5 -0.3601 -0.3601 -0.09020720000000004
C547   C -0.5 -0.2943 -0.2943 0.05799529999999997
C548   C -0.5 0.1051 0.1051 0.4076854000000001
C549   C -0.5 0.1399 0.1399 -0.08999850000000009
C550   C -0.5 0.2057 0.2057 0.0580898999999997
C551   C 0.0 -0.3949 0.1051 0.4079134
C552   C -1.5407439555099998e-33 -0.3601 0.1399 -0.09029929999999986
C553   C -3.0814879110199995e-33 -0.2943 0.2057 0.05788569999999992
C554   C 0.0 0.1051 -0.3949 0.40759659999999975
C555   C -3.0814879110199995e-33 0.1399 -0.3601 -0.0899972
C556   C 6.1629758220389994e-33 0.2057 -0.2943 0.05792040000000043
C557   C -0.5 0.3949 0.3949 0.4078527000000003
C558   C -0.5 0.3601 0.3601 -0.09012309999999957
C559   C -0.5 0.2943 0.2943 0.05844909999999981
C560   C -0.5 -0.1051 -0.1051 0.4078029000000001
C561   C -0.5 -0.1399 -0.1399 -0.09031189999999968
C562   C -0.5 -0.2057 -0.2057 0.058317399999999964
C563   C 1.5407439555099998e-33 0.3949 -0.1051 0.4078265999999999
C564   C 0.0 0.3601 -0.1399 -0.09022109999999994
C565   C 3.0814879110199995e-33 0.2943 -0.2057 0.05834530000000005
C566   C 0.0 -0.1051 0.3949 0.4077411
C567   C 3.0814879110199995e-33 -0.1399 0.3601 -0.09009219999999996
C568   C -6.1629758220389994e-33 -0.2057 0.2943 0.05869380000000035
C569   C -0.5 0.3949 -0.3949 0.4079584000000001
C570   C -0.5 0.3601 -0.3601 -0.0903615000000002
C571   C -0.5 0.2943 -0.2943 0.057977000000000174
C572   C -0.5 -0.1051 0.1051 0.4080155000000003
C573   C -0.5 -0.1399 0.1399 -0.09034410000000026
C574   C -0.5 -0.2057 0.2057 0.05839329999999965
C575   C 0.0 0.3949 0.1051 0.4080326999999997
C576   C -1.5407439555099998e-33 0.3601 0.1399 -0.09049239999999957
C577   C -3.0814879110199995e-33 0.2943 0.2057 0.05844819999999995
C578   C 0.0 -0.1051 -0.3949 0.4081109999999999
C579   C -3.0814879110199995e-33 -0.1399 -0.3601 -0.09061369999999958
C580   C 6.1629758220389994e-33 -0.2057 -0.2943 0.058595799999999976
C581   C -0.5 -0.3949 0.3949 0.4079841000000002
C582   C -0.5 -0.3601 0.3601 -0.0904014000000002
C583   C -0.5 -0.2943 0.2943 0.0582773999999997
C584   C -0.5 0.1051 -0.1051 0.4080478999999997
C585   C -0.5 0.1399 -0.1399 -0.0906224
C586   C -0.5 0.2057 -0.2057 0.05848120000000012
C587   C 1.5407439555099998e-33 -0.3949 -0.1051 0.4077691999999997
C588   C 0.0 -0.3601 -0.1399 -0.0902124000000004
C589   C 3.0814879110199995e-33 -0.2943 -0.2057 0.0577633999999998
C590   C 0.0 0.1051 0.3949 0.40808480000000014
C591   C 3.0814879110199995e-33 0.1399 0.3601 -0.09036289999999968
C592   C -6.1629758220389994e-33 0.2057 0.2943 0.05818139999999961
C593   C -0.3949 -0.5 -0.3949 0.4077788
C594   C -0.3601 -0.5 -0.3601 -0.09037190000000006
C595   C -0.2943 -0.5 -0.2943 0.05777370000000026
C596   C -0.3949 -1.5407439555099998e-33 0.1051 0.40798250000000014
C597   C -0.3601 -6.1629758220389994e-33 0.1399 -0.0903444000000002
C598   C -0.2943 -4.622231866529001e-33 0.2057 0.05835719999999967
C599   C 0.1051 -0.5 0.1051 0.4077633000000001
C600   C 0.1399 -0.5 0.1399 -0.09019289999999992
C601   C 0.2057 -0.5 0.2057 0.05761620000000001
C602   C 0.1051 6.1629758220389994e-33 -0.3949 0.4076795000000004
C603   C 0.1399 6.1629758220389994e-33 -0.3601 -0.09019759999999977
C604   C 0.2057 6.1629758220389994e-33 -0.2943 0.057999699999999876
C605   C 0.3949 -0.5 0.3949 0.4079436000000003
C606   C 0.3601 -0.5 0.3601 -0.0904372999999996
C607   C 0.2943 -0.5 0.2943 0.05872429999999972
C608   C 0.3949 1.2325951644079998e-32 -0.1051 0.4078881000000001
C609   C 0.3601 6.1629758220389994e-33 -0.1399 -0.09048130000000043
C610   C 0.2943 4.622231866529001e-33 -0.2057 0.0581094000000002
C611   C -0.1051 -0.5 -0.1051 0.4078451999999997
C612   C -0.1399 -0.5 -0.1399 -0.09023299999999956
C613   C -0.2057 -0.5 -0.2057 0.058618899999999925
C614   C -0.1051 -6.1629758220389994e-33 0.3949 0.4077886
C615   C -0.1399 -6.1629758220389994e-33 0.3601 -0.0901904
C616   C -0.2057 -6.1629758220389994e-33 0.2943 0.058258300000000325
C617   C -0.3949 -0.5 0.3949 0.4079965000000003
C618   C -0.3601 -0.5 0.3601 -0.09044510000000017
C619   C -0.2943 -0.5 0.2943 0.058689799999999785
C620   C -0.3949 0.0 -0.1051 0.4079497999999999
C621   C -0.3601 -1.5407439555099998e-33 -0.1399 -0.09058070000000028
C622   C -0.2943 -4.622231866529001e-33 -0.2057 0.058038500000000326
C623   C 0.1051 -0.5 -0.1051 0.4079832000000003
C624   C 0.1399 -0.5 -0.1399 -0.0902415999999997
C625   C 0.2057 -0.5 -0.2057 0.05890850000000025
C626   C 0.1051 -3.0814879110199995e-33 0.3949 0.4079382999999997
C627   C 0.1399 0.0 0.3601 -0.09030480000000017
C628   C 0.2057 -6.1629758220389994e-33 0.2943 0.058326499999999726
C629   C 0.3949 -0.5 -0.3949 0.40781579999999984
C630   C 0.3601 -0.5 -0.3601 -0.09034880000000013
C631   C 0.2943 -0.5 -0.2943 0.05769689999999982
C632   C 0.3949 1.0785207688569999e-32 0.1051 0.4077294
C633   C 0.3601 3.0814879110199995e-33 0.1399 -0.09001809999999999
C634   C 0.2943 4.622231866529001e-33 0.2057 0.058071400000000224
C635   C -0.1051 -0.5 0.1051 0.4079376000000003
C636   C -0.1399 -0.5 0.1399 -0.09041239999999996
C637   C -0.2057 -0.5 0.2057 0.05787169999999975
C638   C -0.1051 3.0814879110199995e-33 -0.3949 0.4081375999999999
C639   C -0.1399 0.0 -0.3601 -0.09058030000000006
C640   C -0.2057 6.1629758220389994e-33 -0.2943 0.05877710000000036
O641   O -0.38166 -0.4358 -0.5 -0.5676390999999992
O642   O -0.38166 0.0642 0.0 -0.5669752999999993
O643   O 0.11834 -0.4358 0.0 -0.5673040999999994
O644   O 0.11834 0.0642 -0.5 -0.5672270000000008
O645   O 0.38166 0.4358 -0.5 -0.5671958999999998
O646   O 0.38166 -0.0642 0.0 -0.5671985999999993
O647   O -0.11834 0.4358 0.0 -0.5670950999999995
O648   O -0.11834 -0.0642 -0.5 -0.5677184000000004
O649   O 0.38166 -0.4358 -0.5 -0.5671876999999999
O650   O 0.38166 0.0642 0.0 -0.5678856999999997
O651   O -0.11834 -0.4358 0.0 -0.5678482000000002
O652   O -0.11834 0.0642 -0.5 -0.5672291999999999
O653   O -0.38166 0.4358 -0.5 -0.5672399000000006
O654   O -0.38166 -0.0642 0.0 -0.5679403999999995
O655   O 0.11834 0.4358 0.0 -0.5677909999999997
O656   O 0.11834 -0.0642 -0.5 -0.5671280999999997
O657   O -0.5 -0.38166 -0.4358 -0.5678455000000007
O658   O -0.5 0.11834 0.0642 -0.5672370000000004
O659   O -7.703719777549e-34 -0.38166 0.0642 -0.5669976999999999
O660   O 0.0 0.11834 -0.4358 -0.5672037000000003
O661   O -0.5 0.38166 0.4358 -0.5673221999999996
O662   O -0.5 -0.11834 -0.0642 -0.5676428999999992
O663   O 0.0 0.38166 -0.0642 -0.5672821999999993
O664   O -3.0814879110199995e-33 -0.11834 0.4358 -0.5671152999999993
O665   O -0.5 0.38166 -0.4358 -0.5677851999999994
O666   O -0.5 -0.11834 0.0642 -0.5673051000000005
O667   O -7.703719777549e-34 0.38166 0.0642 -0.5671891999999996
O668   O 0.0 -0.11834 -0.4358 -0.5673449999999995
O669   O -0.5 -0.38166 0.4358 -0.5673110000000001
O670   O -0.5 0.11834 -0.0642 -0.5679291999999999
O671   O 0.0 -0.38166 -0.0642 -0.5671961999999997
O672   O -3.0814879110199995e-33 0.11834 0.4358 -0.5671506999999991
O673   O -0.4358 -0.5 -0.38166 -0.5678899000000008
O674   O -0.4358 -4.622231866529001e-33 0.11834 -0.5679564999999993
O675   O 0.0642 -0.5 0.11834 -0.5674665000000001
O676   O 0.0642 9.244463733059e-33 -0.38166 -0.5673340000000007
O677   O 0.4358 -0.5 0.38166 -0.5673084999999993
O678   O 0.4358 4.622231866529001e-33 -0.11834 -0.5672539000000008
O679   O -0.0642 -0.5 -0.11834 -0.5680248999999993
O680   O -0.0642 -6.1629758220389994e-33 0.38166 -0.5681156000000005
O681   O -0.4358 -0.5 0.38166 -0.5678517000000003
O682   O -0.4358 -4.622231866529001e-33 -0.11834 -0.5677909999999997
O683   O 0.0642 -0.5 -0.11834 -0.5677575000000008
O684   O 0.0642 0.0 0.38166 -0.5678956000000001
O685   O 0.4358 -0.5 -0.38166 -0.5678148000000007
O686   O 0.4358 7.703719777549e-33 0.11834 -0.5678137999999997
O687   O -0.0642 -0.5 0.11834 -0.567869
O688   O -0.0642 6.1629758220389994e-33 -0.38166 -0.5677930999999994
O689   O -0.4358 -0.38166 -0.5 -0.5671008000000004
O690   O -0.4358 0.11834 0.0 -0.5678699999999992
O691   O 0.0642 -0.38166 0.0 -0.5677140999999999
O692   O 0.0642 0.11834 -0.5 -0.5678160999999999
O693   O 0.4358 0.38166 -0.5 -0.5678598000000008
O694   O 0.4358 -0.11834 0.0 -0.5679075999999998
O695   O -0.0642 0.38166 0.0 -0.5676582999999997
O696   O -0.0642 -0.11834 -0.5 -0.5671079999999993
O697   O -0.4358 0.38166 -0.5 -0.5679663999999995
O698   O -0.4358 -0.11834 0.0 -0.5672244000000006
O699   O 0.0642 0.38166 0.0 -0.5671894000000002
O700   O 0.0642 -0.11834 -0.5 -0.5677585999999994
O701   O 0.4358 -0.38166 -0.5 -0.5679040000000004
O702   O 0.4358 0.11834 0.0 -0.5671385000000004
O703   O -0.0642 -0.38166 0.0 -0.5672899000000005
O704   O -0.0642 0.11834 -0.5 -0.5678850000000004
O705   O -0.38166 -0.5 0.4358 -0.5671777999999996
O706   O -0.38166 -1.5407439555099998e-33 -0.0642 -0.5671782000000007
O707   O 0.11834 -0.5 -0.0642 -0.5672946000000003
O708   O 0.11834 -6.1629758220389994e-33 0.4358 -0.5671099000000002
O709   O 0.38166 -0.5 -0.4358 -0.5670438999999998
O710   O 0.38166 6.1629758220389994e-33 0.0642 -0.5672011999999995
O711   O -0.11834 -0.5 0.0642 -0.5671853000000002
O712   O -0.11834 6.1629758220389994e-33 -0.4358 -0.5672148000000004
O713   O 0.38166 -0.5 0.4358 -0.5678367000000009
O714   O 0.38166 7.703719777549e-33 -0.0642 -0.5678450999999995
O715   O -0.11834 -0.5 -0.0642 -0.5671292000000001
O716   O -0.11834 -9.244463733059e-33 0.4358 -0.5671175000000002
O717   O -0.38166 -0.5 -0.4358 -0.5671912999999993
O718   O -0.38166 -3.0814879110199995e-33 0.0642 -0.5671841000000004
O719   O 0.11834 -0.5 0.0642 -0.5677477999999994
O720   O 0.11834 3.0814879110199995e-33 -0.4358 -0.5677746999999993
O721   O -0.5 -0.4358 0.38166 -0.5679856999999995
O722   O -0.5 0.0642 -0.11834 -0.5671722999999993
O723   O 1.5407439555099998e-33 -0.4358 -0.11834 -0.5680434000000005
O724   O -3.0814879110199995e-33 0.0642 0.38166 -0.5679838000000004
O725   O -0.5 0.4358 -0.38166 -0.5673402999999997
O726   O -0.5 -0.0642 0.11834 -0.5679976
O727   O -1.5407439555099998e-33 0.4358 0.11834 -0.5679715000000005
O728   O 3.0814879110199995e-33 -0.0642 -0.38166 -0.5679353999999996
O729   O -0.5 -0.4358 -0.38166 -0.5671003999999993
O730   O -0.5 0.0642 0.11834 -0.5679279000000008
O731   O -1.5407439555099998e-33 -0.4358 0.11834 -0.5678079
O732   O 3.0814879110199995e-33 0.0642 -0.38166 -0.5678488000000002
O733   O -0.5 0.4358 0.38166 -0.5677844000000007
O734   O -0.5 -0.0642 -0.11834 -0.5671581999999997
O735   O 1.5407439555099998e-33 0.4358 -0.11834 -0.5678608999999994
O736   O -3.0814879110199995e-33 -0.0642 0.38166 -0.5678970999999997
O737   O -0.4542 0.4542 0.4542 -1.2570859999999993
O738   O -0.4542 -0.0458 -0.0458 -1.0232781000000006
O739   O 0.0458 0.4542 -0.0458 -1.2571480000000008
O740   O 0.0458 -0.0458 0.4542 -1.2572332
O741   O 0.4542 -0.4542 0.4542 -1.2569879999999998
O742   O 0.4542 0.0458 -0.0458 -1.0232507999999996
O743   O -0.0458 -0.4542 -0.0458 -1.2570353
O744   O -0.0458 0.0458 0.4542 -1.2570697000000006
O745   O 0.4542 0.4542 -0.4542 -1.2571853999999991
O746   O 0.4542 -0.0458 0.0458 -1.0232670000000006
O747   O -0.0458 0.4542 0.0458 -1.2571513999999997
O748   O -0.0458 -0.0458 -0.4542 -1.2570511
O749   O -0.4542 -0.4542 -0.4542 -1.2572810000000008
O750   O -0.4542 0.0458 0.0458 -1.0232804000000009
O751   O 0.0458 -0.4542 0.0458 -1.2571834000000006
O752   O 0.0458 0.0458 -0.4542 -1.2571907000000009
O753   O 0.4542 -0.4542 -0.4542 -1.0232427000000008
O754   O 0.4542 0.0458 0.0458 -1.2572220000000005
O755   O -0.0458 -0.4542 0.0458 -1.0232597000000003
O756   O -0.0458 0.0458 -0.4542 -1.0232732999999996
O757   O -0.4542 0.4542 -0.4542 -1.0232384999999995
O758   O -0.4542 -0.0458 0.0458 -1.2569923999999997
O759   O 0.0458 0.4542 0.0458 -1.0232472
O760   O 0.0458 -0.0458 -0.4542 -1.0232583000000002
O761   O 0.4542 0.4542 0.4542 -1.0232826
O762   O 0.4542 -0.0458 -0.0458 -1.257173
O763   O -0.0458 0.4542 -0.0458 -1.0232811999999996
O764   O -0.0458 -0.0458 0.4542 -1.0232630999999994
O765   O -0.4542 -0.4542 0.4542 -1.0232633
O766   O -0.4542 0.0458 -0.0458 -1.2571458
O767   O 0.0458 -0.4542 -0.0458 -1.0232676000000005
O768   O 0.0458 0.0458 0.4542 -1.0232393000000002
ZR769   ZR -0.41769 0.5 -0.5 2.7372339
ZR770   ZR -0.41769 -6.1629758220389994e-33 0.0 2.7372165000000024
ZR771   ZR 0.08231 -0.5 0.0 2.7372245000000035
ZR772   ZR 0.08231 6.1629758220389994e-33 -0.5 2.7372356999999994
ZR773   ZR 0.41769 0.5 -0.5 2.7372148999999983
ZR774   ZR 0.41769 6.1629758220389994e-33 0.0 2.7372273000000007
ZR775   ZR -0.08231 -0.5 0.0 2.7372182000000014
ZR776   ZR -0.08231 -6.1629758220389994e-33 -0.5 2.737213500000003
ZR777   ZR 0.5 -0.41769 -0.5 2.7372002999999983
ZR778   ZR -0.5 0.08231 0.0 2.7372148999999983
ZR779   ZR 0.0 -0.41769 0.0 2.7372263000000028
ZR780   ZR 0.0 0.08231 -0.5 2.737214199999997
ZR781   ZR 0.5 0.41769 -0.5 2.7372154999999982
ZR782   ZR -0.5 -0.08231 0.0 2.7372160999999977
ZR783   ZR 0.0 0.41769 0.0 2.737221499999997
ZR784   ZR 0.0 -0.08231 -0.5 2.7372257999999974
ZR785   ZR -0.5 0.5 -0.41769 2.7372220999999968
ZR786   ZR -0.5 5.3926038442840004e-33 0.08231 2.7371725
ZR787   ZR 0.0 -0.5 0.08231 2.7372239999999977
ZR788   ZR 6.1629758220389994e-33 1.54074395551e-32 -0.41769 2.737212999999997
ZR789   ZR -0.5 0.5 0.41769 2.737191000000003
ZR790   ZR -0.5 -8.474091755303999e-33 -0.08231 2.7372485
ZR791   ZR 0.0 -0.5 -0.08231 2.7371763000000016
ZR792   ZR -6.1629758220389994e-33 -1.54074395551e-32 0.41769 2.7371765999999984
