# Supplementary material for: Computational Characterization of Zr-Oxide MOFs for Adsorption Applications
Source: ACS Appl Mater Interfaces. 2022 Dec 14;14(51):56938–47. doi: 10.1021/acsami.2c13391 (PMC9801377; doi:10.1021/acsami.2c13391)
Supplement: Supplementary file 6 — am2c13391_si_006.zip [file am2c13391_si_006.zip › EJEBUS.cif]

data_EJEBUS
_audit_creation_date              2019-08-30
_audit_creation_method            'Materials Studio'
_symmetry_space_group_name_H-M    'P1'
_symmetry_Int_Tables_number       1
_symmetry_cell_setting            triclinic
loop_
_symmetry_equiv_pos_as_xyz
  x,y,z
_cell_length_a                    32.4990
_cell_length_b                    32.4990
_cell_length_c                    32.4990
_cell_angle_alpha                 90.0000
_cell_angle_beta                  90.0000
_cell_angle_gamma                 90.0000
loop_
_atom_site_label
_atom_site_type_symbol
_atom_site_fract_x
_atom_site_fract_y
_atom_site_fract_z
_atom_site_charge
H1   H 0.01848 0.41673 -0.32901 0.09791170000000003
H2   H 0.00276 0.2945 -0.34745 0.043462200000000006
H3   H -1e-05 0.3408 -0.20315 0.008827699999999994
H4   H -4e-05 0.39085 -0.25649 0.01275740000000003
H5   H 0.48153 -0.08326 -0.329 0.09728270000000007
H6   H 0.49725 -0.20549 -0.34745 0.04649250000000005
H7   H -0.49999 -0.1592 -0.20315 0.005560200000000015
H8   H -0.49996 -0.10915 -0.25649 0.00892269999999995
H9   H 0.48152 0.08327 -0.32901 0.09130910000000003
H10   H 0.49724 0.2055 -0.34745 0.05128480000000002
H11   H -0.49999 0.1592 -0.20315 0.003365700000000027
H12   H -0.49996 0.10915 -0.25649 0.007647900000000041
H13   H -0.48154 -0.41674 0.171 0.0946941
H14   H -0.49725 -0.2945 0.15255 0.04731960000000002
H15   H 0.49999 -0.3408 0.29685 0.006477500000000025
H16   H 0.49995 -0.39085 0.24351 0.007258600000000005
H17   H -0.01847 -0.08327 -0.171 0.0998525
H18   H -0.00276 -0.20549 -0.15255 0.04717669999999996
H19   H 1e-05 -0.1592 -0.29685 0.006777799999999945
H20   H 4e-05 -0.10915 -0.24351 0.010474800000000006
H21   H -0.01846 0.41674 0.329 0.09573569999999998
H22   H -0.00276 0.2945 0.34745 0.042934000000000035
H23   H 1e-05 0.3408 0.20315 0.009237700000000015
H24   H 5e-05 0.39084 0.25649 0.014293400000000012
H25   H -0.01846 -0.41674 0.329 0.10169799999999997
H26   H -0.00275 -0.2945 0.34745 0.04555180000000003
H27   H 1e-05 -0.3408 0.20315 0.008108499999999963
H28   H 5e-05 -0.39084 0.25649 0.014233599999999956
H29   H -0.48152 0.08327 0.32901 0.09571349999999999
H30   H -0.49724 0.2055 0.34745 0.05063490000000004
H31   H 0.49999 0.1592 0.20315 0.004534499999999997
H32   H 0.49996 0.10915 0.25649 0.010670100000000016
H33   H 0.171 0.01845 -0.08325 0.09964130000000004
H34   H 0.15255 0.00275 -0.2055 0.04889849999999996
H35   H 0.29685 -1e-05 -0.1592 0.004453200000000046
H36   H 0.24351 -5e-05 -0.10915 0.006620999999999988
H37   H 0.171 -0.48153 0.41673 0.09816559999999996
H38   H 0.15255 -0.49724 0.2945 0.044294900000000026
H39   H 0.29685 0.49999 0.3408 0.008678199999999971
H40   H 0.24351 0.49995 0.39084 0.016921500000000034
H41   H -0.329 0.01847 -0.41673 0.102329
H42   H -0.34745 0.00276 -0.29451 0.04385870000000003
H43   H -0.20315 -1e-05 -0.3408 0.008155899999999994
H44   H -0.25649 -4e-05 -0.39085 0.012743599999999966
H45   H -0.171 -0.48153 0.41673 0.09898019999999996
H46   H -0.15255 -0.49724 0.29451 0.0441203
H47   H -0.29685 0.49999 0.3408 0.007547399999999981
H48   H -0.24351 0.49996 0.39085 0.010911800000000029
H49   H 0.329 -0.01846 0.41674 0.0951518
H50   H 0.34745 -0.00275 0.2945 0.04553010000000002
H51   H 0.20315 2e-05 0.3408 0.007801300000000011
H52   H 0.25649 5e-05 0.39085 0.00758979999999998
H53   H 0.329 -0.48154 -0.08326 0.09943709999999993
H54   H 0.34745 -0.49724 -0.2055 0.047638700000000034
H55   H 0.20315 0.49998 -0.1592 0.0075093999999999985
H56   H 0.25649 0.49995 -0.10916 0.014483899999999994
H57   H -0.171 0.01847 0.08327 0.09797849999999997
H58   H -0.15255 0.00276 0.20549 0.04895369999999999
H59   H -0.29685 -1e-05 0.1592 0.005362800000000001
H60   H -0.24351 -4e-05 0.10915 0.010023699999999969
H61   H -0.17099 -0.48153 -0.41673 0.09258109999999996
H62   H -0.15255 -0.49725 -0.2945 0.04539760000000004
H63   H -0.29685 0.49999 -0.3408 0.007833800000000002
H64   H -0.24351 0.49996 -0.39085 0.009996000000000005
H65   H 0.41673 -0.32901 -0.01848 0.09640159999999998
H66   H 0.2945 -0.34745 -0.00276 0.04694900000000002
H67   H 0.3408 -0.20315 1e-05 0.005723099999999981
H68   H 0.39085 -0.25649 4e-05 0.011053800000000004
H69   H 0.08327 -0.329 -0.48153 0.10060110000000001
H70   H 0.20549 -0.34745 -0.49725 0.04782629999999999
H71   H 0.1592 -0.20315 0.49999 0.006745600000000018
H72   H 0.10915 -0.25649 0.49996 0.011755599999999977
H73   H -0.08327 -0.17099 0.01848 0.09547439999999996
H74   H -0.2055 -0.15255 0.00276 0.04462290000000002
H75   H -0.1592 -0.29685 -1e-05 0.008498200000000011
H76   H -0.10915 -0.24351 -4e-05 0.011813700000000038
H77   H -0.08326 0.329 0.48154 0.0994197
H78   H -0.2055 0.34745 0.49724 0.043235299999999977
H79   H -0.1592 0.20315 -0.49998 0.007963300000000006
H80   H -0.10916 0.25649 -0.49995 0.013928900000000022
H81   H 0.41675 0.329 0.01846 0.09318320000000002
H82   H 0.2945 0.34745 0.00275 0.04955659999999995
H83   H 0.3408 0.20315 -2e-05 0.004170600000000024
H84   H 0.39085 0.25649 -5e-05 0.004207799999999985
H85   H 0.08326 0.329 -0.48154 0.09774649999999996
H86   H 0.2055 0.34745 -0.49725 0.04788429999999999
H87   H 0.1592 0.20315 0.49998 0.006274600000000019
H88   H 0.10916 0.25649 0.49995 0.012641699999999978
H89   H -0.41673 -0.171 0.48153 0.10070630000000004
H90   H -0.29451 -0.15255 0.49725 0.04701429999999995
H91   H -0.3408 -0.29685 -0.49999 0.006919499999999967
H92   H -0.39085 -0.24351 -0.49996 0.011774500000000021
H93   H -0.41674 0.329 -0.01846 0.09176039999999996
H94   H -0.2945 0.34745 -0.00276 0.0495797
H95   H -0.3408 0.20315 2e-05 0.0039093000000000044
H96   H -0.39085 0.25649 5e-05 0.005707099999999965
H97   H -0.08327 -0.01847 -0.171 0.10075279999999998
H98   H -0.20549 -0.00275 -0.15255 0.045826499999999985
H99   H -0.1592 1e-05 -0.29685 0.007851799999999964
H100   H -0.10915 4e-05 -0.24351 0.011842499999999978
H101   H -0.41673 0.01848 0.32901 0.09471890000000004
H102   H -0.2945 0.00276 0.34745 0.046398599999999963
H103   H -0.3408 -1e-05 0.20315 0.005685099999999999
H104   H -0.39085 -4e-05 0.25649 0.01017849999999998
H105   H -0.41673 0.48153 -0.171 0.09752890000000004
H106   H -0.2945 0.49725 -0.15255 0.04641240000000002
H107   H -0.3408 -0.49998 -0.29685 0.008523500000000017
H108   H -0.39084 -0.49995 -0.24351 0.016408500000000048
H109   H 0.41674 0.01846 -0.329 0.09654969999999996
H110   H 0.2945 0.00276 -0.34745 0.046620400000000006
H111   H 0.3408 -1e-05 -0.20315 0.004679699999999953
H112   H 0.39085 -5e-05 -0.25649 0.0071894000000000124
H113   H 0.41674 -0.48153 0.171 0.09658750000000003
H114   H 0.2945 -0.49724 0.15255 0.04710150000000002
H115   H 0.3408 0.49999 0.29685 0.007631399999999955
H116   H 0.39085 0.49996 0.24351 0.009616100000000016
H117   H 0.08327 0.01847 0.171 0.09983109999999996
H118   H 0.2055 0.00276 0.15255 0.04260929999999996
H119   H 0.1592 -2e-05 0.29685 0.00868749999999996
H120   H 0.10916 -5e-05 0.24351 0.017606800000000034
H121   H 0.08327 0.48152 -0.32901 0.09379459999999996
H122   H 0.2055 0.49724 -0.34745 0.048456999999999965
H123   H 0.1592 -0.49999 -0.20315 0.0070200999999999745
H124   H 0.10915 -0.49996 -0.25649 0.010351699999999964
H125   H -0.41673 -0.48153 0.17099 0.09452119999999996
H126   H -0.2945 -0.49724 0.15255 0.04625710000000005
H127   H -0.3408 0.49999 0.29685 0.0075572000000000425
H128   H -0.39085 0.49996 0.24351 0.010132800000000051
H129   H -0.01846 0.171 0.08326 0.1033081
H130   H -0.00275 0.15255 0.2055 0.045893399999999966
H131   H 1e-05 0.29685 0.1592 0.009036099999999991
H132   H 5e-05 0.24351 0.10916 0.013654100000000002
H133   H 0.01847 -0.329 -0.41673 0.10021729999999997
H134   H 0.00276 -0.34745 -0.29451 0.04758580000000001
H135   H -1e-05 -0.20315 -0.3408 0.0065650999999999895
H136   H -4e-05 -0.25649 -0.39085 0.0111386
H137   H 0.01846 0.171 -0.08326 0.10301490000000002
H138   H 0.00275 0.15255 -0.2055 0.04520769999999996
H139   H -1e-05 0.29685 -0.1592 0.00889479999999998
H140   H -5e-05 0.24351 -0.10916 0.01402669999999995
H141   H 0.48152 -0.32901 -0.08327 0.09515609999999997
H142   H 0.49725 -0.34745 -0.2055 0.04910380000000003
H143   H -0.49999 -0.20315 -0.1592 0.0053971000000000435
H144   H -0.49996 -0.25649 -0.10915 0.010791899999999964
H145   H -0.01848 -0.17099 0.08327 0.09613079999999996
H146   H -0.00275 -0.15255 0.2055 0.0461452
H147   H 1e-05 -0.29685 0.1592 0.008370699999999953
H148   H 4e-05 -0.24351 0.10915 0.011428800000000015
H149   H 0.48154 0.329 0.08326 0.09200080000000001
H150   H 0.49724 0.34745 0.2055 0.04609030000000003
H151   H -0.49998 0.20315 0.1592 0.0045032000000000405
H152   H -0.49995 0.25649 0.10915 0.0049036999999999544
H153   H -0.48153 -0.171 0.41673 0.0997842
H154   H -0.49724 -0.15255 0.29451 0.046451200000000026
H155   H 0.49999 -0.29685 0.3408 0.006755999999999984
H156   H 0.49996 -0.24351 0.39085 0.011997299999999987
H157   H 0.48155 0.329 -0.08325 0.09665330000000004
H158   H 0.49725 0.34745 -0.2055 0.04925769999999996
H159   H -0.49999 0.20315 -0.1592 0.003304599999999991
H160   H -0.49995 0.25649 -0.10915 0.004278600000000021
H161   H 0.17099 -0.08327 -0.01847 0.0921879
H162   H 0.15255 -0.2055 -0.00275 0.046759
H163   H 0.29685 -0.1592 1e-05 0.005407300000000004
H164   H 0.24351 -0.10915 4e-05 0.00891249999999999
H165   H 0.171 0.08327 -0.01847 0.09794250000000004
H166   H 0.15255 0.20549 -0.00276 0.04591990000000001
H167   H 0.29685 0.1592 1e-05 0.00479660000000004
H168   H 0.24351 0.10915 4e-05 0.009229200000000048
H169   H -0.329 0.08327 -0.48153 0.0980244
H170   H -0.34745 0.20549 -0.49724 0.04874140000000005
H171   H -0.20315 0.1592 0.49999 0.007324099999999944
H172   H -0.25649 0.10915 0.49996 0.01083909999999999
H173   H -0.329 -0.41674 0.01846 0.09958999999999996
H174   H -0.34745 -0.2945 0.00275 0.04452619999999996
H175   H -0.20315 -0.3408 -1e-05 0.008703699999999981
H176   H -0.25649 -0.39084 -5e-05 0.01609970000000005
H177   H 0.32901 -0.08327 0.48153 0.09368940000000003
H178   H 0.34745 -0.2055 0.49724 0.04652160000000005
H179   H 0.20315 -0.1592 -0.49999 0.006911899999999971
H180   H 0.25649 -0.10915 -0.49996 0.009000299999999961
H181   H -0.171 0.08327 0.01847 0.10196720000000004
H182   H -0.15255 0.20549 0.00276 0.04525219999999997
H183   H -0.29685 0.1592 -1e-05 0.005440699999999965
H184   H -0.24351 0.10915 -4e-05 0.011390400000000023
H185   H -0.171 -0.41675 0.48155 0.09941650000000002
H186   H -0.15255 -0.2945 0.49725 0.04831300000000005
H187   H -0.29685 -0.3408 -0.49999 0.0063275000000000406
H188   H -0.24351 -0.39085 -0.49995 0.007290499999999978
H189   H 0.329 0.08326 0.48153 0.09566640000000004
H190   H 0.34745 0.2055 0.49724 0.04895689999999997
H191   H 0.20315 0.1592 -0.49999 0.005882900000000024
H192   H 0.25649 0.10915 -0.49996 0.008367299999999966
H193   H 0.02183 -0.12343 0.15553 0.10240459999999996
H194   H -0.02183 0.34447 -0.37658 0.10207589999999998
H195   H -0.47816 -0.15553 -0.37657 0.0985699
H196   H -0.47817 0.37658 0.15553 0.10293339999999997
H197   H 0.02184 0.12343 0.15553 0.09446429999999996
H198   H -0.02183 -0.37657 -0.34447 0.10037720000000007
H199   H -0.47817 0.15553 -0.37657 0.10734049999999996
H200   H 0.47817 -0.34447 0.12343 0.10364720000000004
H201   H 0.02183 -0.15553 -0.12343 0.10038579999999996
H202   H 0.02183 0.34447 0.37658 0.1025049
H203   H 0.47817 -0.12343 0.34447 0.09985210000000001
H204   H -0.47817 0.37657 -0.15553 0.09856350000000004
H205   H -0.02183 0.12343 -0.15553 0.09693719999999996
H206   H 0.02183 -0.34447 0.37657 0.09694950000000002
H207   H 0.47817 0.15553 0.37657 0.10666469999999996
H208   H -0.47816 -0.37657 -0.15553 0.1035277
H209   H 0.12343 -0.02183 -0.15553 0.10007549999999997
H210   H 0.12342 0.47817 0.34447 0.1012033
H211   H -0.34447 -0.02183 0.37657 0.10432090000000004
H212   H -0.34447 -0.47817 -0.12343 0.10222019999999997
H213   H 0.15553 -0.02183 0.12342 0.10069070000000002
H214   H 0.15553 -0.47817 -0.37657 0.10448959999999996
H215   H -0.37658 -0.02183 -0.34447 0.09736409999999997
H216   H -0.34447 0.47817 0.12343 0.10326250000000003
H217   H -0.15553 0.02184 -0.12343 0.09812279999999997
H218   H -0.12342 0.47817 0.34447 0.09669289999999996
H219   H 0.37657 0.02183 0.34447 0.10378929999999996
H220   H 0.37657 0.47817 -0.15553 0.10292009999999996
H221   H -0.12343 -0.02184 0.15553 0.10154390000000002
H222   H -0.12343 0.47817 -0.34447 0.10241789999999996
H223   H 0.34447 -0.02183 -0.37657 0.10320070000000003
H224   H 0.34447 0.47817 0.12343 0.10023639999999999
H225   H -0.12342 0.15553 -0.02183 0.0989561
H226   H -0.12343 -0.34447 -0.47817 0.09960999999999998
H227   H 0.37657 0.15553 -0.47817 0.1018989
H228   H 0.34447 -0.37657 0.02183 0.10535499999999998
H229   H 0.12342 0.15553 0.02183 0.10025379999999996
H230   H 0.15553 -0.37657 0.47816 0.09679230000000004
H231   H -0.37657 0.15553 0.47816 0.10192959999999997
H232   H -0.37657 -0.34447 -0.02183 0.1008285
H233   H -0.15553 -0.12343 -0.02183 0.10340950000000004
H234   H -0.15553 0.37658 -0.47817 0.10099100000000004
H235   H 0.37657 -0.15553 -0.47817 0.10501760000000004
H236   H 0.34447 0.37657 -0.02183 0.10642300000000003
H237   H 0.12343 -0.15553 0.02183 0.1033735
H238   H 0.15553 0.37657 0.47817 0.102078
H239   H -0.34447 -0.12343 -0.47816 0.0984695
H240   H -0.34447 0.37657 0.02183 0.10262079999999996
H241   H -0.05454 -0.44546 -0.44547 0.26792819999999995
H242   H -0.05453 0.44547 0.44546 0.26805769999999995
H243   H 0.05453 0.44546 -0.44546 0.26924240000000005
H244   H 0.05454 -0.44546 0.44547 0.2685254
H245   H 0.44547 0.44546 0.05453 0.26787570000000005
H246   H -0.44547 -0.44547 0.05454 0.2684348
H247   H 0.44547 -0.44546 -0.05453 0.2692065
H248   H -0.44547 0.44546 -0.05454 0.26862010000000003
H249   H 0.05454 -0.05453 -0.05454 0.26793710000000004
H250   H -0.05454 0.05454 -0.05453 0.2679134
H251   H 0.44547 0.05453 -0.44546 0.26839609999999997
H252   H -0.44547 0.05453 0.44546 0.2689311
H253   H 0.44546 -0.05453 0.44547 0.2680176
H254   H -0.44546 -0.05453 -0.44546 0.26779620000000004
H255   H 0.05453 0.05454 0.05454 0.26816470000000003
H256   H -0.05453 -0.05454 0.05453 0.26901420000000004
C257   C 3.0814879110199995e-33 0.39 -0.337 0.07628539999999973
C258   C -3.0814879110199995e-33 0.347 -0.306 -0.08144159999999978
C259   C -3.0814879110199995e-33 0.306 -0.3164 0.043112800000000284
C260   C 3.0814879110199995e-33 0.287 -0.245 0.07254459999999963
C261   C -3.0814879110199995e-33 0.329 -0.234 -0.03707320000000003
C262   C 3.0814879110199995e-33 0.3586 -0.265 0.029476599999999745
C263   C 0.5 -0.11 -0.337 0.0765178999999998
C264   C 0.5 -0.153 -0.306 -0.0825313999999997
C265   C 0.5 -0.194 -0.3164 0.04310240000000043
C266   C 0.5 -0.213 -0.245 0.0731048000000003
C267   C 0.5 -0.171 -0.234 -0.037549000000000284
C268   C 0.5 -0.1414 -0.265 0.029494399999999917
C269   C 0.5 0.11 -0.337 0.07795649999999997
C270   C 0.5 0.153 -0.306 -0.08132140000000021
C271   C 0.5 0.194 -0.3164 0.04440129999999965
C272   C 0.5 0.213 -0.245 0.07268130000000017
C273   C 0.5 0.171 -0.234 -0.038404899999999735
C274   C 0.5 0.1414 -0.265 0.029418399999999963
C275   C 0.5 -0.39 0.163 0.06969769999999986
C276   C 0.5 -0.347 0.194 -0.07968989999999998
C277   C 0.5 -0.306 0.1836 0.043690200000000345
C278   C 0.5 -0.287 0.255 0.0732229000000002
C279   C 0.5 -0.329 0.266 -0.03757579999999994
C280   C 0.5 -0.3586 0.235 0.028806200000000007
C281   C 0.0 -0.11 -0.163 0.06876269999999972
C282   C 1.5407439555099998e-33 -0.153 -0.194 -0.08123930000000001
C283   C 1.5407439555099998e-33 -0.194 -0.1836 0.0434051000000002
C284   C 0.0 -0.213 -0.255 0.0727644999999999
C285   C 3.0814879110199995e-33 -0.171 -0.266 -0.037763199999999664
C286   C 6.1629758220389994e-33 -0.1414 -0.235 0.028242399999999886
C287   C -3.0814879110199995e-33 0.39 0.337 0.08162469999999987
C288   C 3.0814879110199995e-33 0.347 0.306 -0.08309139999999983
C289   C 3.0814879110199995e-33 0.306 0.3164 0.042875999999999685
C290   C -3.0814879110199995e-33 0.287 0.245 0.07217650000000031
C291   C 0.0 0.329 0.234 -0.03690719999999992
C292   C -3.0814879110199995e-33 0.3586 0.265 0.02968070000000012
C293   C -3.0814879110199995e-33 -0.39 0.337 0.08047670000000018
C294   C 3.0814879110199995e-33 -0.347 0.306 -0.08338290000000015
C295   C 3.0814879110199995e-33 -0.306 0.3164 0.04236430000000002
C296   C -3.0814879110199995e-33 -0.287 0.245 0.07169320000000035
C297   C 0.0 -0.329 0.234 -0.037625099999999634
C298   C -3.0814879110199995e-33 -0.3586 0.265 0.030669099999999894
C299   C 0.5 0.11 0.337 0.07402819999999988
C300   C 0.5 0.153 0.306 -0.08144430000000025
C301   C 0.5 0.194 0.3164 0.04414850000000037
C302   C 0.5 0.213 0.245 0.07232289999999962
C303   C 0.5 0.171 0.234 -0.038605800000000016
C304   C 0.5 0.1414 0.265 0.029244099999999662
C305   C 0.163 7.703719777549e-34 -0.11 0.06444389999999968
C306   C 0.194 -3.0814879110199995e-33 -0.153 -0.07917159999999956
C307   C 0.1836 0.0 -0.194 0.04427070000000022
C308   C 0.255 0.0 -0.213 0.07331800000000044
C309   C 0.266 1.5407439555099998e-33 -0.171 -0.037878700000000265
C310   C 0.235 -3.0814879110199995e-33 -0.1414 0.029026799999999575
C311   C 0.163 0.5 0.39 0.08111870000000021
C312   C 0.194 0.5 0.347 -0.08415480000000031
C313   C 0.1836 0.5 0.306 0.04257579999999983
C314   C 0.255 0.5 0.287 0.07176660000000012
C315   C 0.266 0.5 0.329 -0.03801640000000006
C316   C 0.235 0.5 0.3586 0.029780399999999933
C317   C -0.337 3.0814879110199995e-33 -0.39 0.07069309999999973
C318   C -0.306 -3.0814879110199995e-33 -0.347 -0.0814541000000002
C319   C -0.3164 6.1629758220389994e-33 -0.306 0.04324969999999961
C320   C -0.245 9.244463733059e-33 -0.287 0.07268790000000003
C321   C -0.234 -3.0814879110199995e-33 -0.329 -0.03732820000000015
C322   C -0.265 3.0814879110199995e-33 -0.3586 0.02938500000000044
C323   C -0.163 0.5 0.39 0.07678100000000042
C324   C -0.194 0.5 0.347 -0.08118449999999999
C325   C -0.1836 0.5 0.306 0.04389040000000044
C326   C -0.255 0.5 0.287 0.07281250000000039
C327   C -0.266 0.5 0.329 -0.037069899999999656
C328   C -0.235 0.5 0.3586 0.030186999999999745
C329   C 0.337 -6.1629758220389994e-33 0.39 0.0711687999999997
C330   C 0.306 6.1629758220389994e-33 0.347 -0.08014860000000024
C331   C 0.3164 -3.0814879110199995e-33 0.306 0.043053600000000365
C332   C 0.245 -1.8488927466119996e-32 0.287 0.07322269999999964
C333   C 0.234 -3.0814879110199995e-33 0.329 -0.036756999999999714
C334   C 0.265 0.0 0.3586 0.029254100000000168
C335   C 0.337 0.5 -0.11 0.07809889999999964
C336   C 0.306 0.5 -0.153 -0.08358579999999982
C337   C 0.3164 0.5 -0.194 0.042439100000000174
C338   C 0.245 0.5 -0.213 0.07180630000000042
C339   C 0.234 0.5 -0.171 -0.03831160000000011
C340   C 0.265 0.5 -0.1414 0.028977499999999882
C341   C -0.163 -7.703719777549e-34 0.11 0.07359790000000023
C342   C -0.194 4.622231866529001e-33 0.153 -0.0814427999999996
C343   C -0.1836 0.0 0.194 0.04373230000000028
C344   C -0.255 0.0 0.213 0.07251790000000025
C345   C -0.266 0.0 0.171 -0.038061599999999814
C346   C -0.235 4.622231866529001e-33 0.1414 0.029113599999999632
C347   C -0.163 0.5 -0.39 0.08210940000000022
C348   C -0.194 0.5 -0.347 -0.0828635000000002
C349   C -0.1836 0.5 -0.306 0.04258779999999973
C350   C -0.255 0.5 -0.287 0.07262880000000037
C351   C -0.266 0.5 -0.329 -0.037234999999999914
C352   C -0.235 0.5 -0.3586 0.029621299999999632
C353   C 0.39 -0.337 0.0 0.07514679999999974
C354   C 0.347 -0.306 0.0 -0.0811162999999997
C355   C 0.306 -0.3164 0.0 0.044118400000000335
C356   C 0.287 -0.245 0.0 0.0726912000000004
C357   C 0.329 -0.234 0.0 -0.037980899999999984
C358   C 0.3586 -0.265 0.0 0.028960200000000214
C359   C 0.11 -0.337 0.5 0.07146220000000003
C360   C 0.153 -0.306 0.5 -0.0816827
C361   C 0.194 -0.3164 0.5 0.04339509999999969
C362   C 0.213 -0.245 0.5 0.07239310000000021
C363   C 0.171 -0.234 0.5 -0.03795859999999962
C364   C 0.1414 -0.265 0.5 0.02944390000000041
C365   C -0.11 -0.163 0.0 0.07884949999999957
C366   C -0.153 -0.194 0.0 -0.08197360000000042
C367   C -0.194 -0.1836 0.0 0.04279429999999973
C368   C -0.213 -0.255 0.0 0.07255539999999971
C369   C -0.171 -0.266 0.0 -0.03719409999999978
C370   C -0.1414 -0.235 0.0 0.029333099999999668
C371   C -0.11 0.337 0.5 0.08065679999999986
C372   C -0.153 0.306 0.5 -0.08320229999999995
C373   C -0.194 0.3164 0.5 0.04283229999999971
C374   C -0.213 0.245 0.5 0.0722170000000002
C375   C -0.171 0.234 0.5 -0.03735900000000037
C376   C -0.1414 0.265 0.5 0.0302484999999999
C377   C 0.39 0.337 0.0 0.06868090000000038
C378   C 0.347 0.306 0.0 -0.0791795999999998
C379   C 0.306 0.3164 0.0 0.04454180000000019
C380   C 0.287 0.245 0.0 0.07343960000000037
C381   C 0.329 0.234 0.0 -0.03746069999999957
C382   C 0.3586 0.265 0.0 0.02927989999999969
C383   C 0.11 0.337 0.5 0.07881909999999959
C384   C 0.153 0.306 0.5 -0.0829411999999996
C385   C 0.194 0.3164 0.5 0.04296830000000007
C386   C 0.213 0.245 0.5 0.07188950000000016
C387   C 0.171 0.234 0.5 -0.03814229999999963
C388   C 0.1414 0.265 0.5 0.029795499999999638
C389   C -0.39 -0.163 0.5 0.07052040000000037
C390   C -0.347 -0.194 0.5 -0.0817281999999997
C391   C -0.306 -0.1836 0.5 0.04328969999999988
C392   C -0.287 -0.255 0.5 0.07265910000000009
C393   C -0.329 -0.266 0.5 -0.037949499999999865
C394   C -0.3586 -0.235 0.5 0.02921909999999972
C395   C -0.39 0.337 0.0 0.0807418000000002
C396   C -0.347 0.306 0.0 -0.08152009999999965
C397   C -0.306 0.3164 0.0 0.0438149000000001
C398   C -0.287 0.245 0.0 0.07310540000000021
C399   C -0.329 0.234 0.0 -0.03813710000000015
C400   C -0.3586 0.265 0.0 0.030323799999999682
C401   C -0.11 0.0 -0.163 0.07118710000000039
C402   C -0.153 3.0814879110199995e-33 -0.194 -0.08165460000000024
C403   C -0.194 4.622231866529001e-33 -0.1836 0.042999499999999635
C404   C -0.213 1.2325951644079998e-32 -0.255 0.07257840000000026
C405   C -0.171 6.1629758220389994e-33 -0.266 -0.037321300000000335
C406   C -0.1414 9.244463733059e-33 -0.235 0.02943889999999972
C407   C -0.39 -3.0814879110199995e-33 0.337 0.07847510000000035
C408   C -0.347 3.0814879110199995e-33 0.306 -0.0817779999999999
C409   C -0.306 0.0 0.3164 0.04365600000000036
C410   C -0.287 0.0 0.245 0.07286039999999971
C411   C -0.329 0.0 0.234 -0.0377951000000003
C412   C -0.3586 0.0 0.265 0.02920739999999977
C413   C -0.39 0.5 -0.163 0.07966189999999962
C414   C -0.347 0.5 -0.194 -0.08398020000000006
C415   C -0.306 0.5 -0.1836 0.04251299999999958
C416   C -0.287 0.5 -0.255 0.0716581999999999
C417   C -0.329 0.5 -0.266 -0.03811680000000006
C418   C -0.3586 0.5 -0.235 0.029325199999999718
C419   C 0.39 3.0814879110199995e-33 -0.337 0.06974069999999966
C420   C 0.347 0.0 -0.306 -0.07949029999999979
C421   C 0.306 0.0 -0.3164 0.0445960000000003
C422   C 0.287 3.0814879110199995e-33 -0.245 0.07355640000000019
C423   C 0.329 -3.0814879110199995e-33 -0.234 -0.037788299999999886
C424   C 0.3586 0.0 -0.265 0.029555300000000177
C425   C 0.39 0.5 0.163 0.07949819999999974
C426   C 0.347 0.5 0.194 -0.08279709999999962
C427   C 0.306 0.5 0.1836 0.04226580000000002
C428   C 0.287 0.5 0.255 0.07243960000000005
C429   C 0.329 0.5 0.266 -0.037332000000000136
C430   C 0.3586 0.5 0.235 0.02974109999999985
C431   C 0.11 -3.0814879110199995e-33 0.163 0.08171939999999989
C432   C 0.153 -4.622231866529001e-33 0.194 -0.08387369999999983
C433   C 0.194 -3.0814879110199995e-33 0.1836 0.043087800000000336
C434   C 0.213 -9.244463733059e-33 0.255 0.07197250000000023
C435   C 0.171 -1.2325951644079998e-32 0.266 -0.03772959999999959
C436   C 0.1414 -9.244463733059e-33 0.235 0.03054410000000018
C437   C 0.11 0.5 -0.337 0.07737719999999992
C438   C 0.153 0.5 -0.306 -0.08185070000000039
C439   C 0.194 0.5 -0.3164 0.04294379999999976
C440   C 0.213 0.5 -0.245 0.0723142000000001
C441   C 0.171 0.5 -0.234 -0.037953199999999576
C442   C 0.1414 0.5 -0.265 0.02854139999999994
C443   C -0.39 0.5 0.163 0.07578230000000019
C444   C -0.347 0.5 0.194 -0.08129079999999966
C445   C -0.306 0.5 0.1836 0.043515000000000185
C446   C -0.287 0.5 0.255 0.07278240000000036
C447   C -0.329 0.5 0.266 -0.03704030000000014
C448   C -0.3586 0.5 0.235 0.029238999999999567
C449   C -7.703719777549e-34 0.163 0.11 0.07432369999999988
C450   C 1.5407439555099998e-33 0.194 0.153 -0.08294729999999984
C451   C -3.0814879110199995e-33 0.1836 0.194 0.04202729999999999
C452   C -3.0814879110199995e-33 0.255 0.213 0.07196960000000008
C453   C -1.5407439555099998e-33 0.266 0.171 -0.03699299999999983
C454   C -1.5407439555099998e-33 0.235 0.1414 0.029614999999999725
C455   C 0.0 -0.337 -0.39 0.06937700000000024
C456   C 3.0814879110199995e-33 -0.306 -0.347 -0.08113469999999977
C457   C -3.0814879110199995e-33 -0.3164 -0.306 0.043719000000000285
C458   C 0.0 -0.245 -0.287 0.07245539999999995
C459   C 0.0 -0.234 -0.329 -0.038067400000000085
C460   C 0.0 -0.265 -0.3586 0.02865879999999965
C461   C 7.703719777549e-34 0.163 -0.11 0.07507239999999983
C462   C -1.5407439555099998e-33 0.194 -0.153 -0.08301680000000022
C463   C 1.5407439555099998e-33 0.1836 -0.194 0.04218420000000034
C464   C 3.0814879110199995e-33 0.255 -0.213 0.07199180000000016
C465   C 3.0814879110199995e-33 0.266 -0.171 -0.0371157000000002
C466   C 0.0 0.235 -0.1414 0.029772200000000026
C467   C 0.5 -0.337 -0.11 0.0747895999999999
C468   C 0.5 -0.306 -0.153 -0.08136879999999991
C469   C 0.5 -0.3164 -0.194 0.04374660000000041
C470   C 0.5 -0.245 -0.213 0.07240700000000011
C471   C 0.5 -0.234 -0.171 -0.038202300000000015
C472   C 0.5 -0.265 -0.1414 0.029097900000000013
C473   C -7.703719777549e-34 -0.163 0.11 0.07458329999999957
C474   C 1.5407439555099998e-33 -0.194 0.153 -0.08210870000000002
C475   C -3.0814879110199995e-33 -0.1836 0.194 0.042317999999999856
C476   C -3.0814879110199995e-33 -0.255 0.213 0.0726123000000003
C477   C -1.5407439555099998e-33 -0.266 0.171 -0.037196200000000346
C478   C -1.5407439555099998e-33 -0.235 0.1414 0.028813000000000418
C479   C 0.5 0.337 0.11 0.07596310000000006
C480   C 0.5 0.306 0.153 -0.08019700000000007
C481   C 0.5 0.3164 0.194 0.04414159999999967
C482   C 0.5 0.245 0.213 0.0738449000000001
C483   C 0.5 0.234 0.171 -0.03744079999999972
C484   C 0.5 0.265 0.1414 0.029354399999999888
C485   C 0.5 -0.163 0.39 0.07435930000000024
C486   C 0.5 -0.194 0.347 -0.0816277999999997
C487   C 0.5 -0.1836 0.306 0.043646500000000366
C488   C 0.5 -0.255 0.287 0.07252279999999978
C489   C 0.5 -0.266 0.329 -0.03804929999999995
C490   C 0.5 -0.235 0.3586 0.02966539999999984
C491   C 0.5 0.337 -0.11 0.07086959999999998
C492   C 0.5 0.306 -0.153 -0.08046549999999986
C493   C 0.5 0.3164 -0.194 0.0440649999999998
C494   C 0.5 0.245 -0.213 0.07363799999999987
C495   C 0.5 0.234 -0.171 -0.0379586999999999
C496   C 0.5 0.265 -0.1414 0.02955470000000027
C497   C 0.163 -0.11 0.0 0.0818342000000003
C498   C 0.194 -0.153 0.0 -0.08258260000000027
C499   C 0.1836 -0.194 0.0 0.04355419999999999
C500   C 0.255 -0.213 0.0 0.07297010000000004
C501   C 0.266 -0.171 0.0 -0.03764370000000028
C502   C 0.235 -0.1414 0.0 0.029730899999999668
C503   C 0.163 0.11 0.0 0.07554190000000016
C504   C 0.194 0.153 0.0 -0.08089010000000041
C505   C 0.1836 0.194 0.0 0.04455410000000004
C506   C 0.255 0.213 0.0 0.07308299999999956
C507   C 0.266 0.171 0.0 -0.03766879999999962
C508   C 0.235 0.1414 0.0 0.02995709999999985
C509   C -0.337 0.11 0.5 0.07402960000000025
C510   C -0.306 0.153 0.5 -0.0821139999999998
C511   C -0.3164 0.194 0.5 0.042643599999999886
C512   C -0.245 0.213 0.5 0.0721778000000004
C513   C -0.234 0.171 0.5 -0.03763670000000019
C514   C -0.265 0.1414 0.5 0.02910140000000005
C515   C -0.337 -0.39 0.0 0.08162879999999982
C516   C -0.306 -0.347 0.0 -0.08381310000000043
C517   C -0.3164 -0.306 0.0 0.04235490000000031
C518   C -0.245 -0.287 0.0 0.07179149999999979
C519   C -0.234 -0.329 0.0 -0.03775420000000018
C520   C -0.265 -0.3586 0.0 0.03006469999999961
C521   C 0.337 -0.11 0.5 0.07391159999999974
C522   C 0.306 -0.153 0.5 -0.08100919999999956
C523   C 0.3164 -0.194 0.5 0.04367509999999975
C524   C 0.245 -0.213 0.5 0.07296820000000004
C525   C 0.234 -0.171 0.5 -0.03720739999999978
C526   C 0.265 -0.1414 0.5 0.028442899999999938
C527   C -0.163 0.11 0.0 0.07088360000000016
C528   C -0.194 0.153 0.0 -0.08115860000000019
C529   C -0.1836 0.194 0.0 0.04395669999999985
C530   C -0.255 0.213 0.0 0.0730436000000001
C531   C -0.266 0.171 0.0 -0.037960100000000274
C532   C -0.235 0.1414 0.0 0.029275799999999737
C533   C -0.163 -0.39 0.5 0.06446060000000031
C534   C -0.194 -0.347 0.5 -0.07939999999999969
C535   C -0.1836 -0.306 0.5 0.04360460000000009
C536   C -0.255 -0.287 0.5 0.07303619999999977
C537   C -0.266 -0.329 0.5 -0.03771539999999973
C538   C -0.235 -0.3586 0.5 0.028686399999999782
C539   C 0.337 0.11 0.5 0.07825639999999989
C540   C 0.306 0.153 0.5 -0.08272820000000003
C541   C 0.3164 0.194 0.5 0.04264899999999994
C542   C 0.245 0.213 0.5 0.07258380000000031
C543   C 0.234 0.171 0.5 -0.0378065000000003
C544   C 0.265 0.1414 0.5 0.02930610000000033
C545   C 0.0 -0.0953 0.0953 0.34410390000000035
C546   C 0.0 -0.1315 0.1315 -0.09340170000000024
C547   C 6.1629758220389994e-33 0.4047 -0.4047 0.3471031
C548   C 3.0814879110199995e-33 0.3685 -0.3685 -0.09690370000000036
C549   C 0.5 -0.0953 -0.4047 0.3446305000000001
C550   C 0.5 -0.1315 -0.3685 -0.09279130000000002
C551   C 0.5 0.4047 0.0953 0.3481268999999996
C552   C 0.5 0.3685 0.1315 -0.09407350000000037
C553   C 0.0 0.0953 0.0953 0.3450065000000002
C554   C 0.0 0.1315 0.1315 -0.08943429999999973
C555   C 6.1629758220389994e-33 -0.4047 -0.4047 0.3460266000000001
C556   C 3.0814879110199995e-33 -0.3685 -0.3685 -0.08937769999999999
C557   C 0.5 0.0953 -0.4047 0.3459906000000004
C558   C 0.5 0.1315 -0.3685 -0.09477470000000032
C559   C 0.5 -0.4047 0.0953 0.3482592999999996
C560   C 0.5 -0.3685 0.1315 -0.09146959999999993
C561   C 0.0 -0.0953 -0.0953 0.3453565000000003
C562   C 0.0 -0.1315 -0.1315 -0.0890827999999999
C563   C -3.0814879110199995e-33 0.4047 0.4047 0.3459053000000001
C564   C -3.0814879110199995e-33 0.3685 0.3685 -0.0995046000000004
C565   C 0.5 -0.0953 0.4047 0.3468619000000004
C566   C 0.5 -0.1315 0.3685 -0.09130470000000024
C567   C 0.5 0.4047 -0.0953 0.3477005999999996
C568   C 0.5 0.3685 -0.1315 -0.09044709999999956
C569   C 0.0 0.0953 -0.0953 0.3445837999999997
C570   C 0.0 0.1315 -0.1315 -0.09139889999999973
C571   C -3.0814879110199995e-33 -0.4047 0.4047 0.3459909000000003
C572   C -3.0814879110199995e-33 -0.3685 0.3685 -0.09315880000000032
C573   C 0.5 0.0953 0.4047 0.3450439000000003
C574   C 0.5 0.1315 0.3685 -0.09425530000000036
C575   C 0.5 -0.4047 -0.0953 0.34631089999999976
C576   C 0.5 -0.3685 -0.1315 -0.09167870000000013
C577   C 0.0953 0.0 -0.0953 0.34826650000000026
C578   C 0.1315 0.0 -0.1315 -0.08722180000000003
C579   C 0.0953 0.5 0.4047 0.3442223000000002
C580   C 0.1315 0.5 0.3685 -0.09656679999999973
C581   C -0.4047 0.0 0.4047 0.3468635999999998
C582   C -0.3685 0.0 0.3685 -0.09533530000000033
C583   C -0.4047 0.5 -0.0953 0.3435737000000003
C584   C -0.3685 0.5 -0.1315 -0.09477690000000027
C585   C 0.0953 0.0 0.0953 0.3451899999999997
C586   C 0.1315 0.0 0.1315 -0.09814969999999956
C587   C 0.0953 0.5 -0.4047 0.34581190000000017
C588   C 0.1315 0.5 -0.3685 -0.09293059999999986
C589   C -0.4047 1.2325951644079998e-32 -0.4047 0.3463728000000001
C590   C -0.3685 6.1629758220389994e-33 -0.3685 -0.09027150000000006
C591   C -0.4047 0.5 0.0953 0.3460207999999998
C592   C -0.3685 0.5 0.1315 -0.0961318999999996
C593   C -0.0953 0.0 -0.0953 0.3452586000000002
C594   C -0.1315 0.0 -0.1315 -0.09020589999999996
C595   C -0.0953 0.5 0.4047 0.3492084000000002
C596   C -0.1315 0.5 0.3685 -0.0939797999999996
C597   C 0.4047 -6.1629758220389994e-33 0.4047 0.34747090000000025
C598   C 0.3685 -6.1629758220389994e-33 0.3685 -0.0943896999999998
C599   C 0.4047 0.5 -0.0953 0.34380859999999996
C600   C 0.3685 0.5 -0.1315 -0.09466519999999967
C601   C -0.0953 0.0 0.0953 0.3464445999999999
C602   C -0.1315 0.0 0.1315 -0.08973090000000017
C603   C -0.0953 0.5 -0.4047 0.3449935999999996
C604   C -0.1315 0.5 -0.3685 -0.09743849999999997
C605   C 0.4047 0.0 -0.4047 0.3490719000000002
C606   C 0.3685 0.0 -0.3685 -0.09282560000000027
C607   C 0.4047 0.5 0.0953 0.3448146999999997
C608   C 0.3685 0.5 0.1315 -0.0940808999999998
C609   C -0.0953 0.0953 0.0 0.34704080000000026
C610   C -0.1315 0.1315 0.0 -0.0925047000000001
C611   C -0.0953 -0.4047 0.5 0.3478317000000004
C612   C -0.1315 -0.3685 0.5 -0.08696079999999995
C613   C 0.4047 0.0953 0.5 0.3442992
C614   C 0.3685 0.1315 0.5 -0.09341069999999974
C615   C 0.4047 -0.4047 0.0 0.34705090000000016
C616   C 0.3685 -0.3685 0.0 -0.09661329999999957
C617   C 0.0953 0.0953 0.0 0.3486598000000001
C618   C 0.1315 0.1315 0.0 -0.09422200000000024
C619   C 0.0953 -0.4047 0.5 0.34582330000000017
C620   C 0.1315 -0.3685 0.5 -0.08928880000000028
C621   C -0.4047 0.0953 0.5 0.3446822000000003
C622   C -0.3685 0.1315 0.5 -0.09142549999999973
C623   C -0.4047 -0.4047 0.0 0.34528259999999994
C624   C -0.3685 -0.3685 0.0 -0.0964887000000001
C625   C -0.0953 -0.0953 0.0 0.34654409999999997
C626   C -0.1315 -0.1315 0.0 -0.0954575000000002
C627   C -0.0953 0.4047 0.5 0.34596879999999963
C628   C -0.1315 0.3685 0.5 -0.09805949999999974
C629   C 0.4047 -0.0953 0.5 0.3460178999999997
C630   C 0.3685 -0.1315 0.5 -0.09408520000000033
C631   C 0.4047 0.4047 0.0 0.3478145000000001
C632   C 0.3685 0.3685 0.0 -0.09310859999999987
C633   C 0.0953 -0.0953 0.0 0.3455067999999999
C634   C 0.1315 -0.1315 0.0 -0.09736079999999968
C635   C 0.0953 0.4047 0.5 0.3453154999999999
C636   C 0.1315 0.3685 0.5 -0.09412269999999978
C637   C -0.4047 -0.0953 0.5 0.3448659000000003
C638   C -0.3685 -0.1315 0.5 -0.08967189999999993
C639   C -0.4047 0.4047 0.0 0.3465030999999996
C640   C -0.3685 0.3685 0.0 -0.09472099999999983
N641   N 0.0 0.2758 -0.286 -0.19581979999999974
N642   N 0.5 -0.2242 -0.286 -0.19350299999999976
N643   N 0.5 0.2242 -0.286 -0.19243569999999988
N644   N 0.5 -0.2758 0.214 -0.1941525000000004
N645   N 3.0814879110199995e-33 -0.2242 -0.214 -0.1938525999999996
N646   N 0.0 0.2758 0.286 -0.1958133000000002
N647   N 0.0 -0.2758 0.286 -0.19585779999999972
N648   N 0.5 0.2242 0.286 -0.1938146999999999
N649   N 0.214 3.0814879110199995e-33 -0.2242 -0.19375509999999974
N650   N 0.214 0.5 0.2758 -0.1957170000000001
N651   N -0.286 1.8488927466119996e-32 -0.2758 -0.19576789999999988
N652   N -0.214 0.5 0.2758 -0.19476660000000035
N653   N 0.286 -6.1629758220389994e-33 0.2758 -0.19520819999999967
N654   N 0.286 0.5 -0.2242 -0.19405889999999992
N655   N -0.214 1.5407439555099998e-33 0.2242 -0.1940334000000004
N656   N -0.214 0.5 -0.2758 -0.19454070000000007
N657   N 0.2758 -0.286 0.0 -0.19405360000000016
N658   N 0.2242 -0.286 0.5 -0.19428119999999985
N659   N -0.2242 -0.214 0.0 -0.1956227000000004
N660   N -0.2242 0.286 0.5 -0.19517149999999986
N661   N 0.2758 0.286 0.0 -0.19305419999999973
N662   N 0.2242 0.286 0.5 -0.19423250000000006
N663   N -0.2758 -0.214 0.5 -0.19416969999999975
N664   N -0.2758 0.286 0.0 -0.19357000000000024
N665   N -0.2242 4.622231866529001e-33 -0.214 -0.19564570000000006
N666   N -0.2758 3.0814879110199995e-33 0.286 -0.1938319999999996
N667   N -0.2758 0.5 -0.214 -0.19549959999999975
N668   N 0.2758 -3.0814879110199995e-33 -0.286 -0.1937945000000001
N669   N 0.2758 0.5 0.214 -0.19473059999999973
N670   N 0.2242 -3.0814879110199995e-33 0.214 -0.1966891999999998
N671   N 0.2242 0.5 -0.286 -0.1936701000000003
N672   N -0.2758 0.5 0.214 -0.1943735999999996
N673   N 0.0 0.214 0.2242 -0.19577940000000016
N674   N 3.0814879110199995e-33 -0.286 -0.2758 -0.19425690000000007
N675   N 4.622231866529001e-33 0.214 -0.2242 -0.19594619999999985
N676   N 0.5 -0.286 -0.2242 -0.19430279999999997
N677   N 0.0 -0.214 0.2242 -0.1948249000000004
N678   N 0.5 0.286 0.2242 -0.1927306
N679   N 0.5 -0.214 0.2758 -0.19489909999999974
N680   N 0.5 0.286 -0.2242 -0.19172019999999976
N681   N 0.214 -0.2242 0.0 -0.1936261000000004
N682   N 0.214 0.2242 0.0 -0.1936970999999996
N683   N -0.286 0.2242 0.5 -0.19479500000000005
N684   N -0.286 -0.2758 0.0 -0.19630599999999987
N685   N 0.286 -0.2242 0.5 -0.19357700000000036
N686   N -0.214 0.2242 0.0 -0.1938627000000004
N687   N -0.214 -0.2758 0.5 -0.19385290000000044
N688   N 0.286 0.2242 0.5 -0.19332749999999965
O689   O 0.037 0.037 0.037 -0.9791998999999992
O690   O 0.037 -0.463 -0.463 -1.2503422999999998
O691   O -0.463 0.037 -0.463 -1.2500672999999995
O692   O -0.463 -0.463 0.037 -0.9791162
O693   O -0.037 -0.037 0.037 -0.9796119
O694   O -0.037 0.463 -0.463 -1.2502299000000008
O695   O 0.463 -0.037 -0.463 -1.2503279000000005
O696   O 0.463 0.463 0.037 -0.9786576999999994
O697   O -0.037 0.037 -0.037 -0.9790677999999992
O698   O -0.037 -0.463 0.463 -1.2504875999999996
O699   O 0.463 0.037 0.463 -1.2502068000000008
O700   O 0.463 -0.463 -0.037 -0.9796878000000008
O701   O 0.037 -0.037 -0.037 -0.9790101999999994
O702   O 0.037 0.463 0.463 -1.2500909999999994
O703   O -0.463 -0.037 0.463 -1.2500899000000008
O704   O -0.463 0.463 -0.037 -0.9792862000000008
O705   O 0.037 0.037 -0.037 -1.2502872000000007
O706   O 0.037 -0.463 0.463 -0.9794155000000001
O707   O -0.463 0.037 0.463 -0.9796399000000005
O708   O -0.463 -0.463 -0.037 -1.2501350000000002
O709   O -0.037 -0.037 -0.037 -1.2499625000000003
O710   O -0.037 0.463 0.463 -0.9789428999999998
O711   O 0.463 -0.037 0.463 -0.9789115000000006
O712   O 0.463 0.463 -0.037 -1.2504638000000003
O713   O 0.037 -0.037 0.037 -1.250038
O714   O 0.037 0.463 -0.463 -0.9797091000000008
O715   O -0.463 -0.037 -0.463 -0.9788721000000002
O716   O -0.463 0.463 0.037 -1.2506274000000008
O717   O -0.037 0.037 0.037 -1.2500151000000006
O718   O -0.037 -0.463 -0.463 -0.9789364999999997
O719   O 0.463 0.037 -0.463 -0.9791947000000008
O720   O 0.463 -0.463 0.037 -1.2504665000000001
O721   O 7.703719777549e-34 -0.0577 0.1094 -0.5561167999999999
O722   O 0.0 0.4423 -0.3906 -0.5865484999999993
O723   O 0.5 -0.0577 -0.3906 -0.5882444000000007
O724   O 0.5 0.4423 0.1094 -0.5580269999999992
O725   O 7.703719777549e-34 0.0577 0.1094 -0.5574448000000007
O726   O 0.0 -0.4423 -0.3906 -0.5553641000000002
O727   O 0.5 0.0577 -0.3906 -0.5917446999999996
O728   O 0.5 -0.4423 0.1094 -0.5919989999999995
O729   O 1.5407439555099998e-33 -0.0577 -0.1094 -0.5897445999999995
O730   O 0.0 0.4423 0.3906 -0.5845927
O731   O 0.5 -0.0577 0.3906 -0.5566031000000002
O732   O 0.5 0.4423 -0.1094 -0.5531336000000007
O733   O 1.5407439555099998e-33 0.0577 -0.1094 -0.5584495999999994
O734   O 0.0 -0.4423 0.3906 -0.5859082000000004
O735   O 0.5 0.0577 0.3906 -0.5899119000000006
O736   O 0.5 -0.4423 -0.1094 -0.5544613999999992
O737   O 0.1094 0.0 -0.0577 -0.5922198000000005
O738   O 0.1094 0.5 0.4423 -0.5833660999999992
O739   O -0.3906 -6.1629758220389994e-33 0.4423 -0.5575921000000008
O740   O -0.3906 0.5 -0.0577 -0.5576232999999995
O741   O 0.1094 7.703719777549e-34 0.0577 -0.5627251999999991
O742   O 0.1094 0.5 -0.4423 -0.5547059999999995
O743   O -0.3906 6.1629758220389994e-33 -0.4423 -0.5871296000000008
O744   O -0.3906 0.5 0.0577 -0.5559566999999994
O745   O -0.1094 1.5407439555099998e-33 -0.0577 -0.5564426999999998
O746   O -0.1094 0.5 0.4423 -0.5878476999999993
O747   O 0.3906 -9.244463733059e-33 0.4423 -0.5909932999999992
O748   O 0.3906 0.5 -0.0577 -0.5862540000000003
O749   O -0.1094 2.3111159332649995e-33 0.0577 -0.5901946999999996
O750   O -0.1094 0.5 -0.4423 -0.5877964999999996
O751   O 0.3906 6.1629758220389994e-33 -0.4423 -0.5571477999999992
O752   O 0.3906 0.5 0.0577 -0.5549690999999992
O753   O -0.0577 0.1094 0.0 -0.5591851999999999
O754   O -0.0577 -0.3906 0.5 -0.5536329999999996
O755   O 0.4423 0.1094 0.5 -0.5524702999999995
O756   O 0.4423 -0.3906 0.0 -0.5879657999999992
O757   O 0.0577 0.1094 0.0 -0.5580744000000006
O758   O 0.0577 -0.3906 0.5 -0.5883760000000002
O759   O -0.4423 0.1094 0.5 -0.5526403000000002
O760   O -0.4423 -0.3906 0.0 -0.5597537999999993
O761   O -0.0577 -0.1094 0.0 -0.5881238
O762   O -0.0577 0.3906 0.5 -0.5842212999999994
O763   O 0.4423 -0.1094 0.5 -0.5564209000000009
O764   O 0.4423 0.3906 0.0 -0.5938760999999992
O765   O 0.0577 -0.1094 0.0 -0.5568978999999992
O766   O 0.0577 0.3906 0.5 -0.5869990999999999
O767   O -0.4423 -0.1094 0.5 -0.5887487999999994
O768   O -0.4423 0.3906 0.0 -0.5909882
O769   O -0.0577 3.0814879110199995e-33 -0.1094 -0.5884520999999996
O770   O -0.0577 0.5 0.3906 -0.5600983999999993
O771   O 0.4423 -9.244463733059e-33 0.3906 -0.5555041999999997
O772   O 0.4423 0.5 -0.1094 -0.5567621000000003
O773   O 0.0577 3.0814879110199995e-33 -0.1094 -0.5534587999999996
O774   O 0.0577 0.5 0.3906 -0.5606621
O775   O -0.4423 6.1629758220389994e-33 0.3906 -0.5883003999999996
O776   O -0.4423 0.5 -0.1094 -0.5848727999999994
O777   O -0.0577 0.0 0.1094 -0.5538652000000006
O778   O -0.0577 0.5 -0.3906 -0.5576840999999995
O779   O 0.4423 -6.1629758220389994e-33 -0.3906 -0.5903794999999992
O780   O 0.4423 0.5 0.1094 -0.5895203999999996
O781   O 0.0577 0.0 0.1094 -0.5821295000000006
O782   O 0.0577 0.5 -0.3906 -0.5898602999999998
O783   O -0.4423 6.1629758220389994e-33 -0.3906 -0.5595713999999994
O784   O -0.4423 0.5 0.1094 -0.5892733999999997
O785   O -7.703719777549e-34 0.1094 0.0577 -0.5866548999999992
O786   O 6.1629758220389994e-33 -0.3906 -0.4423 -0.5894528999999995
O787   O 0.5 0.1094 -0.4423 -0.5509836999999997
O788   O 0.5 -0.3906 0.0577 -0.5544446999999995
O789   O 7.703719777549e-34 0.1094 -0.0577 -0.5862786
O790   O -6.1629758220389994e-33 -0.3906 0.4423 -0.5589644000000007
O791   O 0.5 0.1094 0.4423 -0.5516719000000005
O792   O 0.5 -0.3906 -0.0577 -0.5889907999999995
O793   O -7.703719777549e-34 -0.1094 0.0577 -0.5886113000000002
O794   O 6.1629758220389994e-33 0.3906 -0.4423 -0.5600383000000004
O795   O 0.5 -0.1094 -0.4423 -0.5569760000000006
O796   O 0.5 0.3906 0.0577 -0.5906929999999999
O797   O 7.703719777549e-34 -0.1094 -0.0577 -0.5555807000000001
O798   O -6.1629758220389994e-33 0.3906 0.4423 -0.5607076999999999
O799   O 0.5 -0.1094 0.4423 -0.5890065999999994
O800   O 0.5 0.3906 -0.0577 -0.5920512999999996
O801   O 0.1094 -0.0577 0.0 -0.5880215999999994
O802   O 0.1094 0.4423 0.5 -0.5563528000000009
O803   O -0.3906 -0.0577 0.5 -0.5561266000000007
O804   O -0.3906 0.4423 0.0 -0.5533712000000008
O805   O 0.1094 0.0577 0.0 -0.5890039999999992
O806   O 0.1094 -0.4423 0.5 -0.5555617999999996
O807   O -0.3906 0.0577 0.5 -0.5904638000000002
O808   O -0.3906 -0.4423 0.0 -0.5843188999999995
O809   O -0.1094 -0.0577 0.0 -0.5582256999999995
O810   O -0.1094 0.4423 0.5 -0.5623018999999996
O811   O 0.3906 -0.0577 0.5 -0.5898763000000002
O812   O 0.3906 0.4423 0.0 -0.5513347
O813   O -0.1094 0.0577 0.0 -0.5871519000000003
O814   O -0.1094 -0.4423 0.5 -0.5924709000000004
O815   O 0.3906 0.0577 0.5 -0.5908435999999995
O816   O 0.3906 -0.4423 0.0 -0.5565774000000001
ZR817   ZR -7.703719777549e-34 -7.703719777549e-34 0.0753 2.750794599999999
ZR818   ZR 3.0814879110199995e-33 0.5 -0.4247 2.7528067000000007
ZR819   ZR 0.5 6.1629758220389994e-33 -0.4247 2.754498900000001
ZR820   ZR 0.5 0.5 0.0753 2.754672399999997
ZR821   ZR 7.703719777549e-34 7.703719777549e-34 -0.0753 2.7525845999999987
ZR822   ZR -3.0814879110199995e-33 0.5 0.4247 2.752678500000002
ZR823   ZR 0.5 -9.244463733059e-33 0.4247 2.7526729000000003
ZR824   ZR 0.5 0.5 -0.0753 2.750957800000002
ZR825   ZR 0.0753 -7.703719777549e-34 0.0 2.7545222999999983
ZR826   ZR 0.0753 0.5 0.5 2.7509686
ZR827   ZR -0.4247 6.1629758220389994e-33 0.5 2.752844099999997
ZR828   ZR -0.4247 0.5 0.0 2.750983400000002
ZR829   ZR -0.0753 7.703719777549e-34 0.0 2.7527604
ZR830   ZR -0.0753 0.5 0.5 2.7544948999999974
ZR831   ZR 0.4247 0.0 0.5 2.754709400000003
ZR832   ZR 0.4247 0.5 0.0 2.7509449000000004
ZR833   ZR 0.0 0.0753 0.0 2.7526439999999965
ZR834   ZR 0.0 -0.4247 0.5 2.7525209000000004
ZR835   ZR 0.5 0.0753 0.5 2.7489554
ZR836   ZR 0.5 -0.4247 0.0 2.7527211000000023
ZR837   ZR 0.0 -0.0753 0.0 2.752913999999997
ZR838   ZR 0.0 0.4247 0.5 2.752845299999997
ZR839   ZR 0.5 -0.0753 0.5 2.7527785999999987
ZR840   ZR 0.5 0.4247 0.0 2.7563986999999983
