# Supplementary material for: Computational Characterization of Zr-Oxide MOFs for Adsorption Applications
Source: ACS Appl Mater Interfaces. 2022 Dec 14;14(51):56938–47. doi: 10.1021/acsami.2c13391 (PMC9801377; doi:10.1021/acsami.2c13391)
Supplement: Supplementary file 6 — am2c13391_si_006.zip [file am2c13391_si_006.zip › EMIYUW.cif]

data_EMIYUW.list
_audit_creation_date              2022-10-05
_audit_creation_method            'Materials Studio'
_symmetry_space_group_name_H-M    'P1'
_symmetry_Int_Tables_number       1
_symmetry_cell_setting            triclinic
loop_
_symmetry_equiv_pos_as_xyz
  x,y,z
_cell_length_a                    24.3272
_cell_length_b                    19.6315
_cell_length_c                    18.3892
_cell_angle_alpha                 79.4861
_cell_angle_beta                  52.5072
_cell_angle_gamma                 48.0067
loop_
_atom_site_label
_atom_site_type_symbol
_atom_site_fract_x
_atom_site_fract_y
_atom_site_fract_z
_atom_site_charge
O1   O 0.44317 0.35895 0.47685 -0.5562027999999994
C2   C 0.47109 0.34927 0.39153 0.3523524
O3   O -0.48222 0.36804 0.32736 -0.5168189000000005
C4   C 0.44276 0.31324 0.36916 -0.0863661000000002
C5   C 0.46486 0.30066 0.28114 0.0846530999999997
C6   C 0.38775 0.29681 0.44379 0.1259890999999999
H7   H -0.4321 0.4733 -0.2853 0.2361377
H8   H -0.4991 0.3133 0.2311 -0.0873502999999999
C9   C 0.43466 0.26958 0.26462 0.0752471999999997
C10   C 0.35895 0.26543 0.42637 0.0719355999999997
H11   H 0.3705 0.3071 -0.4943 -0.0823837999999999
H12   H 0.4511 0.2599 0.2031 -0.0960554
C13   C 0.38054 0.2524 0.3386 0.0461165000000001
H14   H 0.3233 0.2525 0.4763 -0.0893523
C15   C 0.34883 0.21663 0.32297 0.0633533000000001
C16   C 0.30745 0.25771 0.28049 0.0463415999999998
H17   H 0.3027 0.3071 0.2565 -0.1134602
O18   O 0.35895 0.44317 -0.27897 -0.5562172000000007
C19   C 0.34927 0.47109 -0.21189 0.3524551000000002
O20   O 0.36804 -0.48222 -0.21318 -0.5168657999999997
C21   C 0.31324 0.44276 -0.12516 -0.0863779999999998
C22   C 0.30066 0.46486 -0.04666 0.0846479000000002
C23   C 0.29681 0.38775 -0.12835 0.1259940000000003
H24   H 0.4733 -0.4321 0.2441 0.2361353
H25   H 0.3133 -0.4991 -0.0453 -0.0873492
C26   C 0.26958 0.43466 0.03114 0.0752595999999998
C27   C 0.26543 0.35895 -0.05075 0.0719291999999995
H28   H 0.3071 0.3705 -0.1833 -0.0823845999999999
H29   H 0.2599 0.4511 0.0859 -0.0960556999999999
C30   C 0.2524 0.38054 0.02846 0.0461100999999999
H31   H 0.2525 0.3233 -0.0521 -0.0893512
C32   C 0.21663 0.34883 0.11157 0.0633670000000004
C33   C 0.25771 0.30745 0.15435 0.0463332000000002
H34   H 0.3071 0.3027 0.1337 -0.1134580999999999
O35   O 0.47685 -0.27897 0.44317 -0.5650014999999993
C36   C 0.39153 -0.21189 0.47109 0.3647476999999997
O37   O 0.32736 -0.21318 -0.48222 -0.5210822999999998
C38   C 0.36916 -0.12516 0.44276 -0.0843189000000004
C39   C 0.28114 -0.04666 0.46486 0.0849894000000004
C40   C 0.44379 -0.12835 0.38775 0.1265711999999998
H41   H -0.2853 0.2441 -0.4321 0.2221971
H42   H 0.2311 -0.0453 -0.4991 -0.0884878
C43   C 0.26462 0.03114 0.43466 0.0743106999999998
C44   C 0.42637 -0.05075 0.35895 0.0709382999999999
H45   H -0.4943 -0.1833 0.3705 -0.0827907999999999
H46   H 0.2031 0.0859 0.4511 -0.0965183999999999
C47   C 0.3386 0.02846 0.38054 0.0457913999999997
H48   H 0.4763 -0.0521 0.3233 -0.0897805
C49   C 0.32297 0.11157 0.34883 0.0632524999999999
C50   C 0.28049 0.15435 0.30745 0.0470864000000004
H51   H 0.2565 0.1337 0.3027 -0.1126083
O52   O -0.27897 0.47685 0.35895 -0.5649881000000008
C53   C -0.21189 0.39153 0.34927 0.3647979000000001
O54   O -0.21318 0.32736 0.36804 -0.5211036999999994
C55   C -0.12516 0.36916 0.31324 -0.0843069999999999
C56   C -0.04666 0.28114 0.30066 0.0849972000000001
C57   C -0.12835 0.44379 0.29681 0.1265650999999996
H58   H 0.2441 -0.2853 0.4733 0.2221955
H59   H -0.0453 0.2311 0.3133 -0.0884929000000001
C60   C 0.03114 0.26462 0.26958 0.0743008999999998
C61   C -0.05075 0.42637 0.26543 0.0709416999999996
H62   H -0.1833 -0.4943 0.3071 -0.0827986
H63   H 0.0859 0.2031 0.2599 -0.0965214
C64   C 0.02846 0.3386 0.2524 0.0457974999999999
H65   H -0.0521 0.4763 0.2525 -0.089785
C66   C 0.11157 0.32297 0.21663 0.0632652
C67   C 0.15435 0.28049 0.25771 0.0470800999999996
H68   H 0.1337 0.2565 0.3071 -0.1126107
O69   O -0.44317 -0.35895 -0.47685 -0.5651095000000002
C70   C -0.47109 -0.34927 -0.39153 0.3648129000000004
O71   O 0.48222 -0.36804 -0.32736 -0.5210595999999992
C72   C -0.44276 -0.31324 -0.36916 -0.0843429000000002
C73   C -0.46486 -0.30066 -0.28114 0.0849951000000004
C74   C -0.38775 -0.29681 -0.44379 0.1265825999999998
H75   H 0.4321 -0.4733 0.2853 0.2221803999999999
H76   H 0.4991 -0.3133 -0.2311 -0.0884894
C77   C -0.43466 -0.26958 -0.26462 0.0743058000000003
C78   C -0.35895 -0.26543 -0.42637 0.0709422000000001
H79   H -0.3705 -0.3071 0.4943 -0.0827949999999999
H80   H -0.4511 -0.2599 -0.2031 -0.0965240999999998
C81   C -0.38054 -0.2524 -0.3386 0.0458017999999995
H82   H -0.3233 -0.2525 -0.4763 -0.0897835
C83   C -0.34883 -0.21663 -0.32297 0.0632536999999997
C84   C -0.30745 -0.25771 -0.28049 0.0470839999999999
H85   H -0.3027 -0.3071 -0.2565 -0.1126102
O86   O -0.35895 -0.44317 0.27897 -0.5650884000000005
C87   C -0.34927 -0.47109 0.21189 0.3648449999999998
O88   O -0.36804 0.48222 0.21318 -0.5210834999999996
C89   C -0.31324 -0.44276 0.12516 -0.0843461999999997
C90   C -0.30066 -0.46486 0.04666 0.0849894999999998
C91   C -0.29681 -0.38775 0.12835 0.1265888999999997
H92   H -0.4733 0.4321 -0.2441 0.2221836999999999
H93   H -0.3133 0.4991 0.0453 -0.0884901
C94   C -0.26958 -0.43466 -0.03114 0.0743169999999997
C95   C -0.26543 -0.35895 0.05075 0.0709331000000004
H96   H -0.3071 -0.3705 0.1833 -0.0827971
H97   H -0.2599 -0.4511 -0.0859 -0.0965252
C98   C -0.2524 -0.38054 -0.02846 0.0457970000000003
H99   H -0.2525 -0.3233 0.0521 -0.0897829999999999
C100   C -0.21663 -0.34883 -0.11157 0.0632671
C101   C -0.25771 -0.30745 -0.15435 0.0470750999999998
H102   H -0.3071 -0.3027 -0.1337 -0.1126084999999998
O103   O -0.47685 0.27897 -0.44317 -0.5561430000000005
C104   C -0.39153 0.21189 -0.47109 0.3523778000000002
O105   O -0.32736 0.21318 0.48222 -0.5168735000000009
C106   C -0.36916 0.12516 -0.44276 -0.0863503000000003
C107   C -0.28114 0.04666 -0.46486 0.0846488
C108   C -0.44379 0.12835 -0.38775 0.1259797000000002
H109   H 0.2853 -0.2441 0.4321 0.2361531
H110   H -0.2311 0.0453 0.4991 -0.0873489
C111   C -0.26462 -0.03114 -0.43466 0.0752528999999997
C112   C -0.42637 0.05075 -0.35895 0.0719329999999995
H113   H 0.4943 0.1833 -0.3705 -0.0823770999999999
H114   H -0.2031 -0.0859 -0.4511 -0.0960491000000001
C115   C -0.3386 -0.02846 -0.38054 0.0461045999999996
H116   H -0.4763 0.0521 -0.3233 -0.0893489999999999
C117   C -0.32297 -0.11157 -0.34883 0.0633525999999999
C118   C -0.28049 -0.15435 -0.30745 0.0463446999999996
H119   H -0.2565 -0.1337 -0.3027 -0.1134579
O120   O 0.27897 -0.47685 -0.35895 -0.5561022999999992
C121   C 0.21189 -0.39153 -0.34927 0.3523341999999996
O122   O 0.21318 -0.32736 -0.36804 -0.5168459999999993
C123   C 0.12516 -0.36916 -0.31324 -0.0863414999999996
C124   C 0.04666 -0.28114 -0.30066 0.0846549999999997
C125   C 0.12835 -0.44379 -0.29681 0.1259705000000002
H126   H -0.2441 0.2853 -0.4733 0.2361488
H127   H 0.0453 -0.2311 -0.3133 -0.0873531
C128   C -0.03114 -0.26462 -0.26958 0.0752424999999998
C129   C 0.05075 -0.42637 -0.26543 0.0719362999999999
H130   H 0.1833 0.4943 -0.3071 -0.0823879999999999
H131   H -0.0859 -0.2031 -0.2599 -0.0960522999999999
C132   C -0.02846 -0.3386 -0.2524 0.0461112000000003
H133   H 0.0521 -0.4763 -0.2525 -0.0893534
C134   C -0.11157 -0.32297 -0.21663 0.0633654000000003
C135   C -0.15435 -0.28049 -0.25771 0.0463376000000002
H136   H -0.1337 -0.2565 -0.3071 -0.1134604999999999
ZR137   ZR 0.43188 0.43188 -0.43188 2.774591899999997
ZR138   ZR -0.43188 -0.43188 0.43188 2.7849346
O139   O 0.35917 -0.42463 -0.35917 -1.2476569000000008
O140   O -0.42463 0.35917 0.42463 -1.2476369999999992
O141   O -0.35917 0.42463 0.35917 -0.9804732000000004
H142   H -0.2929 0.3911 0.2929 0.2444594
O143   O 0.42463 -0.35917 -0.42463 -0.9804657999999992
H144   H 0.3911 -0.2929 -0.3911 0.2444576
O145   O -0.4796 0.41334 -0.41334 -0.9802727999999998
H146   H -0.4715 0.3723 -0.3723 0.2321199
O147   O 0.41334 -0.4796 0.4796 -0.9802725999999992
H148   H 0.3723 -0.4715 0.4715 0.2321288999999999
O149   O -0.41334 0.4796 -0.4796 -1.2969284000000003
O150   O 0.4796 -0.41334 0.41334 -1.296942700000001
ZR151   ZR 0.44436 -0.44436 -0.33658 2.752853899999998
O152   O 0.30615 -0.30615 -0.21045 -0.7183019000000002
O153   O -0.4782 0.4782 -0.2822 -0.4150629000000005
H154   H 0.2689 -0.2689 -0.2225 0.06506
ZR155   ZR -0.44436 0.44436 0.33658 2.7528549999999967
O156   O -0.30615 0.30615 0.21045 -0.7183025999999995
O157   O 0.4782 -0.4782 0.2822 -0.4150579000000007
H158   H -0.2689 0.2689 0.2225 0.0650608
ZR159   ZR -0.33658 0.33658 0.44436 2.752846699999999
O160   O -0.21045 0.21045 0.30615 -0.7182932999999991
O161   O -0.2822 0.2822 -0.4782 -0.4150954999999996
H162   H -0.2225 0.2225 0.2689 0.0650545999999999
ZR163   ZR 0.33658 -0.33658 -0.44436 2.7528541000000004
O164   O 0.21045 -0.21045 -0.30615 -0.7182926999999992
O165   O 0.2822 -0.2822 0.4782 -0.4150965000000006
H166   H 0.2225 -0.2225 -0.2689 0.0650553999999999
C167   C 0.35676 0.14324 0.35676 0.0409198999999995
C168   C 0.27231 0.22769 0.27231 0.0652999000000003
H169   H 0.3855 0.1145 0.3855 -0.099722
C170   C 0.14324 0.35676 0.14324 0.0409036
C171   C 0.22769 0.27231 0.22769 0.0653017
H172   H 0.1145 0.3855 0.1145 -0.099723
C173   C -0.35676 -0.14324 -0.35676 0.0409195999999996
C174   C -0.27231 -0.22769 -0.27231 0.0652995
H175   H -0.3855 -0.1145 -0.3855 -0.099722
C176   C -0.14324 -0.35676 -0.14324 0.0409041999999999
C177   C -0.22769 -0.27231 -0.22769 0.0653015999999997
H178   H -0.1145 -0.3855 -0.1145 -0.099723
