# Supplementary material for: Computational Characterization of Zr-Oxide MOFs for Adsorption Applications
Source: ACS Appl Mater Interfaces. 2022 Dec 14;14(51):56938–47. doi: 10.1021/acsami.2c13391 (PMC9801377; doi:10.1021/acsami.2c13391)
Supplement: Supplementary file 6 — am2c13391_si_006.zip [file am2c13391_si_006.zip › ENOWUB.cif]

data_ENOWUB_H
_audit_creation_date              2019-09-15
_audit_creation_method            'Materials Studio'
_symmetry_space_group_name_H-M    'P1'
_symmetry_Int_Tables_number       1
_symmetry_cell_setting            triclinic
loop_
_symmetry_equiv_pos_as_xyz
  x,y,z
_cell_length_a                    29.9410
_cell_length_b                    29.9410
_cell_length_c                    29.9410
_cell_angle_alpha                 90.0000
_cell_angle_beta                  90.0000
_cell_angle_gamma                 90.0000
loop_
_atom_site_label
_atom_site_type_symbol
_atom_site_fract_x
_atom_site_fract_y
_atom_site_fract_z
_atom_site_charge
H1   H 0.09007 0.3041 0.0 0.0383932
H2   H 0.149 0.24571 0.0 0.0173269
H3   H 0.09005 -0.19586 -0.5 0.032834
H4   H 0.14698 -0.25383 -0.5 0.0182594
H5   H -0.40995 0.30414 -0.5 0.0329224999999999
H6   H -0.35302 0.24617 -0.5 0.0183018999999999
H7   H -0.40995 -0.19586 0.0 0.0327264
H8   H -0.35302 -0.25383 0.0 0.0182873999999999
H9   H -0.09005 -0.30414 0.0 0.0331107
H10   H -0.14698 -0.24617 0.0 0.0183379
H11   H -0.09005 0.19586 -0.5 0.0329142999999999
H12   H -0.14698 0.25383 -0.5 0.0182986
H13   H 0.40995 -0.30414 -0.5 0.0324493999999999
H14   H 0.35302 -0.24617 -0.5 0.0182101999999999
H15   H 0.40993 0.1959 0.0 0.038402
H16   H 0.351 0.25429 0.0 0.0173292999999999
H17   H -0.09007 0.3041 0.0 0.0384986
H18   H -0.149 0.24571 0.0 0.0173773
H19   H -0.09007 -0.1959 -0.5 0.0386919999999999
H20   H -0.149 -0.25429 -0.5 0.0174077
H21   H 0.40993 0.3041 -0.5 0.0385476
H22   H 0.351 0.24571 -0.5 0.0173290999999999
H23   H 0.40995 -0.19586 0.0 0.0326197999999999
H24   H 0.35302 -0.25383 0.0 0.0182335
H25   H 0.09005 -0.30414 0.0 0.0330044
H26   H 0.14698 -0.24617 0.0 0.0182839
H27   H 0.09007 0.1959 -0.5 0.0385381999999999
H28   H 0.149 0.25429 -0.5 0.0173250999999999
H29   H -0.40993 -0.3041 -0.5 0.0383109
H30   H -0.351 -0.24571 -0.5 0.0173638
H31   H -0.40993 0.1959 0.0 0.0385071
H32   H -0.351 0.25429 0.0 0.0173792999999999
H33   H -9.244463733059e-33 0.09007 0.3041 0.0381413999999999
H34   H 0.0 0.149 0.24571 0.0173242999999999
H35   H 0.0 -0.40993 -0.1959 0.0376781
H36   H 3.08148791102e-33 -0.351 -0.25429 0.0172449
H37   H 0.5 0.09007 -0.1959 0.0378163
H38   H 0.5 0.149 -0.25429 0.0173577999999999
H39   H 0.5 -0.40995 0.30414 0.0325471
H40   H 0.5 -0.35302 0.24617 0.018282
H41   H 0.0 -0.09007 -0.3041 0.0377302999999999
H42   H 3.08148791102e-33 -0.149 -0.24571 0.0173094
H43   H -1.54074395551e-33 0.40993 0.1959 0.0381953
H44   H -3.08148791102e-33 0.351 0.25429 0.0173955999999999
H45   H 0.5 -0.09005 0.19586 0.0324925999999999
H46   H 0.5 -0.14698 0.25383 0.0182158
H47   H 0.5 0.40993 -0.3041 0.0377613999999999
H48   H 0.5 0.351 -0.24571 0.0172862999999999
H49   H -9.244463733059e-33 -0.09007 0.3041 0.0381015999999999
H50   H 0.0 -0.149 0.24571 0.017345
H51   H 0.0 0.40993 -0.1959 0.0378250999999999
H52   H 3.08148791102e-33 0.351 -0.25429 0.0173602999999999
H53   H 0.5 -0.09007 -0.1959 0.0377066
H54   H 0.5 -0.149 -0.25429 0.0172596999999999
H55   H 0.5 0.40993 0.3041 0.0382936
H56   H 0.5 0.351 0.24571 0.0173360999999999
H57   H 0.0 0.09007 -0.3041 0.0377703999999999
H58   H 3.08148791102e-33 0.149 -0.24571 0.0172887
H59   H -1.54074395551e-33 -0.40993 0.1959 0.0380479
H60   H -3.08148791102e-33 -0.351 0.25429 0.0172801999999999
H61   H 0.5 0.09007 0.1959 0.0383472999999999
H62   H 0.5 0.149 0.25429 0.0174069
H63   H 0.5 -0.40993 -0.3041 0.0377589
H64   H 0.5 -0.351 -0.24571 0.0173244999999999
H65   H 0.30414 6.162975822039e-33 0.09005 0.0327243
H66   H 0.24617 7.703719777549001e-33 0.14698 0.0182809999999999
H67   H 0.30414 -0.5 -0.40995 0.0328716999999999
H68   H 0.24617 -0.5 -0.35302 0.018368
H69   H -0.19586 -1.54074395551e-32 -0.40995 0.0326883999999999
H70   H -0.25383 -6.162975822039e-33 -0.35302 0.0183334
H71   H -0.1959 -0.5 0.09007 0.0383428
H72   H -0.25429 -0.5 0.149 0.0174064
H73   H -0.30414 -1.0014835710809999e-32 -0.09005 0.0326868999999999
H74   H -0.24617 -7.703719777549001e-33 -0.14698 0.0183413
H75   H -0.3041 -0.5 0.40993 0.0382915999999999
H76   H -0.24571 -0.5 0.351 0.0173472
H77   H 0.19586 1.2325951644079998e-32 0.40995 0.0327834999999999
H78   H 0.25383 6.162975822039e-33 0.35302 0.0183429
H79   H 0.19586 -0.5 -0.09005 0.0328659
H80   H 0.25383 -0.5 -0.14698 0.0183594999999999
H81   H 0.30414 2.311115933265e-33 -0.09005 0.0328657
H82   H 0.24617 1.54074395551e-33 -0.14698 0.0183659999999999
H83   H 0.30414 -0.5 0.40995 0.0327309999999999
H84   H 0.24617 -0.5 0.35302 0.0182824999999999
H85   H -0.1959 -6.162975822039e-33 0.40993 0.0383447
H86   H -0.25429 -6.162975822039e-33 0.351 0.0174054
H87   H -0.19586 -0.5 -0.09005 0.0326866
H88   H -0.25383 -0.5 -0.14698 0.0183343999999999
H89   H -0.3041 -5.3926038442840004e-33 0.09007 0.0382911
H90   H -0.24571 0.0 0.149 0.0173478
H91   H -0.30414 -0.5 -0.40995 0.0326893
H92   H -0.24617 -0.5 -0.35302 0.0183417999999999
H93   H 0.19586 -6.162975822039e-33 -0.40995 0.0328709
H94   H 0.25383 3.08148791102e-33 -0.35302 0.0183596999999999
H95   H 0.19586 -0.5 0.09005 0.0327783999999999
H96   H 0.25383 -0.5 0.14698 0.0183430999999999
H97   H 0.30414 0.09005 0.0 0.0328812
H98   H 0.24617 0.14698 0.0 0.0182759999999999
H99   H 0.3041 -0.40993 -0.5 0.0386364999999999
H100   H 0.24571 -0.351 -0.5 0.0173950999999999
H101   H -0.1959 0.09007 -0.5 0.0382152999999999
H102   H -0.25429 0.149 -0.5 0.0173157
H103   H -0.1959 -0.40993 0.0 0.0381892999999999
H104   H -0.25429 -0.351 0.0 0.0172915999999999
H105   H -0.3041 -0.09007 0.0 0.0382415999999999
H106   H -0.24571 -0.149 0.0 0.0173516
H107   H -0.3041 0.40993 -0.5 0.0382145999999999
H108   H -0.24571 0.351 -0.5 0.0173077999999999
H109   H 0.1959 -0.09007 -0.5 0.0385843
H110   H 0.25429 -0.149 -0.5 0.0173341
H111   H 0.19586 0.40995 0.0 0.0328813999999999
H112   H 0.25383 0.35302 0.0 0.0182835999999999
H113   H 0.3041 -0.09007 0.0 0.0386041
H114   H 0.24571 -0.149 0.0 0.0173832999999999
H115   H 0.30414 0.40995 -0.5 0.0328285
H116   H 0.24617 0.35302 -0.5 0.0182434
H117   H -0.19586 -0.09005 -0.5 0.0324849999999999
H118   H -0.25383 -0.14698 -0.5 0.0182168999999999
H119   H -0.19586 0.40995 0.0 0.0325147
H120   H -0.25383 0.35302 0.0 0.0182457999999999
H121   H -0.30414 0.09005 0.0 0.0325138999999999
H122   H -0.24617 0.14698 0.0 0.0182379
H123   H -0.30414 -0.40995 -0.5 0.0325377999999999
H124   H -0.24617 -0.35302 -0.5 0.0182776
H125   H 0.19586 0.09005 -0.5 0.0328289
H126   H 0.25383 0.14698 -0.5 0.0182503
H127   H 0.1959 -0.40993 0.0 0.0385507
H128   H 0.25429 -0.351 0.0 0.0173227999999999
H129   H 0.09007 0.0 -0.3041 0.0377362
H130   H 0.149 3.08148791102e-33 -0.24571 0.0172955
H131   H 0.09007 -0.5 0.1959 0.0379015
H132   H 0.149 -0.5 0.25429 0.0173157999999999
H133   H -0.40995 -3.08148791102e-33 0.19586 0.0325976999999999
H134   H -0.35302 -3.08148791102e-33 0.25383 0.0182896
H135   H -0.40993 -0.5 -0.3041 0.0377897999999999
H136   H -0.351 -0.5 -0.24571 0.0173166
H137   H -0.09005 6.162975822039e-33 0.30414 0.0322124999999999
H138   H -0.14699 0.0 0.24617 0.0181839999999999
H139   H -0.09007 -0.5 -0.1959 0.0377977
H140   H -0.149 -0.5 -0.25429 0.0173225999999999
H141   H 0.40993 1.54074395551e-33 -0.1959 0.0377285
H142   H 0.351 -3.08148791102e-33 -0.25429 0.0172972
H143   H 0.40993 -0.5 0.3041 0.0382795
H144   H 0.351 -0.5 0.24571 0.0173527999999999
H145   H -0.09007 0.0 -0.3041 0.0377977
H146   H -0.149 -6.162975822039e-33 -0.24571 0.0173185
H147   H -0.09005 -0.5 0.19586 0.0322126999999999
H148   H -0.14699 -0.5 0.25383 0.0181877999999999
H149   H 0.40993 6.162975822039e-33 0.1959 0.0382814999999999
H150   H 0.351 -3.08148791102e-33 0.25429 0.0173577999999999
H151   H 0.40993 -0.5 -0.3041 0.0377286
H152   H 0.351 -0.5 -0.24571 0.0172934
H153   H 0.09007 -3.08148791102e-33 0.3041 0.0378984999999999
H154   H 0.149 1.2325951644079998e-32 0.24571 0.0173092999999999
H155   H 0.09007 -0.5 -0.1959 0.0377372999999999
H156   H 0.149 -0.5 -0.25429 0.017301
H157   H -0.40993 -3.08148791102e-33 -0.1959 0.0377899
H158   H -0.351 3.08148791102e-33 -0.25429 0.0173193
H159   H -0.40995 -0.5 0.30414 0.0325967
H160   H -0.35302 -0.5 0.24617 0.0182862999999999
H161   H 7.703719777549e-34 0.30414 -0.09005 0.0324777
H162   H 1.54074395551e-33 0.24617 -0.14699 0.018263
H163   H 6.162975822039e-33 -0.19586 0.40995 0.0327174
H164   H -6.162975822039e-33 -0.25383 0.35302 0.0182892
H165   H 0.5 0.30414 0.40995 0.0327286
H166   H 0.5 0.24617 0.35302 0.018297
H167   H 0.5 -0.19586 -0.09005 0.0330736
H168   H 0.5 -0.25383 -0.14698 0.0183860999999999
H169   H -2.311115933265e-33 -0.30414 0.09005 0.0331097999999999
H170   H 0.0 -0.24617 0.14698 0.0183438999999999
H171   H -6.162975822039e-33 0.19586 -0.40995 0.0328758
H172   H 6.162975822039e-33 0.25383 -0.35302 0.0183685999999999
H173   H 0.5 -0.30414 -0.40995 0.0326809999999999
H174   H 0.5 -0.24617 -0.35302 0.0183322
H175   H 0.5 0.19586 0.09005 0.0323295999999999
H176   H 0.5 0.25383 0.14699 0.0181898
H177   H -2.311115933265e-33 0.30414 0.09005 0.0323588999999999
H178   H -1.54074395551e-33 0.24617 0.14699 0.0182056999999999
H179   H -6.162975822039e-33 -0.19586 -0.40995 0.0328359999999999
H180   H 6.162975822039e-33 -0.25383 -0.35302 0.0183467
H181   H 0.5 0.30414 -0.40995 0.0328842
H182   H 0.5 0.24617 -0.35302 0.0183714999999999
H183   H 0.5 -0.1959 0.09007 0.0386573
H184   H 0.5 -0.25429 0.149 0.0173967999999999
H185   H 7.703719777549e-34 -0.30414 -0.09005 0.0332282
H186   H 0.0 -0.24617 -0.14698 0.018401
H187   H 6.162975822039e-33 0.19586 0.40995 0.0327579999999999
H188   H -6.162975822039e-33 0.25383 0.35302 0.0183117999999999
H189   H 0.5 -0.3041 0.40993 0.0382698999999999
H190   H 0.5 -0.24571 0.351 0.0173507
H191   H 0.5 0.19586 -0.09005 0.0324862
H192   H 0.5 0.25383 -0.14699 0.0182651
H193   H -0.28172 -0.21269 -0.5 0.0077215
H194   H -0.21828 -0.28731 -0.5 0.0077635
H195   H -0.28731 -0.28172 0.0 0.0077268
H196   H -0.21269 -0.21828 0.0 0.0077431999999999
H197   H 0.21828 0.28731 -0.5 0.0077066
H198   H 0.28172 0.21269 -0.5 0.0077118999999999
H199   H 0.21828 0.21269 0.0 0.0077203999999999
H200   H 0.28172 0.28731 0.0 0.007726
H201   H 0.28731 -0.28172 0.0 0.0077173
H202   H 0.21269 -0.21828 0.0 0.0077336999999999
H203   H -0.28172 0.28731 0.0 0.0077416
H204   H -0.21828 0.21269 0.0 0.0077355999999999
H205   H 0.5 0.21828 0.28731 0.0077627999999999
H206   H 0.5 -0.28172 -0.21269 0.0077587999999999
H207   H 0.5 -0.21828 -0.28731 0.0077397
H208   H 0.5 0.28172 0.21269 0.0077388
H209   H -6.162975822039e-33 0.21828 0.21269 0.0077414999999999
H210   H 0.0 -0.28172 -0.28731 0.0077359999999999
H211   H 1.54074395551e-33 -0.21828 -0.21269 0.0077547
H212   H -6.162975822039e-33 0.28172 0.28731 0.0077656
H213   H 1.54074395551e-33 0.21828 -0.21269 0.00775
H214   H -6.162975822039e-33 -0.28172 0.28731 0.0077272999999999
H215   H -6.162975822039e-33 -0.21828 0.21269 0.0077464999999999
H216   H 0.0 0.28172 -0.28731 0.0077739
H217   H 0.21269 -0.28172 -0.5 0.0077325
H218   H 0.28731 -0.21828 -0.5 0.0077163
H219   H -0.28731 0.21828 -0.5 0.007726
H220   H -0.21269 0.28172 -0.5 0.007723
H221   H 0.21828 6.162975822039e-33 0.21269 0.0077262999999999
H222   H 0.21828 -0.5 -0.28731 0.007758
H223   H -0.28172 3.08148791102e-33 -0.28731 0.0077545999999999
H224   H -0.21828 -4.622231866529e-33 -0.21269 0.0077591999999999
H225   H 0.28172 0.0 0.28731 0.0077705
H226   H 0.28172 -0.5 -0.21269 0.0077507999999999
H227   H 0.21828 3.08148791102e-33 -0.21269 0.0077555
H228   H 0.21828 -0.5 0.28731 0.0077285999999999
H229   H -0.28172 -0.5 -0.21269 0.0077545999999999
H230   H -0.21828 -0.5 -0.28731 0.0077604999999999
H231   H 0.28172 -3.08148791102e-33 -0.28731 0.0077523999999999
H232   H 0.28172 -0.5 0.21269 0.0077690999999999
H233   H -0.28731 -6.162975822039e-33 0.28172 0.0077641999999999
H234   H -0.21269 4.622231866529e-33 0.21828 0.0077433
H235   H -0.21269 -0.5 0.28172 0.007745
H236   H -0.28731 -0.5 0.21828 0.0077625
H237   H 0.5 -0.28731 0.21828 0.0077644999999999
H238   H 0.5 -0.21269 0.28172 0.0077184999999999
H239   H 0.5 0.21828 -0.28731 0.0077734999999999
H240   H 0.5 0.28172 -0.21269 0.0077498999999999
H241   H 0.4401 -0.4401 -0.4401 0.274645
H242   H -0.4401 -0.4401 0.4401 0.2746659
H243   H -0.4401 0.4401 -0.4401 0.2746275999999999
H244   H 0.4401 0.4401 0.4401 0.2747071
H245   H 0.0599 0.4401 -0.0599 0.2746396
H246   H -0.0599 -0.4401 -0.0599 0.2746499999999999
H247   H -0.0599 0.0599 -0.4401 0.2746275
H248   H -0.4401 0.0599 0.0599 0.2746615999999999
H249   H 0.0599 0.0599 0.4401 0.2746908999999999
H250   H 0.0599 -0.0599 -0.4401 0.2746613
H251   H -0.0599 -0.0599 0.4401 0.2746655
H252   H 0.0599 -0.4401 0.0599 0.2747119
H253   H 0.4401 -0.0599 0.0599 0.2747117
H254   H -0.4401 -0.0599 -0.0599 0.2746334
H255   H -0.0599 0.4401 0.0599 0.2746456
H256   H 0.4401 0.0599 -0.0599 0.2746396
C257   C 0.1249 0.3138 0.0 0.0434247
C258   C 0.1583 0.2806 0.0 -0.0135206999999999
C259   C 0.1249 -0.1862 -0.5 0.0595556999999997
C260   C 0.1583 -0.2194 -0.5 -0.0583904000000004
C261   C 0.2305 -0.2501 -0.5 0.0339926999999997
C262   C -0.3751 0.3138 -0.5 0.0596252000000001
C263   C -0.3417 0.2806 -0.5 -0.0583587999999997
C264   C -0.2695 0.2499 -0.5 0.0339933999999999
C265   C -0.3751 -0.1862 0.0 0.0594272
C266   C -0.3417 -0.2194 0.0 -0.0582722999999996
C267   C -0.2695 -0.2501 0.0 0.0339812999999997
C268   C -0.1249 -0.3138 0.0 0.0596718000000002
C269   C -0.1583 -0.2806 0.0 -0.0584011000000002
C270   C -0.2305 -0.2499 0.0 0.0339898999999999
C271   C -0.1249 0.1862 -0.5 0.0596176000000001
C272   C -0.1583 0.2194 -0.5 -0.0583559999999998
C273   C -0.2305 0.2501 -0.5 0.0339926000000003
C274   C 0.3751 -0.3138 -0.5 0.0593092000000003
C275   C 0.3417 -0.2806 -0.5 -0.0582669999999998
C276   C 0.2695 -0.2499 -0.5 0.0339805999999995
C277   C 0.3751 0.1862 0.0 0.0434321000000004
C278   C 0.3417 0.2194 0.0 -0.0135193999999998
C279   C -0.1249 0.3138 0.0 0.0435276
C280   C -0.1583 0.2806 0.0 -0.0134705999999997
C281   C -0.1249 -0.1862 -0.5 0.0435702999999998
C282   C -0.1583 -0.2194 -0.5 -0.0134996999999996
C283   C 0.3751 0.3138 -0.5 0.0434640999999995
C284   C 0.3417 0.2806 -0.5 -0.0135481000000003
C285   C 0.3751 -0.1862 0.0 0.0593319000000001
C286   C 0.3417 -0.2194 0.0 -0.0583207999999997
C287   C 0.2695 -0.2501 0.0 0.0339695000000004
C288   C 0.1249 -0.3138 0.0 0.0595825000000003
C289   C 0.1583 -0.2806 0.0 -0.0584455000000003
C290   C 0.2305 -0.2499 0.0 0.0339821000000002
C291   C 0.1249 0.1862 -0.5 0.0434597999999999
C292   C 0.1583 0.2194 -0.5 -0.0135471999999996
C293   C -0.3751 -0.3138 -0.5 0.0433386000000002
C294   C -0.3417 -0.2806 -0.5 -0.013408
C295   C -0.3751 0.1862 0.0 0.0435363000000004
C296   C -0.3417 0.2194 0.0 -0.0134673999999996
C297   C 0.0 0.1249 0.3138 0.0433284
C298   C -3.08148791102e-33 0.1583 0.2806 -0.0133584000000004
C299   C 3.08148791102e-33 -0.3751 -0.1862 0.0430014999999999
C300   C 3.08148791102e-33 -0.3417 -0.2194 -0.0133089999999995
C301   C 0.5 0.1249 -0.1862 0.0431613000000004
C302   C 0.5 0.1583 -0.2194 -0.0132148
C303   C 0.5 -0.3751 0.3138 0.0594146000000002
C304   C 0.5 -0.3417 0.2806 -0.0582178000000004
C305   C 0.5 -0.2695 0.2499 0.0339821999999996
C306   C 3.08148791102e-33 -0.1249 -0.3138 0.0430669000000003
C307   C 0.0 -0.1583 -0.2806 -0.0132633999999995
C308   C -3.08148791102e-33 0.3751 0.1862 0.0433982000000003
C309   C -3.08148791102e-33 0.3417 0.2194 -0.0133122999999999
C310   C 0.5 -0.1249 0.1862 0.0593348999999996
C311   C 0.5 -0.1583 0.2194 -0.0582675999999997
C312   C 0.5 -0.2305 0.2501 0.0339941000000001
C313   C 0.5 0.3751 -0.3138 0.0430862999999996
C314   C 0.5 0.3417 -0.2806 -0.0132567000000003
C315   C 0.0 -0.1249 0.3138 0.0433118999999999
C316   C -3.08148791102e-33 -0.1583 0.2806 -0.0133628999999997
C317   C 3.08148791102e-33 0.3751 -0.1862 0.0431634
C318   C 3.08148791102e-33 0.3417 -0.2194 -0.0132142999999995
C319   C 0.5 -0.1249 -0.1862 0.0430194000000003
C320   C 0.5 -0.1583 -0.2194 -0.0132947000000003
C321   C 0.5 0.3751 0.3138 0.0433519000000002
C322   C 0.5 0.3417 0.2806 -0.0133993999999999
C323   C 3.08148791102e-33 0.1249 -0.3138 0.0430878999999997
C324   C 0.0 0.1583 -0.2806 -0.0132566
C325   C -3.08148791102e-33 -0.3751 0.1862 0.0432325000000002
C326   C -3.08148791102e-33 -0.3417 0.2194 -0.0134093000000001
C327   C 0.5 0.1249 0.1862 0.0434212
C328   C 0.5 0.1583 0.2194 -0.0133536999999996
C329   C 0.5 -0.3751 -0.3138 0.0430830000000002
C330   C 0.5 -0.3417 -0.2806 -0.0132494000000003
C331   C 0.3138 1.0785207688569999e-32 0.1249 0.0594599999999996
C332   C 0.2806 1.3866695599589998e-32 0.1583 -0.0582570999999996
C333   C 0.2499 0.0 0.2305 0.0340028999999999
C334   C 0.3138 -0.5 -0.3751 0.0595826999999999
C335   C 0.2806 -0.5 -0.3417 -0.0582038999999996
C336   C 0.2499 -0.5 -0.2695 0.0340085999999999
C337   C -0.1862 -9.244463733059e-33 -0.3751 0.0595337999999996
C338   C -0.2194 6.162975822039e-33 -0.3417 -0.058167
C339   C -0.2501 -6.162975822039e-33 -0.2695 0.0340078000000003
C340   C -0.1862 -0.5 0.1249 0.043438
C341   C -0.2194 -0.5 0.1583 -0.0133409000000002
C342   C -0.3138 1.54074395551e-33 -0.1249 0.0595268999999998
C343   C -0.2806 -1.0785207688569999e-32 -0.1583 -0.0581651
C344   C -0.2499 -6.162975822039e-33 -0.2305 0.0340046999999996
C345   C -0.3138 -0.5 0.3751 0.0433614000000002
C346   C -0.2806 -0.5 0.3417 -0.0133799000000003
C347   C 0.1862 -6.162975822039e-33 0.3751 0.0595543999999996
C348   C 0.2194 -3.08148791102e-33 0.3417 -0.0582031
C349   C 0.2501 3.08148791102e-33 0.2695 0.0339980000000004
C350   C 0.1862 -0.5 -0.1249 0.0595819000000004
C351   C 0.2194 -0.5 -0.1583 -0.0582045999999998
C352   C 0.2501 -0.5 -0.2305 0.0340112000000001
C353   C 0.3138 7.703719777549001e-33 -0.1249 0.0595780000000001
C354   C 0.2806 7.703719777549001e-33 -0.1583 -0.0582029999999997
C355   C 0.2499 -6.162975822039e-33 -0.2305 0.0340094000000004
C356   C 0.3138 -0.5 0.3751 0.0594833000000001
C357   C 0.2806 -0.5 0.3417 -0.0582555999999998
C358   C 0.2499 -0.5 0.2695 0.0340084999999996
C359   C -0.1862 0.0 0.3751 0.0434388999999999
C360   C -0.2194 3.08148791102e-33 0.3417 -0.0133407999999999
C361   C -0.1862 -0.5 -0.1249 0.0595337000000002
C362   C -0.2194 -0.5 -0.1583 -0.0581668999999998
C363   C -0.2501 -0.5 -0.2305 0.0340063999999999
C364   C -0.3138 -3.08148791102e-33 0.1249 0.0433678999999997
C365   C -0.2806 -6.162975822039e-33 0.1583 -0.0133818999999997
C366   C -0.3138 -0.5 -0.3751 0.0595306999999998
C367   C -0.2806 -0.5 -0.3417 -0.0581655000000003
C368   C -0.2499 -0.5 -0.2695 0.0340058
C369   C 0.1862 0.0 -0.3751 0.0595881
C370   C 0.2194 -3.08148791102e-33 -0.3417 -0.0582045999999998
C371   C 0.2501 6.162975822039e-33 -0.2695 0.0340097999999997
C372   C 0.1862 -0.5 0.1249 0.0595394000000002
C373   C 0.2194 -0.5 0.1583 -0.0582064000000004
C374   C 0.2501 -0.5 0.2305 0.0339931
C375   C 0.3138 0.1249 0.0 0.0595670999999997
C376   C 0.2806 0.1583 0.0 -0.058402
C377   C 0.2499 0.2305 0.0 0.0339862000000001
C378   C 0.3138 -0.3751 -0.5 0.0435420999999998
C379   C 0.2806 -0.3417 -0.5 -0.0135024000000001
C380   C -0.1862 0.1249 -0.5 0.0432433000000003
C381   C -0.2194 0.1583 -0.5 -0.0134486999999996
C382   C -0.1862 -0.3751 0.0 0.0432326999999999
C383   C -0.2194 -0.3417 0.0 -0.0134575000000003
C384   C -0.3138 -0.1249 0.0 0.0433006000000002
C385   C -0.2806 -0.1583 0.0 -0.0134132999999998
C386   C -0.3138 0.3751 -0.5 0.0432506000000003
C387   C -0.2806 0.3417 -0.5 -0.0134505999999996
C388   C 0.1862 -0.1249 -0.5 0.0434726999999997
C389   C 0.2194 -0.1583 -0.5 -0.0135446000000003
C390   C 0.1862 0.3751 0.0 0.0595612
C391   C 0.2194 0.3417 0.0 -0.0583985
C392   C 0.2501 0.2695 0.0 0.0339860999999999
C393   C 0.3138 -0.1249 0.0 0.0435318999999996
C394   C 0.2806 -0.1583 0.0 -0.0135199999999997
C395   C 0.3138 0.3751 -0.5 0.0595530999999995
C396   C 0.2806 0.3417 -0.5 -0.0583932999999996
C397   C 0.2499 0.2695 -0.5 0.0339872999999997
C398   C -0.1862 -0.1249 -0.5 0.0592984999999997
C399   C -0.2194 -0.1583 -0.5 -0.0582789000000003
C400   C -0.2501 -0.2305 -0.5 0.0339904000000004
C401   C -0.1862 0.3751 0.0 0.0593187999999997
C402   C -0.2194 0.3417 0.0 -0.0582668000000001
C403   C -0.2501 0.2695 0.0 0.0339790000000004
C404   C -0.3138 0.1249 0.0 0.0593222999999998
C405   C -0.2806 0.1583 0.0 -0.0582703000000002
C406   C -0.2499 0.2305 0.0 0.0339805000000001
C407   C -0.3138 -0.3751 -0.5 0.0593810000000001
C408   C -0.2806 -0.3417 -0.5 -0.0582294000000001
C409   C -0.2499 -0.2695 -0.5 0.0339764999999996
C410   C 0.1862 0.1249 -0.5 0.0595482
C411   C 0.2194 0.1583 -0.5 -0.0583881000000001
C412   C 0.2501 0.2305 -0.5 0.0339893
C413   C 0.1862 -0.3751 0.0 0.0434517000000003
C414   C 0.2194 -0.3417 0.0 -0.0135636000000003
C415   C 0.1249 0.0 -0.3138 0.0430846999999996
C416   C 0.1583 -6.162975822039e-33 -0.2806 -0.0132583000000003
C417   C 0.1249 -0.5 0.1862 0.0431233000000004
C418   C 0.1583 -0.5 0.2194 -0.013293
C419   C -0.3751 0.0 0.1862 0.0594289000000003
C420   C -0.3417 -7.703719777549001e-33 0.2194 -0.0582149999999996
C421   C -0.2695 0.0 0.2501 0.0339865000000001
C422   C -0.3751 -0.5 -0.3138 0.0431055000000002
C423   C -0.3417 -0.5 -0.2806 -0.0132523999999998
C424   C -0.1249 6.162975822039e-33 0.3138 0.0592116000000002
C425   C -0.1583 0.0 0.2806 -0.0580280999999995
C426   C -0.2305 -6.162975822039e-33 0.2499 0.0339802000000002
C427   C -0.1249 -0.5 -0.1862 0.0431131000000002
C428   C -0.1583 -0.5 -0.2194 -0.0132491999999997
C429   C 0.3751 -1.54074395551e-33 -0.1862 0.0430704999999997
C430   C 0.3417 6.162975822039e-33 -0.2194 -0.0132554000000002
C431   C 0.3751 -0.5 0.3138 0.0433405000000002
C432   C 0.3417 -0.5 0.2806 -0.0133856999999997
C433   C -0.1249 0.0 -0.3138 0.0431122999999997
C434   C -0.1583 -9.244463733059e-33 -0.2806 -0.0132481999999996
C435   C -0.1249 -0.5 0.1862 0.0592107000000003
C436   C -0.1583 -0.5 0.2194 -0.0580277999999996
C437   C -0.2305 -0.5 0.2501 0.0339806999999998
C438   C 0.3751 -7.703719777549001e-33 0.1862 0.0433561999999998
C439   C 0.3417 3.08148791102e-33 0.2194 -0.0133840999999996
C440   C 0.3751 -0.5 -0.3138 0.0430792000000002
C441   C 0.3417 -0.5 -0.2806 -0.0132604
C442   C 0.1249 6.162975822039e-33 0.3138 0.0431115999999995
C443   C 0.1583 9.244463733059e-33 0.2806 -0.0132932999999999
C444   C 0.1249 -0.5 -0.1862 0.0430767999999996
C445   C 0.1583 -0.5 -0.2194 -0.0132535000000002
C446   C -0.3751 -1.0785207688569999e-32 -0.1862 0.0431058999999995
C447   C -0.3417 -1.54074395551e-33 -0.2194 -0.0132507000000003
C448   C -0.3751 -0.5 0.3138 0.0594336999999995
C449   C -0.3417 -0.5 0.2806 -0.0582143000000003
C450   C -0.2695 -0.5 0.2499 0.0339878999999996
C451   C 3.08148791102e-33 0.3138 -0.1249 0.0593506000000001
C452   C 3.08148791102e-33 0.2806 -0.1583 -0.0580191000000001
C453   C 0.0 0.2499 -0.2305 0.0339881000000001
C454   C -6.162975822039e-33 -0.1862 0.3751 0.0594514000000003
C455   C -3.08148791102e-33 -0.2194 0.3417 -0.0582539999999998
C456   C 0.0 -0.2501 0.2695 0.0339926000000003
C457   C 0.5 0.3138 0.3751 0.0594720000000004
C458   C 0.5 0.2806 0.3417 -0.0582577000000004
C459   C 0.5 0.2499 0.2695 0.0339863999999998
C460   C 0.5 -0.1862 -0.1249 0.0597826000000001
C461   C 0.5 -0.2194 -0.1583 -0.0582921
C462   C 0.5 -0.2501 -0.2305 0.0340183999999998
C463   C -1.54074395551e-33 -0.3138 0.1249 0.059717
C464   C -3.08148791102e-33 -0.2806 0.1583 -0.0583828000000004
C465   C 0.0 -0.2499 0.2305 0.0340063999999999
C466   C 6.162975822039e-33 0.1862 -0.3751 0.0595883999999999
C467   C 3.08148791102e-33 0.2194 -0.3417 -0.0582013000000003
C468   C 0.0 0.2501 -0.2695 0.0340052000000001
C469   C 0.5 -0.3138 -0.3751 0.0595328999999997
C470   C 0.5 -0.2806 -0.3417 -0.0581646999999998
C471   C 0.5 -0.2499 -0.2695 0.0340065999999996
C472   C 0.5 0.1862 0.1249 0.0592302
C473   C 0.5 0.2194 0.1583 -0.0580693999999999
C474   C 0.5 0.2501 0.2305 0.0339742000000002
C475   C -1.54074395551e-33 0.3138 0.1249 0.0592480000000001
C476   C -3.08148791102e-33 0.2806 0.1583 -0.0580604999999998
C477   C 0.0 0.2499 0.2305 0.0339819999999999
C478   C 6.162975822039e-33 -0.1862 -0.3751 0.0595596
C479   C 3.08148791102e-33 -0.2194 -0.3417 -0.0582111999999996
C480   C 0.0 -0.2501 -0.2695 0.0340014000000001
C481   C 0.5 0.3138 -0.3751 0.0595905999999999
C482   C 0.5 0.2806 -0.3417 -0.0582026000000004
C483   C 0.5 0.2499 -0.2695 0.0340053999999998
C484   C 0.5 -0.1862 0.1249 0.0435919
C485   C 0.5 -0.2194 0.1583 -0.0134835000000004
C486   C 3.08148791102e-33 -0.3138 -0.1249 0.0598081999999999
C487   C 3.08148791102e-33 -0.2806 -0.1583 -0.0583388999999998
C488   C 0.0 -0.2499 -0.2305 0.0340137
C489   C -6.162975822039e-33 0.1862 0.3751 0.0594915
C490   C -3.08148791102e-33 0.2194 0.3417 -0.0582463999999998
C491   C 0.0 0.2501 0.2695 0.0339951999999996
C492   C 0.5 -0.3138 0.3751 0.0433447999999998
C493   C 0.5 -0.2806 0.3417 -0.0133926000000004
C494   C 0.5 0.1862 -0.1249 0.0593534
C495   C 0.5 0.2194 -0.1583 -0.0580185999999995
C496   C 0.5 0.2501 -0.2305 0.0339888000000003
C497   C 0.10471 0.39529 0.0 0.4037419
C498   C 0.1395 0.3605 0.0 -0.1529121
C499   C 0.2056 0.2944 0.0 -0.0071656000000004
C500   C 0.10471 -0.10471 -0.5 0.4037492
C501   C 0.1395 -0.1395 -0.5 -0.1529518999999997
C502   C 0.2056 -0.2056 -0.5 -0.0071645
C503   C -0.10471 -0.39529 0.0 0.4038047999999996
C504   C -0.1395 -0.3605 0.0 -0.1529769999999999
C505   C -0.2056 -0.2944 0.0 -0.0071829000000001
C506   C -0.10471 0.10471 -0.5 0.4037917000000002
C507   C -0.1395 0.1395 -0.5 -0.1529248
C508   C -0.2056 0.2056 -0.5 -0.0071484999999995
C509   C 0.39529 0.10471 0.0 0.4037528999999997
C510   C 0.3605 0.1395 0.0 -0.1529087000000002
C511   C 0.2944 0.2056 0.0 -0.0071694000000004
C512   C -0.10471 0.39529 0.0 0.4037854999999997
C513   C -0.1395 0.3605 0.0 -0.1528793000000003
C514   C -0.2056 0.2944 0.0 -0.0071602999999997
C515   C -0.10471 -0.10471 -0.5 0.4037936999999996
C516   C -0.1395 -0.1395 -0.5 -0.1529289
C517   C -0.2056 -0.2056 -0.5 -0.0071656999999998
C518   C 0.39529 0.39529 -0.5 0.4037375000000001
C519   C 0.3605 0.3605 -0.5 -0.1529550999999998
C520   C 0.2944 0.2944 -0.5 -0.0071298000000004
C521   C 0.10471 -0.39529 0.0 0.4037458999999996
C522   C 0.1395 -0.3605 0.0 -0.1530148999999996
C523   C 0.2056 -0.2944 0.0 -0.0071779000000002
C524   C 0.10471 0.10471 -0.5 0.4037290999999996
C525   C 0.1395 0.1395 -0.5 -0.1529547000000004
C526   C 0.2056 0.2056 -0.5 -0.0071292999999998
C527   C -6.162975822039e-33 0.10471 0.39529 0.4038766000000002
C528   C -6.162975822039e-33 0.1395 0.3605 -0.1528945999999997
C529   C 0.0 0.2056 0.2944 -0.0071662000000003
C530   C 0.5 0.10471 -0.10471 0.4039621000000002
C531   C 0.5 0.1395 -0.1395 -0.1528397000000003
C532   C 0.5 0.2056 -0.2056 -0.0071399999999997
C533   C 1.2325951644079998e-32 -0.10471 -0.39529 0.4039163999999999
C534   C 6.162975822039e-33 -0.1395 -0.3605 -0.1528708999999999
C535   C 0.0 -0.2056 -0.2944 -0.0071339000000003
C536   C 1.54074395551e-33 0.39529 0.10471 0.4039212000000001
C537   C -1.54074395551e-33 0.3605 0.1395 -0.1528716000000001
C538   C -1.54074395551e-33 0.2944 0.2056 -0.0071399000000003
C539   C 0.5 -0.10471 0.10471 0.4038250999999997
C540   C 0.5 -0.1395 0.1395 -0.1529252000000003
C541   C 0.5 -0.2056 0.2056 -0.0071583999999997
C542   C -6.162975822039e-33 -0.10471 0.39529 0.4038659999999998
C543   C -6.162975822039e-33 -0.1395 0.3605 -0.1529046999999996
C544   C 0.0 -0.2056 0.2944 -0.0071289999999999
C545   C 0.5 -0.10471 -0.10471 0.4038835
C546   C 0.5 -0.1395 -0.1395 -0.1528400999999997
C547   C 0.5 -0.2056 -0.2056 -0.0071734000000001
C548   C 0.5 0.39529 0.39529 0.4038722000000003
C549   C 0.5 0.3605 0.3605 -0.1529470999999995
C550   C 0.5 0.2944 0.2944 -0.0071656000000004
C551   C 1.2325951644079998e-32 0.10471 -0.39529 0.4039422999999997
C552   C 6.162975822039e-33 0.1395 -0.3605 -0.1528534999999999
C553   C 0.0 0.2056 -0.2944 -0.0071741999999996
C554   C 0.5 0.10471 0.10471 0.4039178000000003
C555   C 0.5 0.1395 0.1395 -0.1529223999999995
C556   C 0.5 0.2056 0.2056 -0.0071392000000001
C557   C 0.39529 1.0785207688569999e-32 0.10471 0.4038801999999997
C558   C 0.3605 7.703719777549001e-33 0.1395 -0.1529506999999998
C559   C 0.2944 1.3866695599589998e-32 0.2056 -0.0071494000000003
C560   C 0.39529 -0.5 -0.39529 0.4039199
C561   C 0.3605 -0.5 -0.3605 -0.1528682999999997
C562   C 0.2944 -0.5 -0.2944 -0.0071481999999996
C563   C -0.39529 -2.311115933265e-33 -0.10471 0.4039162000000003
C564   C -0.3605 -3.08148791102e-33 -0.1395 -0.1528178000000002
C565   C -0.2944 -1.3866695599589998e-32 -0.2056 -0.0071437999999997
C566   C -0.39529 -0.5 0.39529 0.4038944999999998
C567   C -0.3605 -0.5 0.3605 -0.1528802000000002
C568   C -0.2944 -0.5 0.2944 -0.0071716000000003
C569   C 0.10471 6.162975822039e-33 0.39529 0.4039305999999998
C570   C 0.1395 3.08148791102e-33 0.3605 -0.1529254
C571   C 0.2056 3.08148791102e-33 0.2944 -0.0071365999999999
C572   C 0.39529 7.703719777549e-34 -0.10471 0.4039277999999999
C573   C 0.3605 1.54074395551e-33 -0.1395 -0.1528698999999997
C574   C 0.2944 1.54074395551e-33 -0.2056 -0.0071443000000002
C575   C 0.39529 -0.5 0.39529 0.4038840999999999
C576   C 0.3605 -0.5 0.3605 -0.1529445000000002
C577   C 0.2944 -0.5 0.2944 -0.0071567999999997
C578   C -0.39529 1.54074395551e-33 0.10471 0.4038835
C579   C -0.3605 -1.54074395551e-33 0.1395 -0.1528925000000001
C580   C -0.2944 -1.54074395551e-33 0.2056 -0.0071637000000004
C581   C -0.39529 -0.5 -0.39529 0.4039175000000004
C582   C -0.3605 -0.5 -0.3605 -0.1528090000000004
C583   C -0.2944 -0.5 -0.2944 -0.0071510999999997
C584   C 0.10471 -0.5 0.10471 0.4039139
C585   C 0.1395 -0.5 0.1395 -0.1529363000000003
C586   C 0.2056 -0.5 0.2056 -0.0071282999999997
C587   C 0.39529 -0.39529 -0.5 0.4037942000000001
C588   C 0.3605 -0.3605 -0.5 -0.1529296000000002
C589   C 0.2944 -0.2944 -0.5 -0.0071270999999999
C590   C -0.39529 -0.10471 0.0 0.4038512000000001
C591   C -0.3605 -0.1395 0.0 -0.1529581999999996
C592   C -0.2944 -0.2056 0.0 -0.0071437999999997
C593   C -0.39529 0.39529 -0.5 0.4038012999999996
C594   C -0.3605 0.3605 -0.5 -0.1529220999999996
C595   C -0.2944 0.2944 -0.5 -0.0071533999999999
C596   C 0.39529 -0.10471 0.0 0.4037807999999998
C597   C 0.3605 -0.1395 0.0 -0.1529965999999998
C598   C 0.2944 -0.2056 0.0 -0.0071380999999997
C599   C -0.39529 0.10471 0.0 0.4037934999999999
C600   C -0.3605 0.1395 0.0 -0.1528774999999997
C601   C -0.2944 0.2056 0.0 -0.0071602000000003
C602   C -0.39529 -0.39529 -0.5 0.4038272999999996
C603   C -0.3605 -0.3605 -0.5 -0.1529116999999997
C604   C -0.2944 -0.2944 -0.5 -0.0071411000000001
C605   C 0.10471 6.162975822039e-33 -0.39529 0.4039292999999997
C606   C 0.1395 0.0 -0.3605 -0.1528676999999998
C607   C 0.2056 0.0 -0.2944 -0.0071491999999997
C608   C -0.10471 -6.162975822039e-33 0.39529 0.4039291
C609   C -0.1395 0.0 0.3605 -0.1528627
C610   C -0.2056 0.0 0.2944 -0.0071436
C611   C -0.10471 -0.5 -0.10471 0.4039244000000002
C612   C -0.1395 -0.5 -0.1395 -0.1528147999999998
C613   C -0.2056 -0.5 -0.2056 -0.0071517999999999
C614   C -0.10471 3.08148791102e-33 -0.39529 0.4039282000000002
C615   C -0.1395 -6.162975822039e-33 -0.3605 -0.1528109000000004
C616   C -0.2056 -3.08148791102e-33 -0.2944 -0.0071484000000001
C617   C -0.10471 -0.5 0.10471 0.4039292000000003
C618   C -0.1395 -0.5 0.1395 -0.1528666999999997
C619   C -0.2056 -0.5 0.2056 -0.0071457999999999
C620   C 0.10471 -0.5 -0.10471 0.4039362999999998
C621   C 0.1395 -0.5 -0.1395 -0.1528695999999998
C622   C 0.2056 -0.5 -0.2056 -0.0071491999999997
C623   C 7.703719777549e-34 0.39529 -0.10471 0.4039621999999996
C624   C 3.08148791102e-33 0.3605 -0.1395 -0.1528428000000001
C625   C 1.54074395551e-33 0.2944 -0.2056 -0.0071384999999999
C626   C 1.54074395551e-33 -0.39529 0.10471 0.4038253999999996
C627   C -1.54074395551e-33 -0.3605 0.1395 -0.1529322999999998
C628   C -1.54074395551e-33 -0.2944 0.2056 -0.0071700999999997
C629   C 0.5 -0.39529 -0.39529 0.4039181999999996
C630   C 0.5 -0.3605 -0.3605 -0.1528147000000004
C631   C 0.5 -0.2944 -0.2944 -0.0071335000000001
C632   C 0.5 0.39529 -0.39529 0.4039415000000002
C633   C 0.5 0.3605 -0.3605 -0.1528534999999999
C634   C 0.5 0.2944 -0.2944 -0.0071738000000003
C635   C 7.703719777549e-34 -0.39529 -0.10471 0.4038804000000002
C636   C 3.08148791102e-33 -0.3605 -0.1395 -0.1528982000000001
C637   C 1.54074395551e-33 -0.2944 -0.2056 -0.0071715000000001
C638   C 0.5 -0.39529 0.39529 0.4038651
C639   C 0.5 -0.3605 0.3605 -0.1528999999999998
C640   C 0.5 -0.2944 0.2944 -0.0071395
O641   O 0.11922 0.43605 0.0 -0.5781018000000007
O642   O 0.11922 -0.06395 -0.5 -0.5791585000000001
O643   O -0.38078 0.43605 -0.5 -0.5793423999999998
O644   O -0.38078 -0.06395 0.0 -0.5793303999999999
O645   O -0.11922 -0.43605 0.0 -0.5793949000000005
O646   O -0.11922 0.06395 -0.5 -0.5793462999999992
O647   O 0.38078 -0.43605 -0.5 -0.5790910999999994
O648   O 0.38078 0.06395 0.0 -0.5780998000000004
O649   O -0.11922 0.43605 0.0 -0.5782860999999997
O650   O -0.11922 -0.06395 -0.5 -0.5783374000000006
O651   O 0.38078 0.43605 -0.5 -0.5781573000000009
O652   O 0.38078 -0.06395 0.0 -0.5791416999999992
O653   O 0.11922 -0.43605 0.0 -0.5792120000000001
O654   O 0.11922 0.06395 -0.5 -0.5781580999999996
O655   O -0.38078 -0.43605 -0.5 -0.5782661000000004
O656   O -0.38078 0.06395 0.0 -0.5782883000000005
O657   O -3.08148791102e-33 0.11922 0.43605 -0.5781121000000002
O658   O 7.703719777549e-34 -0.38078 -0.06395 -0.5778269999999992
O659   O 0.5 0.11922 -0.06395 -0.5781899999999993
O660   O 0.5 -0.38078 0.43605 -0.5792728999999994
O661   O 0.0 -0.11922 -0.43605 -0.5780229000000006
O662   O -1.54074395551e-33 0.38078 0.06395 -0.5783213000000007
O663   O 0.5 -0.11922 0.06395 -0.5790766999999999
O664   O 0.5 0.38078 -0.43605 -0.5779832999999996
O665   O -3.08148791102e-33 -0.11922 0.43605 -0.5781413999999998
O666   O 7.703719777549e-34 0.38078 -0.06395 -0.5782021999999998
O667   O 0.5 -0.11922 -0.06395 -0.5779022999999999
O668   O 0.5 0.38078 0.43605 -0.5781504999999996
O669   O 0.0 0.11922 -0.43605 -0.5779945000000009
O670   O -1.54074395551e-33 -0.38078 0.06395 -0.5779454000000008
O671   O 0.5 0.11922 0.06395 -0.5783591999999995
O672   O 0.5 -0.38078 -0.43605 -0.5780984999999994
O673   O 0.43605 1.3866695599589998e-32 0.11922 -0.5792859000000004
O674   O 0.43605 -0.5 -0.38078 -0.5795799000000006
O675   O -0.06395 0.0 -0.38078 -0.5794949999999996
O676   O -0.06395 -0.5 0.11922 -0.5783988999999998
O677   O -0.43605 -1.694818351061e-32 -0.11922 -0.5795058999999991
O678   O -0.43605 -0.5 0.38078 -0.5782074999999995
O679   O 0.06395 3.08148791102e-33 0.38078 -0.5794786999999992
O680   O 0.06395 -0.5 -0.11922 -0.5795738999999998
O681   O 0.43605 -1.54074395551e-33 -0.11922 -0.5795825000000008
O682   O 0.43605 -0.5 0.38078 -0.5792871999999996
O683   O -0.06395 3.08148791102e-33 0.38078 -0.5783953999999998
O684   O -0.06395 -0.5 -0.11922 -0.5794999000000001
O685   O -0.43605 -4.622231866529e-33 0.11922 -0.5782059000000004
O686   O -0.43605 -0.5 -0.38078 -0.5795051999999998
O687   O 0.06395 6.162975822039e-33 -0.38078 -0.5795726999999999
O688   O 0.06395 -0.5 0.11922 -0.5794754999999991
O689   O 0.43605 0.11922 0.0 -0.5792667999999992
O690   O 0.43605 -0.38078 -0.5 -0.5783503999999997
O691   O -0.06395 0.11922 -0.5 -0.5780741000000003
O692   O -0.06395 -0.38078 0.0 -0.5779659000000006
O693   O -0.43605 -0.11922 0.0 -0.5781530000000004
O694   O -0.43605 0.38078 -0.5 -0.5780659000000004
O695   O 0.06395 -0.11922 -0.5 -0.5781617000000008
O696   O 0.06395 0.38078 0.0 -0.5792765000000006
O697   O 0.43605 -0.11922 0.0 -0.5782611000000006
O698   O 0.43605 0.38078 -0.5 -0.5791862000000005
O699   O -0.06395 -0.11922 -0.5 -0.5790514000000009
O700   O -0.06395 0.38078 0.0 -0.5791684000000004
O701   O -0.43605 0.11922 0.0 -0.5791565999999992
O702   O -0.43605 -0.38078 -0.5 -0.5792424999999994
O703   O 0.06395 0.11922 -0.5 -0.5791927999999995
O704   O 0.06395 -0.38078 0.0 -0.5780729000000004
O705   O 0.11922 -6.162975822039e-33 -0.43605 -0.5779855999999999
O706   O 0.11922 -0.5 0.06395 -0.5780881999999998
O707   O -0.38078 -9.244463733059e-33 0.06395 -0.5792660999999999
O708   O -0.38078 -0.5 -0.43605 -0.5780940000000001
O709   O -0.11922 -6.162975822039e-33 0.43605 -0.5791962000000002
O710   O -0.11922 -0.5 -0.06395 -0.5780975000000002
O711   O 0.38078 1.155557966632e-32 -0.06395 -0.5779969999999999
O712   O 0.38078 -0.5 0.43605 -0.5781486000000005
O713   O -0.11922 -1.8488927466119999e-32 -0.43605 -0.5780945000000006
O714   O -0.11922 -0.5 0.06395 -0.5791971
O715   O 0.38078 1.2325951644079998e-32 0.06395 -0.5781580999999996
O716   O 0.38078 -0.5 -0.43605 -0.5779867000000003
O717   O 0.11922 1.2325951644079998e-32 0.43605 -0.5780808999999998
O718   O 0.11922 -0.5 -0.06395 -0.5779955999999995
O719   O -0.38078 -1.0014835710809999e-32 -0.06395 -0.5781001000000003
O720   O -0.38078 -0.5 0.43605 -0.5792646999999995
O721   O 1.54074395551e-33 0.43605 -0.11922 -0.5794762000000002
O722   O -6.162975822039e-33 -0.06395 0.38078 -0.5793751
O723   O 0.5 0.43605 0.38078 -0.5792716000000002
O724   O 0.5 -0.06395 -0.11922 -0.5795989000000006
O725   O -1.54074395551e-33 -0.43605 0.11922 -0.5794455999999997
O726   O 6.162975822039e-33 0.06395 -0.38078 -0.5795443000000002
O727   O 0.5 -0.43605 -0.38078 -0.5795338000000001
O728   O 0.5 0.06395 0.11922 -0.5792076999999995
O729   O -1.54074395551e-33 0.43605 0.11922 -0.5792839999999995
O730   O 6.162975822039e-33 -0.06395 -0.38078 -0.5795715999999995
O731   O 0.5 0.43605 -0.38078 -0.5795557999999996
O732   O 0.5 -0.06395 0.11922 -0.5783129999999996
O733   O 1.54074395551e-33 -0.43605 -0.11922 -0.5796375000000005
O734   O -6.162975822039e-33 0.06395 0.38078 -0.5793479000000001
O735   O 0.5 -0.43605 0.38078 -0.5782428
O736   O 0.5 0.06395 -0.11922 -0.5794876000000002
O737   O 0.04086 0.45914 0.04086 -1.2495551000000005
O738   O -0.04086 -0.45914 0.04086 -1.2495531999999994
O739   O 0.45914 0.04086 0.04086 -1.2495495000000003
O740   O -0.04086 0.45914 -0.04086 -1.2495993999999992
O741   O 0.45914 0.45914 0.45914 -0.9843811999999996
O742   O 0.04086 -0.45914 -0.04086 -1.2495607
O743   O 0.04086 0.04086 0.45914 -0.9843691000000004
O744   O 0.04086 -0.04086 -0.45914 -0.9843519999999994
O745   O -0.04086 -0.04086 0.45914 -0.9843537999999992
O746   O -0.04086 0.04086 -0.45914 -0.9843335
O747   O 0.45914 -0.45914 -0.45914 -0.9843402
O748   O -0.45914 0.04086 -0.04086 -1.2495995000000004
O749   O -0.45914 -0.45914 0.45914 -0.9843544000000009
O750   O 0.45914 -0.04086 -0.04086 -1.2495679000000006
O751   O -0.45914 -0.04086 0.04086 -1.2495537999999993
O752   O -0.45914 0.45914 -0.45914 -0.9843335
O753   O 0.45914 0.04086 -0.04086 -0.9843393999999996
O754   O 0.45914 -0.45914 0.45914 -1.249542
O755   O -0.45914 -0.04086 -0.04086 -0.9843369000000006
O756   O -0.45914 0.45914 0.45914 -1.2495592999999996
O757   O 0.04086 -0.04086 0.45914 -1.249542099999999
O758   O 0.04086 0.45914 -0.04086 -0.9843396999999996
O759   O 0.45914 -0.04086 0.04086 -0.9843837999999998
O760   O 0.45914 0.45914 -0.45914 -1.2495729000000004
O761   O -0.45914 0.04086 0.04086 -0.9843533000000004
O762   O -0.45914 -0.45914 -0.45914 -1.2495951000000003
O763   O 0.04086 0.04086 -0.45914 -1.2495712
O764   O -0.04086 0.04086 0.45914 -1.2495660999999991
O765   O -0.04086 -0.04086 -0.45914 -1.2495875000000003
O766   O -0.04086 0.45914 0.04086 -0.9843419000000004
O767   O 0.04086 -0.45914 0.04086 -0.9843840000000004
O768   O -0.04086 -0.45914 -0.04086 -0.9843492000000004
ZR769   ZR 0.08254 -0.5 0.0 2.7748108999999985
ZR770   ZR -0.41746 -0.5 -0.5 2.7747401000000025
ZR771   ZR -0.08254 -0.5 0.0 2.774735999999997
ZR772   ZR -0.08254 0.0 -0.5 2.7747393
ZR773   ZR 0.41746 -0.5 -0.5 2.7748162999999977
ZR774   ZR -0.41746 -9.244463733059e-33 0.0 2.7747360999999984
ZR775   ZR 0.0 0.08254 -0.5 2.7748068000000004
ZR776   ZR 0.0 -0.41746 0.0 2.7748718
ZR777   ZR 0.5 -0.41746 -0.5 2.7747480999999965
ZR778   ZR 0.0 -0.08254 -0.5 2.7748102999999986
ZR779   ZR 0.0 0.41746 0.0 2.774735700000001
ZR780   ZR 0.5 0.08254 0.0 2.774740399999999
ZR781   ZR 0.5 4.622231866529e-33 0.08254 2.774751600000002
ZR782   ZR 0.5 -0.5 -0.41746 2.7746085
ZR783   ZR 0.5 -2.311115933265e-33 -0.08254 2.7746055
ZR784   ZR 0.5 -0.5 0.41746 2.774754399999999
ZR785   ZR 0.0 -0.5 -0.08254 2.774608299999997
ZR786   ZR 6.162975822039e-33 0.0 -0.41746 2.774611
ZR787   ZR 0.5 -0.08254 0.0 2.7748107000000037
ZR788   ZR 0.5 0.41746 -0.5 2.7748107999999974
ZR789   ZR 0.08254 6.162975822039e-33 -0.5 2.774816600000001
ZR790   ZR 0.41746 6.162975822039e-33 0.0 2.774811999999997
ZR791   ZR -9.244463733059e-33 -3.08148791102e-33 0.41746 2.774691599999997
ZR792   ZR -1.54074395551e-33 -0.5 0.08254 2.7746885000000034
