# Supplementary material for: Computational Characterization of Zr-Oxide MOFs for Adsorption Applications
Source: ACS Appl Mater Interfaces. 2022 Dec 14;14(51):56938–47. doi: 10.1021/acsami.2c13391 (PMC9801377; doi:10.1021/acsami.2c13391)
Supplement: Supplementary file 6 — am2c13391_si_006.zip [file am2c13391_si_006.zip › GOXZAW.cif]

data_GOXZAW_H
_audit_creation_date              2020-06-04
_audit_creation_method            'Materials Studio'
_symmetry_space_group_name_H-M    'PM'
_symmetry_Int_Tables_number       6
_symmetry_cell_setting            monoclinic
loop_
_symmetry_equiv_pos_as_xyz
  x,y,z
  x,-y,z
_cell_length_a                    19.7712
_cell_length_b                    10.0497
_cell_length_c                    19.9849
_cell_angle_alpha                 90.0000
_cell_angle_beta                  90.0000
_cell_angle_gamma                 90.0000
loop_
_atom_site_label
_atom_site_type_symbol
_atom_site_fract_x
_atom_site_fract_y
_atom_site_fract_z
_atom_site_charge
H1   H -0.17704 0.23282 0.1673 0.023107100000000047
H3   H -0.09071 0.22732 -0.22302 0.04952769999999995
H5   H -0.17704 -0.26718 -0.3327 0.02396560000000003
H7   H -0.09071 -0.27268 0.27698 0.05106149999999998
H9   H 0.32296 -0.23282 -0.1673 0.019915600000000037
H11   H 0.4093 -0.22732 0.22302 0.04922769999999999
H13   H 0.32297 0.2672 0.3327 0.020964699999999947
H15   H 0.40929 0.27267 -0.27698 0.0489214
H17   H -0.32297 -0.2328 0.1673 0.0233833
H19   H -0.40929 -0.22733 -0.22302 0.047572700000000016
H21   H -0.32296 0.26718 -0.3327 0.02237210000000001
H23   H -0.4093 0.27268 0.27698 0.04787229999999998
H25   H 0.17703 0.2328 -0.1673 0.02017469999999999
H27   H 0.09071 0.22734 0.22302 0.047320200000000034
H29   H 0.17703 -0.2672 0.3327 0.019352099999999983
H31   H 0.09071 -0.27266 -0.27698 0.045743100000000037
H33   H -0.25 0.26469 0.02701 -0.0033012999999999515
H35   H -0.25 -0.23529 -0.47298 -0.0020841000000000327
H37   H 0.25 -0.26469 -0.02701 -0.0036795999999998936
H39   H 0.25 0.23533 0.47299 -0.004321000000000018
H41   H 0.48389 0.23058 0.42096 0.2028272
H43   H -0.48389 0.26942 0.07904 0.2026226
H45   H 0.01611 0.26942 -0.07904 0.2026756
H47   H 0.01611 -0.23058 0.42096 0.2030985
H49   H -0.10091 -4.622231866529001e-33 -0.09511 0.06659559999999998
H50   H 0.39909 1.694818351061e-32 0.09511 0.06780330000000001
H51   H -0.39908 -1.0785207688569999e-32 -0.09511 0.07362880000000005
H52   H 0.10092 7.703719777549e-33 0.09511 0.07480180000000003
H53   H -0.33825 -1.2325951644079998e-32 -0.43763 0.2417644
H54   H 0.403 -6.1629758220389994e-33 -0.39829 0.2051465
H55   H -0.16175 -2.4651903288159996e-32 -0.43763 0.24171640000000005
H56   H -0.10091 -0.5 0.40489 0.06843520000000003
H57   H 0.39908 -0.5 -0.40489 0.07366209999999995
H58   H -0.39909 0.5 0.40489 0.06774749999999996
H59   H 0.10092 0.5 -0.40489 0.07295189999999996
H60   H 0.33826 0.5 -0.06238 0.2540061
H61   H -0.403 0.5 -0.10171 0.20522430000000005
H62   H -0.16174 -0.5 0.06238 0.253956
H63   H 0.097 -0.5 0.10171 0.20511149999999997
H64   H 0.097 -1.2325951644079998e-32 -0.39829 0.20454609999999995
C65   C -0.1423 0.2848 0.1347 0.3286391000000002
C67   C -0.0731 0.281 -0.1798 0.30900570000000016
C69   C -0.1423 -0.2152 -0.3653 0.32193979999999994
C71   C -0.0731 -0.219 0.3202 0.30967199999999995
C73   C 0.3577 -0.2848 -0.1347 0.3292726999999997
C75   C 0.4269 -0.281 0.1798 0.30846339999999994
C77   C 0.3577 0.2152 0.3653 0.3466075000000002
C79   C 0.4269 0.219 -0.3202 0.31093990000000016
C81   C -0.3577 -0.2848 0.1347 0.3382322999999996
C83   C -0.4269 -0.281 -0.1798 0.3121362000000003
C85   C -0.3577 0.2152 -0.3653 0.3218838999999996
C87   C -0.4269 0.219 0.3202 0.3095507
C89   C 0.1423 0.2848 -0.1347 0.33885149999999964
C91   C 0.0731 0.281 0.1798 0.3115861000000004
C93   C 0.1423 -0.2152 0.3653 0.3465588000000004
C95   C 0.0731 -0.219 -0.3202 0.3108170000000001
C97   C -0.25 0.314 -0.0203 0.3132970999999998
C99   C -0.25 -0.186 0.4797 0.28582909999999995
C101   C 0.25 -0.314 0.0203 0.31398870000000034
C103   C 0.25 0.186 -0.4797 0.3412398000000003
C105   C -0.0908 -3.851859888774e-33 -0.042 0.3731491
C106   C 0.4092 1.463706757734e-32 0.042 0.3727780000000003
C107   C -0.4092 -1.463706757734e-32 -0.042 0.4063353000000003
C108   C 0.0908 6.933347799794e-33 0.042 0.4059619000000003
C109   C -0.0908 -0.5 0.458 0.3734149999999996
C110   C 0.4092 -0.5 -0.458 0.4057478000000003
C111   C -0.4092 0.5 0.458 0.3733240000000002
C112   C 0.0908 0.5 -0.458 0.4056378000000001
O113   O -0.0843 0.109 -0.0062 -0.5836997999999998
O115   O -0.1038 0.3683 0.1623 -0.5571642000000008
O117   O -0.1944 0.3382 -0.0434 -0.5383724999999995
O119   O -0.1449 0.2548 0.0742 -0.5128030999999993
O121   O -0.0099 0.3507 0.0519 -1.2356122000000005
O123   O -0.1 0.2511 -0.1257 -0.5413910000000008
O125   O -0.0277 0.3681 -0.19 -0.5652831000000003
O127   O -0.0843 -0.391 0.4938 -0.5844307999999998
O129   O -0.1038 -0.1317 -0.3377 -0.5551407000000008
O131   O -0.1944 -0.1618 0.4566 -0.5290453999999993
O133   O -0.1449 -0.2452 -0.4258 -0.5119577999999994
O135   O -0.0099 -0.1493 -0.4481 -1.2361435000000007
O137   O -0.1 -0.2489 0.3743 -0.5435139000000007
O139   O -0.0277 -0.1319 0.31 -0.5643595000000001
O141   O 0.4157 -0.109 0.0062 -0.5838789000000002
O143   O 0.3962 -0.3683 -0.1623 -0.5552352999999997
O145   O 0.3056 -0.3382 0.0434 -0.5383768
O147   O 0.3551 -0.2548 -0.0742 -0.5128708999999994
O149   O 0.4901 -0.3507 -0.0519 -1.2355976999999996
O151   O 0.4 -0.2511 0.1257 -0.5400115999999997
O153   O 0.4723 -0.3681 0.19 -0.5689828000000006
O155   O 0.4157 0.391 -0.4938 -0.6005514999999999
O157   O 0.3962 0.1317 0.3377 -0.5594474999999992
O159   O 0.3056 0.1618 -0.4566 -0.5431714000000003
O161   O 0.3551 0.2452 0.4258 -0.5098999000000006
O163   O 0.4901 0.1493 0.4481 -0.9134443
O165   O 0.4 0.2489 -0.3743 -0.5422784000000007
O167   O 0.4723 0.1319 -0.31 -0.5682107999999992
O169   O -0.4157 -0.109 -0.0062 -0.6005832000000009
O171   O -0.3962 -0.3683 0.1623 -0.5575519999999994
O173   O -0.3056 -0.3382 -0.0434 -0.5352522000000004
O175   O -0.3551 -0.2548 0.0742 -0.5097696000000003
O177   O -0.4901 -0.3507 0.0519 -0.9133969999999998
O179   O -0.4 -0.2511 -0.1257 -0.5436837000000008
O181   O -0.4723 -0.3681 -0.19 -0.5668053000000004
O183   O -0.4157 0.391 0.4938 -0.5839391000000003
O185   O -0.3962 0.1317 -0.3377 -0.5531459999999999
O187   O -0.3056 0.1618 0.4566 -0.5296607000000009
O189   O -0.3551 0.2452 -0.4258 -0.5125288999999995
O191   O -0.4901 0.1493 -0.4481 -1.2359618
O193   O -0.4 0.2489 0.3743 -0.5414720999999999
O195   O -0.4723 0.1319 0.31 -0.5675588999999999
O197   O 0.0843 0.109 0.0062 -0.6007739999999995
O199   O 0.1038 0.3683 -0.1623 -0.5556341000000007
O201   O 0.1944 0.3382 0.0434 -0.5352446000000004
O203   O 0.1449 0.2548 -0.0742 -0.5098266000000002
O205   O 0.0099 0.3507 -0.0519 -0.9134639000000001
O207   O 0.1 0.2511 0.1257 -0.5423024000000005
O209   O 0.0277 0.3681 0.19 -0.5704946999999994
O211   O 0.0843 -0.391 -0.4938 -0.6001346999999999
O213   O 0.1038 -0.1317 0.3377 -0.5575028999999994
O215   O 0.1944 -0.1618 -0.4566 -0.5437142999999995
O217   O 0.1449 -0.2452 0.4258 -0.5104666000000009
O219   O 0.0099 -0.1493 0.4481 -0.9136629000000004
O221   O 0.1 -0.2489 -0.3743 -0.5401787000000002
O223   O 0.0277 -0.1319 -0.31 -0.5713778999999999
O225   O -0.1149 -1.8488927466119996e-32 -0.4552 -0.9475684999999991
O226   O -0.0625 6.1629758220389994e-33 0.4341 -1.2262132
O227   O 0.3851 4.930380657631e-32 0.4552 -1.2295443000000006
O228   O 0.4375 -6.1629758220389994e-33 -0.4341 -0.9086628999999996
O229   O -0.3851 -4.930380657631e-32 -0.4552 -0.9474751999999996
O230   O -0.4375 6.1629758220389994e-33 0.4341 -1.2266090999999992
O231   O 0.1149 1.8488927466119996e-32 0.4552 -1.2293465999999995
O232   O 0.0625 -6.1629758220389994e-33 -0.4341 -0.9082773000000001
O233   O -0.1149 -0.5 0.0448 -0.9524813000000004
O234   O -0.0625 -0.5 -0.0659 -1.2260484999999992
O235   O 0.3851 0.5 -0.0448 -0.9524719000000008
O236   O 0.4375 -0.5 0.0659 -1.2261450000000007
O237   O -0.3851 -0.5 0.0448 -1.2362502000000006
O238   O -0.4375 0.5 -0.0659 -0.9085078000000006
O239   O 0.1149 -0.5 -0.0448 -1.2362076000000002
O240   O 0.0625 -0.5 0.0659 -0.9084149999999998
ZR241   ZR -0.08756 0.32374 -0.01864 2.7816899000000035
ZR243   ZR -0.08756 -0.17626 0.48136 2.780660300000001
ZR245   ZR 0.41244 -0.32374 0.01864 2.7816455999999974
ZR247   ZR 0.41244 0.17626 -0.48136 2.760281599999999
ZR249   ZR -0.41244 -0.32374 -0.01864 2.7599693000000016
ZR251   ZR -0.41244 0.17626 0.48136 2.7804645000000012
ZR253   ZR 0.08756 0.32374 0.01864 2.7599062999999973
ZR255   ZR 0.08756 -0.17626 -0.48136 2.7600161000000014
ZR257   ZR -0.02605 -1.8488927466119996e-32 -0.38005 2.756745199999997
ZR258   ZR 0.47395 4.3140830754269994e-32 0.38005 2.744205899999997
ZR259   ZR -0.47395 -4.3140830754269994e-32 -0.38005 2.7572063
ZR260   ZR 0.02605 -6.1629758220389994e-33 0.38005 2.7447380999999997
ZR261   ZR -0.02605 -0.5 0.11995 2.7576212999999967
ZR262   ZR 0.47395 -0.5 -0.11995 2.7579429999999974
ZR263   ZR -0.47395 0.5 0.11995 2.7444922000000034
ZR264   ZR 0.02605 -0.5 -0.11995 2.7448266000000032
