# Supplementary material for: Computational Characterization of Zr-Oxide MOFs for Adsorption Applications
Source: ACS Appl Mater Interfaces. 2022 Dec 14;14(51):56938–47. doi: 10.1021/acsami.2c13391 (PMC9801377; doi:10.1021/acsami.2c13391)
Supplement: Supplementary file 6 — am2c13391_si_006.zip [file am2c13391_si_006.zip › JOZWIG01.cif]

data_JOZWIG01
_audit_creation_date              2019-09-02
_audit_creation_method            'Materials Studio'
_symmetry_space_group_name_H-M    'P1'
_symmetry_Int_Tables_number       1
_symmetry_cell_setting            triclinic
loop_
_symmetry_equiv_pos_as_xyz
  x,y,z
_cell_length_a                    25.4376
_cell_length_b                    25.4376
_cell_length_c                    25.4376
_cell_angle_alpha                 90.0000
_cell_angle_beta                  90.0000
_cell_angle_gamma                 90.0000
loop_
_atom_site_label
_atom_site_type_symbol
_atom_site_fract_x
_atom_site_fract_y
_atom_site_fract_z
_atom_site_charge
H1   H 0.32273 -0.06845 -0.25474 0.0233662
H2   H 0.3903 -0.07696 -0.33075 0.0552519
H3   H -0.25474 -0.32273 0.06845 0.0222326
H4   H -0.33075 -0.3903 0.07696 0.0546602
H5   H 0.25474 -0.32273 -0.06845 0.0223263
H6   H 0.33075 -0.3903 -0.07696 0.0548695
H7   H 0.06845 0.25474 0.32273 0.0222906999999999
H8   H 0.07696 0.33075 0.3903 0.0549085999999999
H9   H -0.06845 0.32273 0.25474 0.0217038
H10   H -0.07696 0.3903 0.33075 0.0548233999999999
H11   H 0.32272 -0.25475 0.06846 0.0223246
H12   H 0.39028 -0.33076 0.07698 0.0565373999999999
H13   H -0.32272 -0.25475 -0.06846 0.0220846
H14   H -0.39028 -0.33076 -0.07698 0.0562036999999999
H15   H 0.25474 0.06845 -0.32273 0.0215764
H16   H 0.33075 0.07696 -0.3903 0.0546993999999999
H17   H -0.32272 0.06846 0.25475 0.0229323
H18   H -0.39028 0.07698 0.33076 0.0561992
H19   H 0.32272 -0.06846 0.25475 0.0223060999999999
H20   H 0.39028 -0.07698 0.33076 0.0566109999999999
H21   H -0.32273 -0.06845 -0.25474 0.0216724
H22   H -0.3903 -0.07696 -0.33075 0.0548106999999999
H23   H 0.25474 0.32273 -0.06845 0.0225636999999999
H24   H 0.33075 0.3903 -0.07696 0.0548176999999999
H25   H -0.25474 0.32273 0.06845 0.0214961999999999
H26   H -0.33075 0.3903 0.07696 0.0545354999999999
H27   H 0.06845 0.25474 -0.32273 0.0214784999999999
H28   H 0.07696 0.33075 -0.3903 0.0545421999999999
H29   H 0.06846 -0.25475 0.32272 0.0234202999999999
H30   H 0.07698 -0.33076 0.39028 0.0569528
H31   H -0.06846 -0.25475 -0.32272 0.0230628999999999
H32   H -0.07698 -0.33076 -0.39028 0.0563240999999999
H33   H 0.06846 -0.32272 -0.25475 0.022405
H34   H 0.07698 -0.39028 -0.33076 0.0558661999999999
H35   H -0.06846 0.32272 -0.25475 0.0239686999999999
H36   H -0.07698 0.39028 -0.33076 0.0570378
H37   H -0.06845 -0.32273 0.25474 0.0219536
H38   H -0.07696 -0.3903 0.33075 0.0545004
H39   H -0.32272 0.25475 -0.06846 0.0239690999999999
H40   H -0.39028 0.33076 -0.07698 0.0569975
H41   H 0.32272 0.25475 0.06846 0.0235642999999999
H42   H 0.39028 0.33076 0.07698 0.0564702999999999
H43   H 0.25474 0.06845 0.32273 0.022204
H44   H 0.33075 0.07696 0.3903 0.0547556
H45   H -0.25475 0.06846 -0.32272 0.0239104999999999
H46   H -0.33076 0.07698 -0.39028 0.0569777999999999
H47   H -0.25475 -0.06846 0.32272 0.0234866
H48   H -0.33076 -0.07698 0.39028 0.0562124
H49   H 0.22862 5e-05 -0.11274 0.0197528
H50   H 0.29736 0.00023 -0.17933 0.0085754
H51   H 0.45018 0.00259 -0.29975 0.0077154999999999
H52   H -0.22862 5e-05 -0.11274 0.0196391999999999
H53   H -0.29736 0.00023 -0.17933 0.0081206999999999
H54   H -0.45018 0.00259 -0.29975 0.0074937
H55   H -0.22862 -5e-05 0.11274 0.0195499
H56   H -0.29736 -0.00023 0.17933 0.0084311
H57   H -0.45021 -0.00107 0.29966 0.0062965999999999
H58   H 0.22862 5e-05 0.11274 0.0198515999999999
H59   H 0.29736 0.00023 0.17933 0.0082442999999999
H60   H 0.45021 0.00107 0.29966 0.005785
H61   H -0.11274 0.22862 -5e-05 0.0196549
H62   H -0.17933 0.29736 -0.00023 0.00802
H63   H -0.29975 0.45018 -0.00259 0.0073731999999999
H64   H -0.11274 -0.22862 -5e-05 0.0197597999999999
H65   H -0.17933 -0.29736 -0.00023 0.0082887
H66   H -0.29975 -0.45018 -0.00259 0.0074775
H67   H 0.11274 -0.22862 5e-05 0.0198644
H68   H 0.17933 -0.29736 0.00023 0.0086279999999999
H69   H 0.29975 -0.45018 0.00259 0.0078087999999999
H70   H 0.11274 0.22862 5e-05 0.0195558999999999
H71   H 0.17933 0.29736 0.00023 0.0085929999999999
H72   H 0.29975 0.45018 0.00259 0.0080993999999999
H73   H -5e-05 -0.11274 0.22862 0.0196920999999999
H74   H -0.00023 -0.17933 0.29736 0.0084201
H75   H -0.00107 -0.29966 0.45021 0.0061267
H76   H 5e-05 -0.11274 -0.22862 0.0197133999999999
H77   H 0.00023 -0.17933 -0.29736 0.0086817999999999
H78   H 0.00107 -0.29966 -0.45021 0.0064153
H79   H -5e-05 0.11274 -0.22862 0.0196946999999999
H80   H -0.00023 0.17933 -0.29736 0.0080455
H81   H -0.00259 0.29975 -0.45018 0.0073368999999999
H82   H -5e-05 0.11274 0.22862 0.0197024
H83   H -0.00023 0.17933 0.29736 0.0082529
H84   H -0.00259 0.29975 0.45018 0.0074589
H85   H 5e-05 0.22862 0.11274 0.0197610999999999
H86   H 0.00023 0.29736 0.17933 0.0084427999999999
H87   H 0.00259 0.45018 0.29975 0.0076857999999999
H88   H 5e-05 -0.22862 0.11274 0.0196517999999999
H89   H 0.00023 -0.29736 0.17933 0.0083676999999999
H90   H 0.00259 -0.45018 0.29975 0.007757
H91   H -5e-05 -0.22862 -0.11274 0.0195353999999999
H92   H -0.00023 -0.29736 -0.17933 0.0082339
H93   H -0.00107 -0.45021 -0.29966 0.0061778
H94   H 5e-05 0.22862 -0.11274 0.0198547
H95   H 0.00023 0.29736 -0.17933 0.0084024999999999
H96   H 0.00107 0.45021 -0.29966 0.0058502
H97   H 0.22862 -0.11274 -5e-05 0.019646
H98   H 0.29736 -0.17933 -0.00023 0.0079641
H99   H 0.45021 -0.29966 -0.00107 0.0056880999999999
H100   H -0.22862 -0.11274 5e-05 0.0197623999999999
H101   H -0.29736 -0.17933 0.00023 0.0082805999999999
H102   H -0.45021 -0.29966 0.00107 0.0058968
H103   H -0.22862 0.11274 5e-05 0.0198492
H104   H -0.29736 0.17933 0.00023 0.0085193
H105   H -0.45021 0.29966 0.00107 0.0060725999999999
H106   H 0.22862 0.11274 -5e-05 0.0195359
H107   H 0.29736 0.17933 -0.00023 0.0085254999999999
H108   H 0.45021 0.29966 -0.00107 0.0064629999999999
H109   H -0.11274 -5e-05 -0.22862 0.0198036999999999
H110   H -0.17933 -0.00023 -0.29736 0.008498
H111   H -0.29966 -0.00107 -0.45021 0.0060795999999999
H112   H -0.11274 5e-05 0.22862 0.019587
H113   H -0.17933 0.00023 0.29736 0.0085606999999999
H114   H -0.29966 0.00107 0.45021 0.0064532999999999
H115   H 0.11274 -5e-05 0.22862 0.0198051999999999
H116   H 0.17933 -0.00023 0.29736 0.0081139
H117   H 0.29975 -0.00259 0.45018 0.0072546999999999
H118   H 0.11274 -5e-05 -0.22862 0.0196018999999999
H119   H 0.17933 -0.00023 -0.29736 0.0081909999999999
H120   H 0.29975 -0.00259 -0.45018 0.0075574999999999
H121   H 0.07041 -0.07041 0.07041 0.2743002
H122   H -0.07041 0.07041 0.07041 0.2743371
H123   H 0.07041 0.07041 -0.07041 0.274347
H124   H -0.07041 -0.07041 -0.07041 0.2743272
C125   C 0.3232 -0.0384 -0.2849 -0.0265770999999999
C126   C 0.3624 -0.0449 -0.3283 0.0244802999999995
C127   C -0.2849 -0.3232 0.0384 -0.0263173999999999
C128   C -0.3283 -0.3624 0.0449 0.0239621999999997
C129   C 0.2849 -0.3232 -0.0384 -0.0265319000000001
C130   C 0.3283 -0.3624 -0.0449 0.0236836
C131   C 0.0384 0.2849 0.3232 -0.0263992999999995
C132   C 0.0449 0.3283 0.3624 0.0246643999999998
C133   C -0.0384 0.3232 0.2849 -0.0265050999999996
C134   C -0.0449 0.3624 0.3283 0.0244546000000003
C135   C 0.3232 -0.2849 0.0384 -0.0268139999999998
C136   C 0.3624 -0.3283 0.0449 0.0238804000000003
C137   C -0.3232 -0.2849 -0.0384 -0.0266748000000003
C138   C -0.3624 -0.3283 -0.0449 0.0235875999999999
C139   C 0.2849 0.0384 -0.3232 -0.0266067999999997
C140   C 0.3283 0.0449 -0.3624 0.0242975000000003
C141   C -0.3232 0.0384 0.2849 -0.0267053999999999
C142   C -0.3624 0.0449 0.3283 0.0229170999999999
C143   C 0.3232 -0.0384 0.2849 -0.0270029999999996
C144   C 0.3624 -0.0449 0.3283 0.0236719
C145   C -0.3232 -0.0384 -0.2849 -0.0268553999999996
C146   C -0.3624 -0.0449 -0.3283 0.0237692999999996
C147   C 0.2849 0.3232 -0.0384 -0.0265202000000002
C148   C 0.3283 0.3624 -0.0449 0.0237707
C149   C -0.2849 0.3232 0.0384 -0.0268391000000001
C150   C -0.3283 0.3624 0.0449 0.0237274000000002
C151   C 0.0384 0.2849 -0.3232 -0.0269007999999999
C152   C 0.0449 0.3283 -0.3624 0.0236175000000002
C153   C 0.0384 -0.2849 0.3232 -0.0268835999999996
C154   C 0.0449 -0.3283 0.3624 0.0238589999999998
C155   C -0.0384 -0.2849 -0.3232 -0.0266000000000001
C156   C -0.0449 -0.3283 -0.3624 0.0230619
C157   C 0.0384 -0.3232 -0.2849 -0.0263435000000002
C158   C 0.0449 -0.3624 -0.3283 0.0229891999999996
C159   C -0.0384 0.3232 -0.2849 -0.0270806999999999
C160   C -0.0449 0.3624 -0.3283 0.0237050999999999
C161   C -0.0384 -0.3232 0.2849 -0.0265577999999999
C162   C -0.0449 -0.3624 0.3283 0.0236187000000001
C163   C -0.3232 0.2849 -0.0384 -0.0269991999999996
C164   C -0.3624 0.3283 -0.0449 0.0236571000000003
C165   C 0.3232 0.2849 0.0384 -0.0265928999999998
C166   C 0.3624 0.3283 0.0449 0.0235018
C167   C 0.2849 0.0384 0.3232 -0.0266830000000002
C168   C 0.3283 0.0449 0.3624 0.0239697999999997
C169   C -0.2849 0.0384 -0.3232 -0.0270301999999995
C170   C -0.3283 0.0449 -0.3624 0.0236311999999996
C171   C -0.2849 -0.0384 0.3232 -0.0265256000000002
C172   C -0.3283 -0.0449 0.3624 0.0228099000000003
C173   C 0.2163 3.08148791102e-33 -0.1535 -0.0310075999999996
C174   C 0.2566 3.08148791102e-33 -0.1917 -0.0106653000000003
C175   C 0.4567 -3.08148791102e-33 -0.3875 0.0166883000000002
C176   C 0.4738 6.162975822039e-33 -0.335 -0.0434342
C177   C -0.2163 -6.162975822039e-33 -0.1535 -0.0319460999999998
C178   C -0.2566 -6.162975822039e-33 -0.1917 -0.0110843999999996
C179   C -0.4567 -2.4651903288159996e-32 -0.3875 0.0165727000000002
C180   C -0.4738 -2.4651903288159996e-32 -0.335 -0.0435315000000002
C181   C -0.2163 -1.54074395551e-33 0.1535 -0.0311187000000003
C182   C -0.2566 0.0 0.1917 -0.0105779999999997
C183   C -0.4567 -6.162975822039e-33 0.3875 0.0164298
C184   C -0.4738 0.0 0.335 -0.0423539999999995
C185   C 0.2163 7.703719777549001e-33 0.1535 -0.0318092999999999
C186   C 0.2566 1.2325951644079998e-32 0.1917 -0.0110663000000004
C187   C 0.4567 1.8488927466119999e-32 0.3875 0.0166643000000004
C188   C 0.4738 2.4651903288159996e-32 0.335 -0.0428268999999996
C189   C -0.1535 0.2163 0.0 -0.0319273000000004
C190   C -0.1917 0.2566 0.0 -0.0111258000000002
C191   C -0.3875 0.4567 0.0 0.0165211999999996
C192   C -0.335 0.4738 0.0 -0.0436230000000001
C193   C -0.1535 -0.2163 0.0 -0.0314246999999996
C194   C -0.1917 -0.2566 0.0 -0.0109725999999996
C195   C -0.3875 -0.4567 0.0 0.0165313999999998
C196   C -0.335 -0.4738 0.0 -0.0436066999999997
C197   C 0.1535 -0.2163 0.0 -0.0314198000000001
C198   C 0.1917 -0.2566 0.0 -0.0108028999999998
C199   C 0.3875 -0.4567 0.0 0.0166002
C200   C 0.335 -0.4738 0.0 -0.0434526999999995
C201   C 0.1535 0.2163 0.0 -0.0311443999999996
C202   C 0.1917 0.2566 0.0 -0.0105016999999998
C203   C 0.3875 0.4567 0.0 0.0165214999999996
C204   C 0.335 0.4738 0.0 -0.0431506999999999
C205   C 1.54074395551e-33 -0.1535 0.2163 -0.0314756999999996
C206   C 0.0 -0.1917 0.2566 -0.0108148999999997
C207   C 0.0 -0.3875 0.4567 0.0166633000000002
C208   C 0.0 -0.335 0.4738 -0.0425142000000002
C209   C 6.162975822039e-33 -0.1535 -0.2163 -0.0310448
C210   C 0.0 -0.1917 -0.2566 -0.0104819000000002
C211   C 0.0 -0.3875 -0.4567 0.0164764000000001
C212   C 0.0 -0.335 -0.4738 -0.0423781999999999
C213   C 6.162975822039e-33 0.1535 -0.2163 -0.0318922999999999
C214   C 0.0 0.1917 -0.2566 -0.0111242000000002
C215   C 0.0 0.3875 -0.4567 0.0165639000000004
C216   C 0.0 0.335 -0.4738 -0.0436788000000003
C217   C 1.54074395551e-33 0.1535 0.2163 -0.0314680000000002
C218   C 0.0 0.1917 0.2566 -0.0109829000000001
C219   C 0.0 0.3875 0.4567 0.0166813000000001
C220   C 0.0 0.335 0.4738 -0.0436398000000002
C221   C -3.08148791102e-33 0.2163 0.1535 -0.0314423000000001
C222   C -1.54074395551e-33 0.2566 0.1917 -0.0107841000000004
C223   C -6.162975822039e-33 0.4567 0.3875 0.0167280999999999
C224   C -3.08148791102e-33 0.4738 0.335 -0.0436082000000004
C225   C -3.08148791102e-33 -0.2163 0.1535 -0.0315352999999998
C226   C -1.54074395551e-33 -0.2566 0.1917 -0.0108888
C227   C -6.162975822039e-33 -0.4567 0.3875 0.0165663
C228   C -3.08148791102e-33 -0.4738 0.335 -0.0434508999999998
C229   C 0.0 -0.2163 -0.1535 -0.0315763999999996
C230   C 0.0 -0.2566 -0.1917 -0.0109702
C231   C -6.162975822039e-33 -0.4567 -0.3875 0.0164555000000001
C232   C 3.08148791102e-33 -0.4738 -0.335 -0.0424854999999997
C233   C 0.0 0.2163 -0.1535 -0.0313863999999997
C234   C 0.0 0.2566 -0.1917 -0.0109434000000003
C235   C -6.162975822039e-33 0.4567 -0.3875 0.0166500000000002
C236   C 3.08148791102e-33 0.4738 -0.335 -0.0426992000000003
C237   C 0.2163 -0.1535 0.0 -0.0319105999999997
C238   C 0.2566 -0.1917 0.0 -0.0111869999999996
C239   C 0.4567 -0.3875 0.0 0.0166268
C240   C 0.4738 -0.335 0.0 -0.0428033000000001
C241   C -0.2163 -0.1535 0.0 -0.0314082999999998
C242   C -0.2566 -0.1917 0.0 -0.0108601000000003
C243   C -0.4567 -0.3875 0.0 0.0166078
C244   C -0.4738 -0.335 0.0 -0.0427664999999999
C245   C -0.2163 0.1535 0.0 -0.0314037000000002
C246   C -0.2566 0.1917 0.0 -0.0108857000000002
C247   C -0.4567 0.3875 0.0 0.0166925000000004
C248   C -0.4738 0.335 0.0 -0.0426212000000001
C249   C 0.2163 0.1535 0.0 -0.0311509
C250   C 0.2566 0.1917 0.0 -0.0106606999999998
C251   C 0.4567 0.3875 0.0 0.0166124999999999
C252   C 0.4738 0.335 0.0 -0.0423108
C253   C -0.1535 -1.54074395551e-33 -0.2163 -0.0314392000000003
C254   C -0.1917 -1.54074395551e-32 -0.2566 -0.0108813999999997
C255   C -0.3875 -1.8488927466119999e-32 -0.4567 0.0166665999999997
C256   C -0.335 -1.8488927466119999e-32 -0.4738 -0.0425602999999998
C257   C -0.1535 1.54074395551e-33 0.2163 -0.0311154
C258   C -0.1917 3.08148791102e-33 0.2566 -0.0106495999999998
C259   C -0.3875 0.0 0.4567 0.0164780999999996
C260   C -0.335 6.162975822039e-33 0.4738 -0.0422951999999998
C261   C 0.1535 4.622231866529e-33 0.2163 -0.0318443999999997
C262   C 0.1917 1.2325951644079998e-32 0.2566 -0.0112231999999998
C263   C 0.3875 1.8488927466119999e-32 0.4567 0.0165730000000001
C264   C 0.335 1.2325951644079998e-32 0.4738 -0.0437452
C265   C 0.1535 4.622231866529e-33 -0.2163 -0.0315101000000002
C266   C 0.1917 -3.08148791102e-33 -0.2566 -0.0108791999999997
C267   C 0.3875 -6.162975822039e-33 -0.4567 0.0166637999999998
C268   C 0.335 0.0 -0.4738 -0.0435679000000002
C269   C 0.12409 0.0 -0.12409 0.4077026999999997
C270   C 0.16578 0.0 -0.16578 -0.0113244000000003
C271   C 0.24359 3.08148791102e-33 -0.24359 0.0262900000000003
C272   C 0.2843 0.0 -0.2843 0.0131921999999997
C273   C 0.3614 -9.244463733059e-33 -0.3614 -0.0952324000000004
C274   C 0.404 6.162975822039e-33 -0.404 0.0651225000000002
C275   C -0.12409 -3.08148791102e-33 -0.12409 0.4078476000000002
C276   C -0.16578 -9.244463733059e-33 -0.16578 -0.0109232999999999
C277   C -0.24359 -9.244463733059e-33 -0.24359 0.0264692999999995
C278   C -0.2843 0.0 -0.2843 0.0127730000000001
C279   C -0.3614 -1.8488927466119999e-32 -0.3614 -0.0947335999999996
C280   C -0.404 -1.2325951644079998e-32 -0.404 0.0654156999999999
C281   C -0.12409 0.0 0.12409 0.4075622000000001
C282   C -0.16578 0.0 0.16578 -0.0115154999999997
C283   C -0.24359 6.162975822039e-33 0.24359 0.0262615000000003
C284   C -0.2843 0.0 0.2843 0.0129234
C285   C -0.3614 0.0 0.3614 -0.0939607999999996
C286   C -0.404 -6.162975822039e-33 0.404 0.0657645000000002
C287   C 0.12409 4.622231866529e-33 0.12409 0.4080063000000002
C288   C 0.16578 3.08148791102e-33 0.16578 -0.0107448999999997
C289   C 0.24359 9.244463733059e-33 0.24359 0.0264917000000002
C290   C 0.2843 0.0 0.2843 0.0128843999999999
C291   C 0.3614 1.2325951644079998e-32 0.3614 -0.0946144000000002
C292   C 0.404 1.2325951644079998e-32 0.404 0.0652340999999996
C293   C -0.12409 0.12409 0.0 0.4078745000000001
C294   C -0.16578 0.16578 0.0 -0.0109320999999997
C295   C -0.24359 0.24359 0.0 0.0264746999999996
C296   C -0.2843 0.2843 0.0 0.0127927000000003
C297   C -0.3614 0.3614 0.0 -0.0946622000000001
C298   C -0.404 0.404 0.0 0.0653566000000003
C299   C -0.12409 -0.12409 0.0 0.4078350999999998
C300   C -0.16578 -0.16578 0.0 -0.0111454999999995
C301   C -0.24359 -0.24359 0.0 0.0263097999999999
C302   C -0.2843 -0.2843 0.0 0.0131721999999996
C303   C -0.3614 -0.3614 0.0 -0.0945169000000003
C304   C -0.404 -0.404 0.0 0.0652490999999999
C305   C 0.12409 -0.12409 0.0 0.4078868
C306   C 0.16578 -0.16578 0.0 -0.0109383000000002
C307   C 0.24359 -0.24359 0.0 0.0263932000000002
C308   C 0.2843 -0.2843 0.0 0.0129931
C309   C 0.3614 -0.3614 0.0 -0.0946322999999997
C310   C 0.404 -0.404 0.0 0.0653240999999997
C311   C 0.12409 0.12409 0.0 0.4075426000000002
C312   C 0.16578 0.16578 0.0 -0.0115052000000002
C313   C 0.24359 0.24359 0.0 0.0262200999999997
C314   C 0.2843 0.2843 0.0 0.0130708999999997
C315   C 0.3614 0.3614 0.0 -0.0946249000000003
C316   C 0.404 0.404 0.0 0.0655391999999999
C317   C 0.0 -0.12409 0.12409 0.4077684000000001
C318   C 0.0 -0.16578 0.16578 -0.0111246999999998
C319   C 0.0 -0.24359 0.24359 0.0263527000000003
C320   C -9.244463733059e-33 -0.2843 0.2843 0.0129647999999997
C321   C -3.08148791102e-33 -0.3614 0.3614 -0.0946398000000003
C322   C -9.244463733059e-33 -0.404 0.404 0.0654449000000001
C323   C 0.0 -0.12409 -0.12409 0.4076643000000004
C324   C 0.0 -0.16578 -0.16578 -0.0113206999999997
C325   C 3.08148791102e-33 -0.24359 -0.24359 0.0262422000000004
C326   C 9.244463733059e-33 -0.2843 -0.2843 0.0130447
C327   C -6.162975822039e-33 -0.3614 -0.3614 -0.0938815999999995
C328   C 9.244463733059e-33 -0.404 -0.404 0.0656686999999998
C329   C 0.0 0.12409 -0.12409 0.4078957000000001
C330   C 0.0 0.16578 -0.16578 -0.0109403999999999
C331   C 3.08148791102e-33 0.24359 -0.24359 0.0265021
C332   C 9.244463733059e-33 0.2843 -0.2843 0.0127629000000002
C333   C -6.162975822039e-33 0.3614 -0.3614 -0.0946799
C334   C 9.244463733059e-33 0.404 -0.404 0.0653436999999996
C335   C 0.0 0.12409 0.12409 0.4078071999999997
C336   C 0.0 0.16578 0.16578 -0.0111318000000002
C337   C 0.0 0.24359 0.24359 0.0262720999999999
C338   C -9.244463733059e-33 0.2843 0.2843 0.0133098
C339   C -3.08148791102e-33 0.3614 0.3614 -0.0951513999999997
C340   C -9.244463733059e-33 0.404 0.404 0.0650411999999995
N341   N -0.5 -6.162975822039e-33 -0.4201 -0.0984287000000003
N342   N -0.5 1.8488927466119999e-32 0.4201 -0.0981852999999999
N343   N -0.4201 -0.5 0.0 -0.0983961000000004
N344   N 0.4201 -0.5 0.0 -0.0985293
N345   N 0.0 -0.4201 -0.5 -0.0981988999999998
N346   N 0.0 0.4201 -0.5 -0.0983660999999997
N347   N 6.162975822039e-33 -0.5 0.4201 -0.0984074000000001
N348   N 3.08148791102e-33 -0.5 -0.4201 -0.0981601999999997
N349   N -0.5 -0.4201 0.0 -0.0981775000000002
N350   N -0.5 0.4201 0.0 -0.0982748000000004
N351   N -0.4201 -1.2325951644079998e-32 -0.5 -0.0982161000000001
N352   N 0.4201 6.162975822039e-33 -0.5 -0.0984004
O353   O 0.14053 2.311115933265e-33 -0.07621 -0.5658065000000008
O354   O -0.14053 -3.851859888774e-33 -0.07621 -0.5658189
O355   O -0.14053 -2.311115933265e-33 0.07621 -0.5659218999999993
O356   O 0.14053 2.311115933265e-33 0.07621 -0.5657025999999998
O357   O -0.07621 0.14053 0.0 -0.5658139000000002
O358   O -0.07621 -0.14053 0.0 -0.5657768000000001
O359   O 0.07621 -0.14053 0.0 -0.5657265999999996
O360   O 0.07621 0.14053 0.0 -0.5659212999999994
O361   O 0.0 -0.07621 0.14053 -0.5658165000000004
O362   O 0.0 -0.07621 -0.14053 -0.5658390000000004
O363   O 0.0 0.07621 -0.14053 -0.5657869000000009
O364   O 0.0 0.07621 0.14053 -0.5658154
O365   O 0.0 0.14053 0.07621 -0.5657777999999993
O366   O 0.0 -0.14053 0.07621 -0.5658463000000005
O367   O 0.0 -0.14053 -0.07621 -0.5658968000000009
O368   O 0.0 0.14053 -0.07621 -0.5657321
O369   O 0.14053 -0.07621 0.0 -0.5658174000000002
O370   O -0.14053 -0.07621 0.0 -0.5657764000000007
O371   O -0.14053 0.07621 0.0 -0.5657318
O372   O 0.14053 0.07621 0.0 -0.5659267999999997
O373   O -0.07621 -3.08148791102e-33 -0.14053 -0.5657612000000007
O374   O -0.07621 3.08148791102e-33 0.14053 -0.5658887999999997
O375   O 0.07621 4.622231866529e-33 0.14053 -0.5657330999999992
O376   O 0.07621 -3.08148791102e-33 -0.14053 -0.5658554000000002
O377   O 0.04799 0.04799 0.04799 -1.2448361000000006
O378   O -0.04799 -0.04799 0.04799 -1.2447999000000003
O379   O -0.04799 0.04799 -0.04799 -1.2448910000000009
O380   O 0.04799 -0.04799 -0.04799 -1.2448186999999995
O381   O 0.04799 0.04799 -0.04799 -0.9824006999999996
O382   O -0.04799 -0.04799 -0.04799 -0.9824012999999994
O383   O 0.04799 -0.04799 0.04799 -0.9824020999999998
O384   O -0.04799 0.04799 0.04799 -0.9824006999999996
ZR385   ZR 0.09742 7.703719777549e-34 0.0 2.7828003999999997
ZR386   ZR -0.09742 -2.311115933265e-33 0.0 2.782804900000002
ZR387   ZR 0.0 0.09742 0.0 2.7828111000000035
ZR388   ZR 0.0 -0.09742 0.0 2.782791699999997
ZR389   ZR -2.311115933265e-33 7.703719777549e-34 0.09742 2.782794799999998
ZR390   ZR 7.703719777549e-34 -2.311115933265e-33 -0.09742 2.7828104999999965
