# Supplementary material for: Computational Characterization of Zr-Oxide MOFs for Adsorption Applications
Source: ACS Appl Mater Interfaces. 2022 Dec 14;14(51):56938–47. doi: 10.1021/acsami.2c13391 (PMC9801377; doi:10.1021/acsami.2c13391)
Supplement: Supplementary file 6 — am2c13391_si_006.zip [file am2c13391_si_006.zip › JUSGOV.cif]

data_JUSGOV\(2)
_audit_creation_date              2019-09-02
_audit_creation_method            'Materials Studio'
_symmetry_space_group_name_H-M    'P1'
_symmetry_Int_Tables_number       1
_symmetry_cell_setting            triclinic
loop_
_symmetry_equiv_pos_as_xyz
  x,y,z
_cell_length_a                    26.7882
_cell_length_b                    26.7882
_cell_length_c                    26.7882
_cell_angle_alpha                 90.0000
_cell_angle_beta                  90.0000
_cell_angle_gamma                 90.0000
loop_
_atom_site_label
_atom_site_type_symbol
_atom_site_fract_x
_atom_site_fract_y
_atom_site_fract_z
_atom_site_charge
H1   H -0.03109 -0.39192 -0.28641 0.0335801
H2   H 0.4689 0.10808 -0.28641 0.027548400000000032
H3   H -0.03104 -0.10806 -0.21361 0.015267299999999984
H4   H 0.46899 0.39194 -0.21361 0.015910599999999997
H5   H 0.21358 0.03112 -0.10809 0.02179220000000004
H6   H -0.28639 -0.46895 -0.10807 0.02337199999999995
H7   H 0.21262 0.46804 -0.39184 0.0015140000000000153
H8   H -0.28639 0.46896 0.10806 0.015045399999999988
H9   H -0.21359 0.46891 0.39192 0.03150249999999999
H10   H 0.28639 0.46897 -0.10806 0.02837920000000005
H11   H -0.21262 -0.46805 -0.39184 0.005531900000000034
H12   H 0.28639 0.03103 -0.39194 0.022324299999999964
H13   H -0.10808 -0.28641 -0.46891 0.03170790000000001
H14   H 0.39183 -0.28738 0.03197 -8.710000000000662e-05
H15   H 0.10816 -0.28738 0.46803 -0.0023522000000000265
H16   H -0.39194 0.21361 0.46897 0.017740500000000048
H17   H -0.10809 0.28642 0.46889 0.03104490000000004
H18   H 0.39193 -0.21361 0.46895 0.02279699999999996
H19   H 0.10806 -0.21361 0.03103 0.02631859999999997
H20   H -0.39194 -0.21361 -0.46897 0.01944670000000004
H21   H -0.10806 -0.46896 0.28639 0.028491799999999963
H22   H 0.39191 -0.46889 -0.21359 0.02642279999999997
H23   H 0.10806 -0.03102 -0.21361 0.033870999999999984
H24   H -0.39192 0.46891 -0.21359 0.03273110000000001
H25   H -0.10806 0.46897 -0.28639 0.019299999999999984
H26   H 0.39184 -0.03196 -0.28738 0.0017445000000000375
H27   H 0.10806 -0.46898 -0.28639 0.02041760000000004
H28   H -0.39184 -0.46803 0.21262 0.0010101000000000138
H29   H 0.03101 -0.28639 -0.39194 0.02748390000000001
H30   H -0.46898 0.21361 -0.39194 0.031828199999999966
H31   H 0.03196 -0.21262 -0.10816 0.006361700000000026
H32   H -0.46803 0.28738 -0.10816 0.003194999999999948
H33   H 0.21359 -0.10808 -0.0311 0.029568299999999995
H34   H -0.28738 -0.10817 0.46802 -0.0005539999999999433
H35   H 0.21361 -0.39194 -0.46898 0.021115499999999957
H36   H -0.28738 0.10816 -0.46803 0.0010373000000000188
H37   H -0.21361 0.39194 -0.46899 0.02863530000000003
H38   H 0.28641 -0.10808 -0.46891 0.035014600000000014
H39   H -0.21361 -0.39194 0.46899 0.027326900000000043
H40   H 0.28639 -0.39194 -0.03102 0.0230494
H41   H -0.03102 0.10806 -0.21361 0.022287900000000027
H42   H -0.03103 -0.39194 0.28639 0.0219357
H43   H 0.46891 0.10808 0.28641 0.032637900000000004
H44   H 0.46803 -0.39184 -0.21262 0.001094700000000004
H45   H 0.03196 0.39184 0.28738 0.005703400000000025
H46   H -0.469 -0.10806 0.28639 0.02510579999999996
H47   H 0.03101 0.10806 0.21361 0.030273400000000006
H48   H -0.46889 -0.39191 0.21359 0.026888499999999985
H49   H -0.03109 -0.10808 0.21359 0.030686400000000006
H50   H -0.03111 0.39191 -0.28642 0.028457900000000036
H51   H 0.46896 -0.10806 -0.28639 0.024616199999999974
H52   H 0.46898 0.39194 0.21361 0.01929599999999998
H53   H -0.21361 -0.03101 0.10806 0.03292680000000004
H54   H 0.28639 0.46898 0.10806 0.03135489999999996
H55   H -0.21361 0.03101 -0.10806 0.023163099999999992
H56   H 0.28639 0.03102 0.39194 0.0253698
H57   H 0.21359 0.03109 0.10808 0.031594400000000016
H58   H -0.28642 0.03112 -0.39191 0.024287300000000008
H59   H 0.21262 0.46804 0.39184 0.0008224000000000009
H60   H -0.28738 -0.03198 0.39183 -0.0017910999999999344
H61   H 0.10806 0.28639 0.46898 0.03239510000000001
H62   H -0.39194 0.28639 -0.03103 0.015098900000000024
H63   H -0.10808 -0.21359 0.03109 0.02902119999999997
H64   H 0.39192 0.28641 0.03109 0.03335580000000005
H65   H 0.10806 0.21361 0.03101 0.02121209999999996
H66   H -0.39194 -0.28639 0.03101 0.020533099999999967
H67   H -0.10808 0.21359 -0.03109 0.03301869999999996
H68   H 0.39184 0.21262 0.46804 0.007023200000000007
H69   H 0.10806 -0.03102 0.21361 0.02483369999999996
H70   H -0.39194 -0.03102 -0.28639 0.02818430000000005
H71   H -0.10808 0.03109 0.21359 0.02925560000000005
H72   H 0.39192 -0.46891 0.21359 0.02498140000000004
H73   H 0.10806 -0.46899 0.28639 0.023266699999999974
H74   H -0.39194 0.03101 0.28639 0.01948289999999997
H75   H -0.10816 -0.03197 -0.21262 0.0019531999999999887
H76   H 0.39184 -0.03196 0.28738 0.004444200000000009
H77   H -0.03102 0.28639 0.39194 0.020362899999999958
H78   H 0.46803 -0.21262 0.39183 0.0007909999999999863
H79   H 0.03103 -0.21361 0.10806 0.02800480000000005
H80   H 0.03102 0.28639 -0.39194 0.03043289999999998
H81   H -0.46889 -0.21358 -0.39191 0.02900210000000003
H82   H -0.46805 0.28738 0.10816 0.004021599999999959
H83   H 0.03195 0.21262 -0.10816 0.002863700000000025
H84   H 0.03198 -0.28738 0.39183 -0.0004702999999999236
H85   H -0.46897 0.21361 0.39194 0.028199399999999982
H86   H -0.46898 -0.28639 -0.10806 0.0232251
H87   H -0.03109 0.21359 0.10808 0.027087799999999995
H88   H 0.46896 -0.28639 0.10806 0.025414000000000048
H89   H -0.21361 0.10806 0.03101 0.028612199999999977
H90   H 0.28639 0.10806 -0.46897 0.021043499999999996
H91   H -0.21361 -0.10806 -0.03101 0.029830600000000037
H92   H 0.28639 0.39194 -0.03103 0.026349799999999982
H93   H 0.21262 0.10816 -0.03197 -0.0005644000000000204
H94   H -0.28738 -0.39183 -0.03197 -0.0001378999999999131
H95   H 0.21359 0.39192 -0.46889 0.023214900000000042
H96   H -0.28738 0.39183 0.03197 0.003382600000000013
H97   H -0.32712 0.27943 0.46664 0.011910899999999948
H98   H -0.20695 0.13139 -0.44288 0.14717070000000002
H99   H -0.18818 0.19523 -0.44199 0.16118220000000005
H100   H -0.17293 0.22071 0.46626 0.025237300000000015
H101   H -0.27943 0.32712 -0.46664 0.020420299999999947
H102   H -0.03374 -0.32707 -0.22071 0.025482600000000025
H103   H 0.46626 0.17293 -0.22071 0.022905100000000008
H104   H -0.03336 -0.17288 -0.27942 0.0066277999999999615
H105   H 0.46665 0.32712 -0.27943 0.010453500000000004
H106   H 0.27928 0.03375 -0.17293 0.01928379999999996
H107   H -0.22058 -0.46663 -0.17288 0.013386299999999962
H108   H 0.29305 0.44288 -0.36861 0.14739769999999994
H109   H 0.31182 0.44199 -0.30477 0.1594888
H110   H -0.22058 0.46664 0.17288 0.008055499999999993
H111   H -0.27929 0.46627 0.32707 0.027056500000000042
H112   H 0.22058 0.46664 -0.17288 0.018714899999999982
H113   H -0.29309 -0.44295 -0.36862 0.14950129999999995
H114   H -0.3118 -0.44196 -0.30477 0.15995559999999998
H115   H 0.22057 0.03336 -0.32712 0.01486799999999999
H116   H -0.17293 -0.22071 -0.46626 0.024474499999999955
H117   H 0.36861 -0.20695 0.05712 0.14662940000000002
H118   H 0.30477 -0.18818 0.05802 0.15696940000000004
H119   H 0.13139 -0.20695 0.44288 0.13974940000000002
H120   H 0.19523 -0.18819 0.44197 0.16131039999999994
H121   H 0.32712 -0.27942 0.46663 0.01388020000000001
H122   H 0.17288 -0.27942 0.03336 0.019780299999999973
H123   H -0.32712 -0.27943 -0.46664 0.009476099999999987
H124   H -0.17288 -0.46664 0.22058 0.019297499999999967
H125   H 0.32707 -0.46625 -0.27928 0.020386000000000012
H126   H 0.17288 -0.03336 -0.27943 0.02188400000000001
H127   H -0.32707 0.46626 -0.27929 0.026506999999999947
H128   H -0.17288 0.46665 -0.22057 0.013098300000000007
H129   H 0.36861 -0.05712 -0.20695 0.14762709999999998
H130   H 0.30477 -0.05801 -0.18818 0.15928469999999995
H131   H 0.17288 -0.46665 -0.22057 0.011670199999999964
H132   H -0.36861 -0.44288 0.29305 0.14696030000000004
H133   H -0.30477 -0.44198 0.31182 0.15840849999999995
H134   H 0.03335 -0.22057 -0.32712 0.019367200000000032
H135   H -0.46664 0.27943 -0.32712 0.019979799999999992
H136   H 0.05804 -0.31181 -0.19523 0.15939959999999995
H137   H 0.05705 -0.29309 -0.13138 0.15050129999999995
H138   H -0.44198 0.18818 -0.19523 0.16135020000000003
H139   H -0.44288 0.20695 -0.13139 0.14726969999999995
H140   H 0.27929 -0.17293 -0.03374 0.02543289999999998
H141   H -0.18818 -0.19523 0.44198 0.16094739999999996
H142   H -0.20695 -0.13139 0.44288 0.14066610000000002
H143   H 0.27943 -0.32712 -0.46665 0.011699000000000015
H144   H 0.22071 -0.17293 -0.46626 0.026893999999999973
H145   H -0.27943 -0.32712 0.46665 0.018351099999999957
H146   H 0.22057 -0.32712 -0.03335 0.01035940000000002
H147   H -0.03335 0.17288 -0.27943 0.011651199999999973
H148   H -0.03336 -0.32712 0.22057 0.01447989999999999
H149   H 0.46626 0.17293 0.22071 0.026838200000000038
H150   H 0.44288 -0.36861 -0.29305 0.14693250000000002
H151   H 0.44199 -0.30477 -0.31182 0.16002720000000006
H152   H 0.05804 0.30477 0.18819 0.15881290000000006
H153   H 0.05705 0.36862 0.20691 0.15086279999999996
H154   H -0.46665 -0.17288 0.22057 0.014017700000000022
H155   H 0.03335 0.17288 0.27943 0.0206345
H156   H -0.46625 -0.32707 0.27928 0.022164599999999982
H157   H -0.03374 -0.17293 0.27929 0.022346599999999998
H158   H -0.03374 0.32707 -0.22071 0.024678899999999948
H159   H 0.46663 -0.17288 -0.22058 0.015408199999999985
H160   H 0.46665 0.32712 0.27943 0.006226900000000035
H161   H -0.27943 -0.03335 0.17288 0.021433099999999983
H162   H 0.22057 0.46664 0.17288 0.017426000000000053
H163   H -0.27943 0.03335 -0.17288 0.012581199999999959
H164   H 0.22057 0.03335 0.32712 0.01373369999999996
H165   H 0.27929 0.03374 0.17293 0.027201400000000042
H166   H -0.22072 0.03375 -0.32707 0.020543599999999995
H167   H 0.31181 0.44197 0.30477 0.15907210000000005
H168   H 0.29308 0.44292 0.36862 0.14567560000000002
H169   H -0.18818 -0.05802 0.30477 0.15964460000000005
H170   H -0.20695 -0.05713 0.36861 0.13999779999999995
H171   H 0.17288 0.22057 0.46664 0.023019499999999967
H172   H -0.32713 0.22058 -0.03336 0.0069841000000000495
H173   H -0.17293 -0.27929 0.03374 0.026588700000000017
H174   H 0.32707 0.22071 0.03374 0.02722570000000002
H175   H 0.17288 0.27943 0.03335 0.011064900000000044
H176   H -0.32712 -0.22057 0.03335 0.012627100000000002
H177   H -0.17293 0.27929 -0.03374 0.028246899999999964
H178   H 0.36862 0.29309 0.44295 0.14972810000000006
H179   H 0.30477 0.31181 0.44197 0.15418610000000002
H180   H 0.17288 -0.03336 0.27943 0.015512100000000029
H181   H -0.32712 -0.03336 -0.22057 0.020756400000000008
H182   H -0.17293 0.03373 0.27929 0.026973299999999974
H183   H 0.32707 -0.46626 0.27929 0.0227347
H184   H 0.17288 -0.46665 0.22057 0.013762700000000015
H185   H -0.32712 0.03335 0.22057 0.011490099999999948
H186   H -0.19523 -0.05801 -0.31182 0.15944070000000002
H187   H -0.13139 -0.05712 -0.29305 0.14786960000000005
H188   H 0.30477 -0.05804 0.1882 0.15580750000000002
H189   H 0.36862 -0.05705 0.20691 0.14915639999999994
H190   H -0.03336 0.22057 0.32712 0.011759999999999993
H191   H 0.44199 -0.31182 0.30477 0.1584411
H192   H 0.44288 -0.29305 0.36861 0.14816039999999994
H193   H 0.03336 -0.27942 0.17288 0.020621600000000014
H194   H 0.03336 0.22057 -0.32712 0.020761800000000045
H195   H -0.46626 -0.27929 -0.32707 0.0238505
H196   H -0.44295 0.20691 0.13138 0.1498781
H197   H -0.44196 0.18819 0.19523 0.15879509999999994
H198   H 0.05804 0.31181 -0.19523 0.15978840000000005
H199   H 0.05705 0.29309 -0.13138 0.14909689999999998
H200   H 0.05802 -0.18818 0.30477 0.15961129999999998
H201   H 0.05712 -0.20695 0.36861 0.14114819999999995
H202   H -0.46664 0.27942 0.32712 0.018869299999999974
H203   H -0.46665 -0.22057 -0.17288 0.012961699999999965
H204   H -0.03374 0.27929 0.17293 0.024751100000000026
H205   H 0.46663 -0.22058 0.17288 0.011478499999999949
H206   H -0.27943 0.17288 0.03336 0.015845200000000004
H207   H 0.22057 0.17288 -0.46664 0.013173600000000008
H208   H -0.27943 -0.17288 -0.03336 0.02025790000000005
H209   H 0.22058 0.32712 -0.03336 0.015008800000000044
H210   H 0.29305 0.13139 -0.05712 0.1474204
H211   H 0.31182 0.19523 -0.05802 0.16119609999999995
H212   H -0.20695 -0.36861 -0.05712 0.14734329999999995
H213   H -0.18818 -0.30477 -0.05802 0.16006469999999995
H214   H 0.27929 0.32707 -0.46626 0.019762500000000016
H215   H -0.18818 0.30477 0.05802 0.15925429999999996
H216   H -0.20695 0.36861 0.05712 0.14928770000000002
H217   H 0.43298 -0.43297 0.06703 0.27742490000000003
H218   H -0.43297 0.43297 0.06702 0.27888480000000004
H219   H 0.43297 0.43298 -0.06703 0.27767280000000005
H220   H -0.43297 -0.43297 -0.06702 0.27879810000000005
H221   H -0.06703 0.43298 -0.43297 0.2788402
H222   H -0.06703 -0.43298 0.43297 0.2775687
H223   H 0.06703 -0.43297 -0.43297 0.2785143
H224   H 0.06703 0.43297 0.43297 0.2782403
H225   H 0.43297 0.06702 -0.43297 0.2790811
H226   H -0.43298 0.06703 0.43297 0.2787052
H227   H 0.43298 -0.06703 0.43297 0.27785809999999994
H228   H -0.43298 -0.06703 -0.43297 0.27772600000000003
H229   H 0.06702 -0.06703 0.06703 0.276852
H230   H -0.06703 0.06703 0.06703 0.2780688
H231   H 0.06703 0.06703 -0.06702 0.2786929
H232   H -0.06703 -0.06702 -0.06703 0.2789344
C233   C -0.0173 -0.3549 -0.295 0.012210600000000404
C234   C -0.0189 -0.3184 -0.2573 -0.02063330000000008
C235   C 0.4827 0.1451 -0.295 0.011446799999999868
C236   C 0.4811 0.1816 -0.2573 -0.021307700000000374
C237   C -0.0173 -0.1451 -0.205 -0.013909499999999577
C238   C -0.0189 -0.1816 -0.2427 -0.0011606000000004002
C239   C 0.4827 0.3549 -0.205 -0.01025580000000037
C240   C 0.4811 0.3184 -0.2427 -0.004372499999999668
C241   C 0.205 0.0173 -0.1451 0.0006697999999998316
C242   C 0.2427 0.0189 -0.1816 -0.016894200000000303
C243   C -0.295 -0.4827 -0.1451 0.008469700000000023
C244   C -0.2573 -0.4811 -0.1816 -0.0007887000000001977
C245   C 0.205 0.4827 -0.3549 -0.040062700000000014
C246   C 0.2427 0.4811 -0.3184 0.1193559999999998
C247   C -0.295 0.4827 0.1451 -0.011995200000000315
C248   C -0.2573 0.4811 0.1816 0.0006558999999999315
C249   C -0.205 0.4827 0.3549 0.008208599999999677
C250   C -0.2427 0.4811 0.3184 -0.019218399999999747
C251   C 0.295 0.4827 -0.1451 0.0020780000000000247
C252   C 0.2573 0.4811 -0.1816 0.00041370000000018337
C253   C -0.205 -0.4827 -0.3549 -0.037751499999999716
C254   C -0.2427 -0.4811 -0.3184 0.11643359999999968
C255   C 0.295 0.0173 -0.3549 -0.01644660000000009
C256   C 0.2573 0.0189 -0.3184 -0.00014230000000026166
C257   C -0.1451 -0.295 -0.4827 0.015555499999999613
C258   C -0.1816 -0.2573 -0.4811 -0.021403799999999862
C259   C 0.3549 -0.295 0.0173 -0.04058489999999981
C260   C 0.3184 -0.2573 0.0189 0.12044809999999995
C261   C 0.1451 -0.295 0.4827 -0.04204540000000012
C262   C 0.1816 -0.2573 0.4811 0.12412280000000032
C263   C -0.3549 0.205 0.4827 -0.017802099999999932
C264   C -0.3184 0.2427 0.4811 -5.4999999999694176e-05
C265   C -0.1451 0.295 0.4827 0.008755200000000407
C266   C -0.1816 0.2573 0.4811 -0.01773959999999963
C267   C 0.3549 -0.205 0.4827 0.00635589999999997
C268   C 0.3184 -0.2427 0.4811 -0.0018995000000003872
C269   C 0.1451 -0.205 0.0173 -0.0002879000000000076
C270   C 0.1816 -0.2427 0.0189 -0.003195599999999743
C271   C -0.3549 -0.205 -0.4827 -0.012996199999999902
C272   C -0.3184 -0.2427 -0.4811 -0.0006031999999995817
C273   C -0.1451 -0.4827 0.295 0.0069862000000000535
C274   C -0.1816 -0.4811 0.2573 -0.0016484999999999415
C275   C 0.3549 -0.4827 -0.205 0.004890900000000364
C276   C 0.3184 -0.4811 -0.2427 -0.015411099999999678
C277   C 0.1451 -0.0173 -0.205 0.018213000000000257
C278   C 0.1816 -0.0189 -0.2427 -0.0026292999999997235
C279   C -0.3549 0.4827 -0.205 0.013040900000000022
C280   C -0.3184 0.4811 -0.2427 -0.01926200000000033
C281   C -0.1451 0.4827 -0.295 -0.01585889999999956
C282   C -0.1816 0.4811 -0.2573 -0.0015304000000000428
C283   C 0.3549 -0.0173 -0.295 -0.04386569999999956
C284   C 0.3184 -0.0189 -0.2573 0.12103359999999964
C285   C 0.1451 -0.4827 -0.295 -0.005814100000000265
C286   C 0.1816 -0.4811 -0.2573 -0.0051285999999999285
C287   C -0.3549 -0.4827 0.205 -0.038739999999999775
C288   C -0.3184 -0.4811 0.2427 0.12181369999999968
C289   C 0.0173 -0.295 -0.3549 0.011210700000000351
C290   C 0.0189 -0.2573 -0.3184 -0.005013400000000168
C291   C -0.4827 0.205 -0.3549 0.01852240000000016
C292   C -0.4811 0.2427 -0.3184 -0.005249700000000246
C293   C 0.0173 -0.205 -0.1451 -0.03390179999999976
C294   C 0.0189 -0.2427 -0.1816 0.11504139999999995
C295   C -0.4827 0.295 -0.1451 -0.037346000000000316
C296   C -0.4811 0.2573 -0.1816 0.11898110000000005
C297   C 0.205 -0.1451 -0.0173 0.01168950000000013
C298   C 0.2427 -0.1816 -0.0189 -0.019796399999999714
C299   C -0.295 -0.1451 0.4827 -0.040730299999999886
C300   C -0.2573 -0.1816 0.4811 0.1235046999999998
C301   C 0.205 -0.3549 -0.4827 -0.0041226999999999245
C302   C 0.2427 -0.3184 -0.4811 -0.0040583999999999065
C303   C -0.295 0.1451 -0.4827 -0.03978500000000018
C304   C -0.2573 0.1816 -0.4811 0.12154649999999999
C305   C -0.205 0.3549 -0.4827 0.008933500000000372
C306   C -0.2427 0.3184 -0.4811 -0.0031349000000000515
C307   C 0.295 -0.1451 -0.4827 0.013692299999999769
C308   C 0.2573 -0.1816 -0.4811 -0.020803100000000185
C309   C -0.205 -0.3549 0.4827 0.00887659999999979
C310   C -0.2427 -0.3184 0.4811 -0.006346999999999881
C311   C 0.295 -0.3549 -0.0173 -0.0009404000000001744
C312   C 0.2573 -0.3184 -0.0189 -0.003902199999999745
C313   C -0.0173 0.1451 -0.205 0.0005699000000003451
C314   C -0.0189 0.1816 -0.2427 -0.0049159999999996975
C315   C -0.0173 -0.3549 0.295 -0.016123999999999583
C316   C -0.0189 -0.3184 0.2573 -0.0005319999999997549
C317   C 0.4827 0.1451 0.295 0.01028949999999984
C318   C 0.4811 0.1816 0.2573 -0.019080100000000044
C319   C 0.4827 -0.3549 -0.205 -0.038354
C320   C 0.4811 -0.3184 -0.2427 0.11890469999999985
C321   C 0.0173 0.3549 0.295 -0.03682490000000005
C322   C 0.0189 0.3184 0.2573 0.11572790000000045
C323   C -0.4827 -0.1451 0.295 -0.00778970000000001
C324   C -0.4811 -0.1816 0.2573 -0.00697689999999973
C325   C 0.0173 0.1451 0.205 0.01480440000000005
C326   C 0.0189 0.1816 0.2427 -0.004008699999999976
C327   C -0.4827 -0.3549 0.205 0.0041983999999999355
C328   C -0.4811 -0.3184 0.2427 -0.014391200000000381
C329   C -0.0173 -0.1451 0.205 0.009552700000000414
C330   C -0.0189 -0.1816 0.2427 -0.020262400000000014
C331   C -0.0173 0.3549 -0.295 0.003790699999999703
C332   C -0.0189 0.3184 -0.2573 -0.017472299999999663
C333   C 0.4827 -0.1451 -0.295 0.006255999999999595
C334   C 0.4811 -0.1816 -0.2573 0.0010456000000003132
C335   C 0.4827 0.3549 0.205 0.0007472000000001701
C336   C 0.4811 0.3184 0.2427 -0.005498799999999804
C337   C -0.205 -0.0173 0.1451 0.014997000000000147
C338   C -0.2427 -0.0189 0.1816 -0.004549199999999587
C339   C 0.295 0.4827 0.1451 0.019798599999999663
C340   C 0.2573 0.4811 0.1816 -0.003785299999999658
C341   C -0.205 0.0173 -0.1451 -0.004904599999999704
C342   C -0.2427 0.0189 -0.1816 -0.0033466999999998137
C343   C 0.295 0.0173 0.3549 -0.0007311000000003176
C344   C 0.2573 0.0189 0.3184 -0.007001899999999672
C345   C 0.205 0.0173 0.1451 0.013481600000000428
C346   C 0.2427 0.0189 0.1816 -0.019963299999999684
C347   C -0.295 0.0173 -0.3549 0.008343599999999896
C348   C -0.2573 0.0189 -0.3184 -0.016936900000000144
C349   C 0.205 0.4827 0.3549 -0.03419300000000014
C350   C 0.2427 0.4811 0.3184 0.11584039999999972
C351   C -0.295 -0.0173 0.3549 -0.03669920000000016
C352   C -0.2573 -0.0189 0.3184 0.12419750000000017
C353   C 0.1451 0.295 0.4827 0.010039800000000376
C354   C 0.1816 0.2573 0.4811 -0.002052100000000223
C355   C -0.3549 0.295 -0.0173 -0.014424100000000271
C356   C -0.3184 0.2573 -0.0189 -0.0016293000000002775
C357   C -0.1451 -0.205 0.0173 0.013999000000000095
C358   C -0.1816 -0.2427 0.0189 -0.02065059999999974
C359   C 0.3549 0.295 0.0173 0.013704800000000185
C360   C 0.3184 0.2573 0.0189 -0.019467399999999916
C361   C 0.1451 0.205 0.0173 -0.007570000000000299
C362   C 0.1816 0.2427 0.0189 -0.00605990000000034
C363   C -0.3549 -0.295 0.0173 -0.00532160000000026
C364   C -0.3184 -0.2573 0.0189 -0.004013900000000348
C365   C -0.1451 0.205 -0.0173 0.012018000000000306
C366   C -0.1816 0.2427 -0.0189 -0.01962840000000021
C367   C 0.3549 0.205 0.4827 -0.03221179999999979
C368   C 0.3184 0.2427 0.4811 0.11486280000000006
C369   C 0.1451 -0.0173 0.205 0.010173599999999894
C370   C 0.1816 -0.0189 0.2427 -0.005324700000000071
C371   C -0.3549 -0.0173 -0.295 0.011685700000000132
C372   C -0.3184 -0.0189 -0.2573 -0.003838899999999867
C373   C -0.1451 0.0173 0.205 0.006411700000000131
C374   C -0.1816 0.0189 0.2427 -0.02107969999999959
C375   C 0.3549 -0.4827 0.205 0.007671799999999784
C376   C 0.3184 -0.4811 0.2427 -0.021288499999999818
C377   C 0.1451 -0.4827 0.295 -0.005898400000000414
C378   C 0.1816 -0.4811 0.2573 -0.00761379999999967
C379   C -0.3549 0.0173 0.295 -0.007933699999999709
C380   C -0.3184 0.0189 0.2573 -0.0036060999999998336
C381   C -0.1451 -0.0173 -0.205 -0.043015600000000376
C382   C -0.1816 -0.0189 -0.2427 0.1203037
C383   C 0.3549 -0.0173 0.295 -0.03939760000000003
C384   C 0.3184 -0.0189 0.2573 0.11498510000000015
C385   C -0.0173 0.295 0.3549 -0.011550599999999632
C386   C -0.0189 0.2573 0.3184 -0.0019343999999996695
C387   C 0.4827 -0.205 0.3549 -0.0402041999999998
C388   C 0.4811 -0.2427 0.3184 0.12006870000000006
C389   C 0.0173 -0.205 0.1451 0.003619500000000109
C390   C 0.0189 -0.2427 0.1816 -0.0001290000000002678
C391   C 0.0173 0.295 -0.3549 0.014056700000000257
C392   C 0.0189 0.2573 -0.3184 -0.00460809999999956
C393   C -0.4827 -0.205 -0.3549 0.0017319000000002305
C394   C -0.4811 -0.2427 -0.3184 -0.015907499999999963
C395   C -0.4827 0.295 0.1451 -0.037812200000000296
C396   C -0.4811 0.2573 0.1816 0.11536689999999973
C397   C 0.0173 0.205 -0.1451 -0.03953779999999973
C398   C 0.0189 0.2427 -0.1816 0.11544880000000025
C399   C 0.0173 -0.295 0.3549 -0.04059550000000023
C400   C 0.0189 -0.2573 0.3184 0.12261290000000002
C401   C -0.4827 0.205 0.3549 0.0015010999999995887
C402   C -0.4811 0.2427 0.3184 -0.0036715000000002718
C403   C -0.4827 -0.295 -0.1451 -0.005208699999999844
C404   C -0.4811 -0.2573 -0.1816 -0.005469299999999677
C405   C -0.0173 0.205 0.1451 0.007373199999999969
C406   C -0.0189 0.2427 0.1816 -0.020028299999999888
C407   C 0.4827 -0.295 0.1451 0.004330600000000295
C408   C 0.4811 -0.2573 0.1816 0.0014064999999998662
C409   C -0.205 0.1451 0.0173 0.012078699999999998
C410   C -0.2427 0.1816 0.0189 -0.004898899999999706
C411   C 0.295 0.1451 -0.4827 -0.013163800000000059
C412   C 0.2573 0.1816 -0.4811 -0.001802600000000432
C413   C -0.205 -0.1451 -0.0173 0.010500300000000351
C414   C -0.2427 -0.1816 -0.0189 -0.0045149999999996035
C415   C 0.295 0.3549 -0.0173 0.0028069000000003896
C416   C 0.2573 0.3184 -0.0189 -0.001665899999999887
C417   C 0.205 0.1451 -0.0173 -0.04419050000000002
C418   C 0.2427 0.1816 -0.0189 0.12154329999999992
C419   C -0.295 -0.3549 -0.0173 -0.040823800000000084
C420   C -0.2573 -0.3184 -0.0189 0.12105690000000012
C421   C 0.205 0.3549 -0.4827 0.0024475999999999947
C422   C 0.2427 0.3184 -0.4811 -0.01800270000000026
C423   C -0.295 0.3549 0.0173 -0.04099659999999972
C424   C -0.2573 0.3184 0.0189 0.12188010000000027
C425   C 1.5407439555099998e-33 -0.11735 0.11735 0.3795802000000004
C426   C -1.5407439555099998e-33 -0.1568 0.1568 -0.07853159999999981
C427   C 6.1629758220389994e-33 -0.23023 0.23023 -0.05049749999999964
C428   C -9.244463733059e-33 0.38265 -0.38265 0.3781549999999996
C429   C 0.0 0.3432 -0.3432 -0.07812179999999991
C430   C -6.1629758220389994e-33 0.26977 -0.26977 -0.05138140000000036
C431   C -0.5 -0.11735 -0.38265 0.3780194000000003
C432   C -0.5 -0.1568 -0.3432 -0.07229710000000011
C433   C -0.5 -0.23023 -0.26977 -0.05043989999999976
C434   C -0.5 0.38265 0.11735 0.3777998
C435   C -0.5 0.3432 0.1568 -0.07707749999999969
C436   C -0.5 0.26977 0.23023 -0.03512209999999971
C437   C 1.5407439555099998e-33 0.11735 0.11735 0.3808832000000004
C438   C -1.5407439555099998e-33 0.1568 0.1568 -0.08512800000000009
C439   C 6.1629758220389994e-33 0.23023 0.23023 -0.04985890000000026
C440   C -9.244463733059e-33 -0.38265 -0.38265 0.3817994999999996
C441   C 0.0 -0.3432 -0.3432 -0.08531919999999983
C442   C -6.1629758220389994e-33 -0.26977 -0.26977 -0.05062109999999986
C443   C -0.5 0.11735 -0.38265 0.3807859999999996
C444   C -0.5 0.1568 -0.3432 -0.08344810000000003
C445   C -0.5 0.23023 -0.26977 -0.05025890000000022
C446   C -0.5 -0.38265 0.11735 0.3798320999999998
C447   C -0.5 -0.3432 0.1568 -0.07215849999999957
C448   C -0.5 -0.26977 0.23023 -0.04904879999999956
C449   C -3.0814879110199995e-33 -0.11735 -0.11735 0.3756895
C450   C -3.0814879110199995e-33 -0.1568 -0.1568 -0.07143239999999995
C451   C 3.0814879110199995e-33 -0.23023 -0.23023 -0.0364715999999996
C452   C 6.1629758220389994e-33 0.38265 0.38265 0.3756649999999997
C453   C 0.0 0.3432 0.3432 -0.07149499999999964
C454   C 0.0 0.26977 0.26977 -0.037861099999999766
C455   C -0.5 -0.11735 0.38265 0.3765758000000004
C456   C -0.5 -0.1568 0.3432 -0.07069330000000029
C457   C -0.5 -0.23023 0.26977 -0.04069400000000023
C458   C -0.5 0.38265 -0.11735 0.3760120000000001
C459   C -0.5 0.3432 -0.1568 -0.07183980000000023
C460   C -0.5 0.26977 -0.23023 -0.03818340000000031
C461   C -3.0814879110199995e-33 0.11735 -0.11735 0.3772637000000003
C462   C -3.0814879110199995e-33 0.1568 -0.1568 -0.07750650000000013
C463   C 3.0814879110199995e-33 0.23023 -0.23023 -0.03686399999999957
C464   C 6.1629758220389994e-33 -0.38265 0.38265 0.3757726000000004
C465   C 0.0 -0.3432 0.3432 -0.06417189999999984
C466   C 0.0 -0.26977 0.26977 -0.03946279999999991
C467   C -0.5 0.11735 0.38265 0.3809589999999998
C468   C -0.5 0.1568 0.3432 -0.07911049999999964
C469   C -0.5 0.23023 0.26977 -0.05150499999999969
C470   C -0.5 -0.38265 -0.11735 0.37627200000000016
C471   C -0.5 -0.3432 -0.1568 -0.07052790000000009
C472   C -0.5 -0.26977 -0.23023 -0.03961300000000012
C473   C 0.11735 0.0 -0.11735 0.3797989
C474   C 0.1568 0.0 -0.1568 -0.07799770000000006
C475   C 0.23023 3.0814879110199995e-33 -0.23023 -0.0498751000000004
C476   C 0.11735 0.5 0.38265 0.3772655
C477   C 0.1568 0.5 0.3432 -0.07667480000000015
C478   C 0.23023 0.5 0.26977 -0.037657199999999946
C479   C -0.38265 3.0814879110199995e-33 0.38265 0.3770490999999998
C480   C -0.3432 0.0 0.3432 -0.07000239999999991
C481   C -0.26977 -6.1629758220389994e-33 0.26977 -0.036518599999999964
C482   C -0.38265 0.5 -0.11735 0.3796986999999996
C483   C -0.3432 0.5 -0.1568 -0.07691370000000043
C484   C -0.26977 0.5 -0.23023 -0.049768799999999835
C485   C 0.11735 -3.0814879110199995e-33 0.11735 0.3804017000000002
C486   C 0.1568 -9.244463733059e-33 0.1568 -0.08478649999999988
C487   C 0.23023 0.0 0.23023 -0.049435100000000176
C488   C 0.11735 0.5 -0.38265 0.37633760000000027
C489   C 0.1568 0.5 -0.3432 -0.07053530000000041
C490   C 0.23023 0.5 -0.26977 -0.039075099999999814
C491   C -0.38265 9.244463733059e-33 -0.38265 0.3797170999999997
C492   C -0.3432 9.244463733059e-33 -0.3432 -0.07715219999999956
C493   C -0.26977 0.0 -0.26977 -0.05023860000000013
C494   C -0.38265 0.5 0.11735 0.3743135999999998
C495   C -0.3432 0.5 0.1568 -0.06276179999999965
C496   C -0.26977 0.5 0.23023 -0.037753200000000035
C497   C -0.11735 0.0 -0.11735 0.3769004999999997
C498   C -0.1568 0.0 -0.1568 -0.0718924000000003
C499   C -0.23023 1.54074395551e-32 -0.23023 -0.0395329999999996
C500   C -0.11735 0.5 0.38265 0.3790532999999998
C501   C -0.1568 0.5 0.3432 -0.07819100000000034
C502   C -0.23023 0.5 0.26977 -0.05212579999999978
C503   C 0.38265 3.0814879110199995e-33 0.38265 0.37768900000000016
C504   C 0.3432 -1.2325951644079998e-32 0.3432 -0.07828239999999997
C505   C 0.26977 -6.1629758220389994e-33 0.26977 -0.03842500000000015
C506   C 0.38265 0.5 -0.11735 0.3794635
C507   C 0.3432 0.5 -0.1568 -0.07171380000000037
C508   C 0.26977 0.5 -0.23023 -0.050553700000000035
C509   C -0.11735 0.0 0.11735 0.3810219000000004
C510   C -0.1568 -3.0814879110199995e-33 0.1568 -0.08593530000000005
C511   C -0.23023 3.0814879110199995e-33 0.23023 -0.05199379999999998
C512   C -0.11735 0.5 -0.38265 0.3755955999999996
C513   C -0.1568 0.5 -0.3432 -0.07182039999999999
C514   C -0.23023 0.5 -0.26977 -0.038427500000000066
C515   C 0.38265 3.0814879110199995e-33 -0.38265 0.3751693999999999
C516   C 0.3432 6.1629758220389994e-33 -0.3432 -0.06582470000000029
C517   C 0.26977 -3.0814879110199995e-33 -0.26977 -0.0401315999999996
C518   C 0.38265 0.5 0.11735 0.3809459999999998
C519   C 0.3432 0.5 0.1568 -0.08358950000000043
C520   C 0.26977 0.5 0.23023 -0.049507600000000096
C521   C -0.11735 0.11735 0.0 0.3818973000000003
C522   C -0.1568 0.1568 0.0 -0.08519059999999977
C523   C -0.23023 0.23023 0.0 -0.050080399999999685
C524   C -0.11735 -0.38265 0.5 0.3819334000000003
C525   C -0.1568 -0.3432 0.5 -0.0838264999999998
C526   C -0.23023 -0.26977 0.5 -0.050642299999999814
C527   C 0.38265 0.11735 0.5 0.3766828999999996
C528   C 0.3432 0.1568 0.5 -0.07107419999999998
C529   C 0.26977 0.23023 0.5 -0.03747559999999961
C530   C 0.38265 -0.38265 0.0 0.37494039999999984
C531   C 0.3432 -0.3432 0.0 -0.06947170000000025
C532   C 0.26977 -0.26977 0.0 -0.038167800000000085
C533   C 0.11735 0.11735 0.0 0.3766784999999997
C534   C 0.1568 0.1568 0.0 -0.07108679999999977
C535   C 0.23023 0.23023 0.0 -0.038194299999999785
C536   C 0.11735 -0.38265 0.5 0.3768718
C537   C 0.1568 -0.3432 0.5 -0.06996939999999974
C538   C 0.23023 -0.26977 0.5 -0.03822569999999992
C539   C -0.38265 0.11735 0.5 0.3746912
C540   C -0.3432 0.1568 0.5 -0.06418750000000006
C541   C -0.26977 0.23023 0.5 -0.0382977999999996
C542   C -0.38265 -0.38265 0.0 0.3750461999999999
C543   C -0.3432 -0.3432 0.0 -0.07010980000000001
C544   C -0.26977 -0.26977 0.0 -0.03856690000000018
C545   C -0.11735 -0.11735 0.0 0.3802719999999997
C546   C -0.1568 -0.1568 0.0 -0.0846707999999996
C547   C -0.23023 -0.23023 0.0 -0.050551999999999715
C548   C -0.11735 0.38265 0.5 0.3806351000000001
C549   C -0.1568 0.3432 0.5 -0.07895800000000007
C550   C -0.23023 0.26977 0.5 -0.051090199999999975
C551   C 0.38265 -0.11735 0.5 0.3789496999999997
C552   C 0.3432 -0.1568 0.5 -0.0774170999999999
C553   C 0.26977 -0.23023 0.5 -0.051603899999999925
C554   C 0.38265 0.38265 0.0 0.3796961000000003
C555   C 0.3432 0.3432 0.0 -0.07779079999999983
C556   C 0.26977 0.26977 0.0 -0.050215099999999964
C557   C 0.11735 -0.11735 0.0 0.3792236000000005
C558   C 0.1568 -0.1568 0.0 -0.07777089999999998
C559   C 0.23023 -0.23023 0.0 -0.05136900000000022
C560   C 0.11735 0.38265 0.5 0.3809199999999997
C561   C 0.1568 0.3432 0.5 -0.07916909999999966
C562   C 0.23023 0.26977 0.5 -0.05024729999999966
C563   C -0.38265 -0.11735 0.5 0.3748844
C564   C -0.3432 -0.1568 0.5 -0.06323779999999958
C565   C -0.26977 -0.23023 0.5 -0.03800009999999965
C566   C -0.38265 0.38265 0.0 0.3758001999999996
C567   C -0.3432 0.3432 0.0 -0.06490560000000034
C568   C -0.26977 0.26977 0.0 -0.03818069999999985
N569   N 0.2865 0.454 -0.3318 -0.23575120000000016
N570   N -0.2865 -0.454 -0.3318 -0.23452949999999986
N571   N 0.3318 -0.2135 0.046 -0.23736479999999996
N572   N 0.1682 -0.2135 0.454 -0.2381083000000004
N573   N 0.3318 -0.046 -0.2135 -0.2360826999999999
N574   N -0.3318 -0.454 0.2865 -0.23555300000000035
N575   N 0.046 -0.2865 -0.1682 -0.2345100999999996
N576   N -0.454 0.2135 -0.1682 -0.23505929999999964
N577   N -0.2135 -0.1682 0.454 -0.2383253999999999
N578   N -0.2135 0.1682 -0.454 -0.23507329999999985
N579   N 0.454 -0.3318 -0.2865 -0.2362111999999996
N580   N 0.046 0.3318 0.2135 -0.23561809999999994
N581   N 0.2865 0.454 0.3318 -0.23697320000000044
N582   N -0.2135 -0.046 0.3318 -0.238632
N583   N 0.3318 0.2865 0.454 -0.23662340000000004
N584   N -0.1682 -0.046 -0.2865 -0.23640349999999974
N585   N 0.3318 -0.046 0.2135 -0.23613019999999985
N586   N 0.454 -0.2865 0.3318 -0.23664109999999994
N587   N -0.454 0.2135 0.1682 -0.23494990000000016
N588   N 0.046 0.2865 -0.1682 -0.2356784000000003
N589   N 0.046 -0.2135 0.3318 -0.23849060000000044
N590   N 0.2865 0.1682 -0.046 -0.23498730000000026
N591   N -0.2135 -0.3318 -0.046 -0.2361658000000002
N592   N -0.2135 0.3318 0.046 -0.2348876000000004
O593   O 1.5407439555099998e-33 -0.0721 0.13303 -0.5648982
O594   O 0.0 0.4279 -0.36697 -0.5642373000000003
O595   O -0.5 -0.0721 -0.36697 -0.5670763000000001
O596   O -0.5 0.4279 0.13303 -0.5638614000000004
O597   O 1.5407439555099998e-33 0.0721 0.13303 -0.5665232000000007
O598   O 0.0 -0.4279 -0.36697 -0.5643271999999993
O599   O -0.5 0.0721 -0.36697 -0.5644430000000007
O600   O -0.5 -0.4279 0.13303 -0.5663301000000001
O601   O -3.0814879110199995e-33 -0.0721 -0.13303 -0.5641950999999992
O602   O 0.0 0.4279 0.36697 -0.5624705999999993
O603   O -0.5 -0.0721 0.36697 -0.5638579000000004
O604   O -0.5 0.4279 -0.13303 -0.5638068
O605   O -3.0814879110199995e-33 0.0721 -0.13303 -0.5638690000000004
O606   O 0.0 -0.4279 0.36697 -0.5619157999999995
O607   O -0.5 0.0721 0.36697 -0.5648171000000008
O608   O -0.5 -0.4279 -0.13303 -0.5682642999999992
O609   O 0.13303 -7.703719777549e-34 -0.0721 -0.5677585
O610   O 0.13303 0.5 0.4279 -0.5636737000000007
O611   O -0.36697 3.0814879110199995e-33 0.4279 -0.5671818000000002
O612   O -0.36697 0.5 -0.0721 -0.5641399000000007
O613   O 0.13303 -2.3111159332649995e-33 0.0721 -0.5649288000000006
O614   O 0.13303 0.5 -0.4279 -0.5685148000000009
O615   O -0.36697 9.244463733059e-33 -0.4279 -0.5671403000000002
O616   O -0.36697 0.5 0.0721 -0.5623761999999992
O617   O -0.13303 3.0814879110199995e-33 -0.0721 -0.5647996000000006
O618   O -0.13303 0.5 0.4279 -0.5667986999999997
O619   O 0.36697 -6.1629758220389994e-33 0.4279 -0.5630172000000009
O620   O 0.36697 0.5 -0.0721 -0.5634761000000008
O621   O -0.13303 -7.703719777549e-34 0.0721 -0.5641859999999994
O622   O -0.13303 0.5 -0.4279 -0.5668551999999991
O623   O 0.36697 0.0 -0.4279 -0.5625921999999992
O624   O 0.36697 0.5 0.0721 -0.5637150999999996
O625   O -0.0721 0.13303 0.0 -0.5656511999999996
O626   O -0.0721 -0.36697 0.5 -0.5645351000000005
O627   O 0.4279 0.13303 0.5 -0.5651071000000005
O628   O 0.4279 -0.36697 0.0 -0.5641443000000006
O629   O 0.0721 0.13303 0.0 -0.5635583000000004
O630   O 0.0721 -0.36697 0.5 -0.5696253999999996
O631   O -0.4279 0.13303 0.5 -0.5642037000000002
O632   O -0.4279 -0.36697 0.0 -0.5655713999999996
O633   O -0.0721 -0.13303 0.0 -0.5660097000000004
O634   O -0.0721 0.36697 0.5 -0.5653731999999998
O635   O 0.4279 -0.13303 0.5 -0.5650288000000003
O636   O 0.4279 0.36697 0.0 -0.5628018000000008
O637   O 0.0721 -0.13303 0.0 -0.5653035000000006
O638   O 0.0721 0.36697 0.5 -0.5612987999999994
O639   O -0.4279 -0.13303 0.5 -0.5623149000000005
O640   O -0.4279 0.36697 0.0 -0.5672183000000004
O641   O -0.0721 3.0814879110199995e-33 -0.13303 -0.5647123000000001
O642   O -0.0721 0.5 0.36697 -0.5626516000000006
O643   O 0.4279 -1.54074395551e-32 0.36697 -0.5653004999999993
O644   O 0.4279 0.5 -0.13303 -0.5656213000000001
O645   O 0.0721 0.0 -0.13303 -0.5612882999999993
O646   O 0.0721 0.5 0.36697 -0.5649054000000007
O647   O -0.4279 -6.1629758220389994e-33 0.36697 -0.5625017999999997
O648   O -0.4279 0.5 -0.13303 -0.5646708999999994
O649   O -0.0721 -1.5407439555099998e-33 0.13303 -0.5651343000000004
O650   O -0.0721 0.5 -0.36697 -0.5640555000000003
O651   O 0.4279 3.0814879110199995e-33 -0.36697 -0.5678949000000006
O652   O 0.4279 0.5 0.13303 -0.5646821000000006
O653   O 0.0721 -1.5407439555099998e-33 0.13303 -0.5647237999999994
O654   O 0.0721 0.5 -0.36697 -0.5601973000000005
O655   O -0.4279 1.2325951644079998e-32 -0.36697 -0.5623999000000008
O656   O -0.4279 0.5 0.13303 -0.5675276999999994
O657   O 0.0 0.13303 0.0721 -0.5636153000000004
O658   O -9.244463733059e-33 -0.36697 -0.4279 -0.5649452999999998
O659   O -0.5 0.13303 -0.4279 -0.5643682999999999
O660   O -0.5 -0.36697 0.0721 -0.5623608000000004
O661   O 0.0 0.13303 -0.0721 -0.5663616000000005
O662   O 6.1629758220389994e-33 -0.36697 0.4279 -0.5671067000000001
O663   O -0.5 0.13303 0.4279 -0.5649162000000008
O664   O -0.5 -0.36697 -0.0721 -0.5605153000000005
O665   O 0.0 -0.13303 0.0721 -0.5637746000000003
O666   O -9.244463733059e-33 0.36697 -0.4279 -0.5653234999999999
O667   O -0.5 -0.13303 -0.4279 -0.5629725000000008
O668   O -0.5 0.36697 0.0721 -0.5655512999999992
O669   O 0.0 -0.13303 -0.0721 -0.5655388000000006
O670   O 6.1629758220389994e-33 0.36697 0.4279 -0.5671668000000007
O671   O -0.5 -0.13303 0.4279 -0.5641522000000005
O672   O -0.5 0.36697 -0.0721 -0.5669427000000002
O673   O 0.13303 -0.0721 0.0 -0.5640605999999995
O674   O 0.13303 0.4279 0.5 -0.5682816000000006
O675   O -0.36697 -0.0721 0.5 -0.5670584000000005
O676   O -0.36697 0.4279 0.0 -0.5628001999999999
O677   O 0.13303 0.0721 0.0 -0.5665531000000001
O678   O 0.13303 -0.4279 0.5 -0.5600495999999993
O679   O -0.36697 0.0721 0.5 -0.5672607000000003
O680   O -0.36697 -0.4279 0.0 -0.5642416000000008
O681   O -0.13303 -0.0721 0.0 -0.5641093999999995
O682   O -0.13303 0.4279 0.5 -0.5646450999999999
O683   O 0.36697 -0.0721 0.5 -0.5623936999999994
O684   O 0.36697 0.4279 0.0 -0.5660060999999992
O685   O -0.13303 0.0721 0.0 -0.5634382000000002
O686   O -0.13303 -0.4279 0.5 -0.5636928000000001
O687   O 0.36697 0.0721 0.5 -0.5638051999999991
O688   O 0.36697 -0.4279 0.0 -0.5636972
O689   O -0.04574 -0.04574 0.04574 -1.2468260000000004
O690   O -0.04574 0.45426 -0.45426 -0.9862857999999992
O691   O 0.45426 -0.04574 -0.45426 -1.2470701000000002
O692   O 0.45426 0.45426 0.04574 -1.2463186999999998
O693   O 0.04574 0.04574 0.04574 -1.2462967999999996
O694   O 0.04574 -0.45426 -0.45426 -0.9862540000000006
O695   O -0.45426 0.04574 -0.45426 -1.2459612
O696   O -0.45426 -0.45426 0.04574 -1.2464489000000007
O697   O 0.04574 -0.04574 -0.04574 -1.2468081000000009
O698   O 0.04574 0.45426 0.45426 -0.9862655999999994
O699   O -0.45426 -0.04574 0.45426 -1.2462076000000002
O700   O -0.45426 0.45426 -0.04574 -1.2459819000000003
O701   O -0.04574 0.04574 -0.04574 -1.2453433999999994
O702   O -0.04574 -0.45426 0.45426 -0.9859144000000004
O703   O 0.45426 0.04574 0.45426 -1.2460085000000003
O704   O 0.45426 -0.45426 -0.04574 -1.2463339999999992
O705   O -0.04574 -0.04574 -0.04574 -0.9863654999999998
O706   O -0.04574 0.45426 0.45426 -1.2458732
O707   O 0.45426 -0.04574 0.45426 -0.9860182999999996
O708   O 0.45426 0.45426 -0.04574 -0.9859445999999998
O709   O 0.04574 0.04574 -0.04574 -0.9863461000000004
O710   O 0.04574 -0.45426 0.45426 -1.2461900999999995
O711   O -0.45426 0.04574 0.45426 -0.9862993000000008
O712   O -0.45426 -0.45426 -0.04574 -0.9862921999999994
O713   O -0.04574 0.04574 0.04574 -0.9862322999999992
O714   O -0.04574 -0.45426 -0.45426 -1.2466451999999997
O715   O 0.45426 0.04574 -0.45426 -0.9863841000000004
O716   O 0.45426 -0.45426 0.04574 -0.9858867
O717   O 0.04574 -0.04574 0.04574 -0.9855912999999994
O718   O 0.04574 0.45426 -0.45426 -1.2465823999999994
O719   O -0.45426 -0.04574 -0.45426 -0.9858861
O720   O -0.45426 0.45426 0.04574 -0.9863412999999994
ZR721   ZR -7.703719777549e-34 -3.0814879110199995e-33 0.09217 2.774777100000001
ZR722   ZR -3.0814879110199995e-33 0.5 -0.40783 2.7753615999999965
ZR723   ZR -0.5 -6.1629758220389994e-33 -0.40783 2.7750258000000017
ZR724   ZR -0.5 0.5 0.09217 2.775044600000001
ZR725   ZR -2.3111159332649995e-33 7.703719777549e-34 -0.09217 2.7755597000000023
ZR726   ZR 3.0814879110199995e-33 0.5 0.40783 2.775084399999997
ZR727   ZR -0.5 -6.1629758220389994e-33 0.40783 2.775107400000003
ZR728   ZR -0.5 0.5 -0.09217 2.775134600000001
ZR729   ZR 0.09217 -1.5407439555099998e-33 0.0 2.7747885
ZR730   ZR 0.09217 0.5 0.5 2.774926999999998
ZR731   ZR -0.40783 -6.1629758220389994e-33 0.5 2.775123200000003
ZR732   ZR -0.40783 0.5 0.0 2.7751554999999968
ZR733   ZR -0.09217 1.5407439555099998e-33 0.0 2.775307300000001
ZR734   ZR -0.09217 0.5 0.5 2.774995099999998
ZR735   ZR 0.40783 0.0 0.5 2.7755141000000023
ZR736   ZR 0.40783 0.5 0.0 2.774809599999997
ZR737   ZR 0.0 0.09217 0.0 2.7752002000000005
ZR738   ZR -6.1629758220389994e-33 -0.40783 0.5 2.7747705000000025
ZR739   ZR 0.5 0.09217 0.5 2.775289100000002
ZR740   ZR -0.5 -0.40783 0.0 2.7750800999999967
ZR741   ZR 0.0 -0.09217 0.0 2.7749518999999983
ZR742   ZR -6.1629758220389994e-33 0.40783 0.5 2.775510099999998
ZR743   ZR 0.5 -0.09217 0.5 2.774657900000001
ZR744   ZR -0.5 0.40783 0.0 2.775183499999997
