# Supplementary material for: Computational Characterization of Zr-Oxide MOFs for Adsorption Applications
Source: ACS Appl Mater Interfaces. 2022 Dec 14;14(51):56938–47. doi: 10.1021/acsami.2c13391 (PMC9801377; doi:10.1021/acsami.2c13391)
Supplement: Supplementary file 6 — am2c13391_si_006.zip [file am2c13391_si_006.zip › MUBZOA.cif]

data_MUBZOA_H
_audit_creation_date              2020-06-04
_audit_creation_method            'Materials Studio'
_symmetry_space_group_name_H-M    'R3'
_symmetry_Int_Tables_number       146
_symmetry_cell_setting            trigonal
loop_
_symmetry_equiv_pos_as_xyz
  x,y,z
  -y,x-y,z
  -x+y,-x,z
  x+2/3,y+1/3,z+1/3
  -y+2/3,x-y+1/3,z+1/3
  -x+y+2/3,-x+1/3,z+1/3
  x+1/3,y+2/3,z+2/3
  -y+1/3,x-y+2/3,z+2/3
  -x+y+1/3,-x+2/3,z+2/3
_cell_length_a                    31.2131
_cell_length_b                    31.2131
_cell_length_c                    38.2281
_cell_angle_alpha                 90.0000
_cell_angle_beta                  90.0000
_cell_angle_gamma                 120.0000
loop_
_atom_site_label
_atom_site_type_symbol
_atom_site_fract_x
_atom_site_fract_y
_atom_site_fract_z
_atom_site_charge
H1   H 0.23393 0.26497 0.26597 -0.11042770000000003
H4   H -0.4240033333333 0.01590333333333 0.01540333333333 -0.11809610000000005
H7   H 0.12037 0.28753 0.28823 -0.1190777999999999
H10   H 0.13950333333329998 0.1288966666667 0.1288966666667 -0.09204619999999997
H13   H 0.17033333333329997 0.18006666666670001 0.17776666666670002 -0.0919413
H16   H 0.04403333333333 0.18536666666670001 0.18426666666670002 -0.09722080000000012
H19   H 0.01317 0.13423 0.13543 -0.08352549999999992
H22   H -0.1848666666667 0.035166666666669996 0.03586666666667 -0.08369129999999991
H25   H -0.2605033333333 0.03280333333333 0.03170333333333 -0.09622240000000004
H28   H -0.29393333333329996 -0.052566666666669995 -0.05456666666667 -0.09305819999999998
H31   H -0.2183033333333 -0.05019666666667 -0.05039666666667 -0.09205740000000008
H34   H -0.23393 -0.26497 -0.26597 -0.11042810000000004
H37   H 0.4240033333333 -0.01590333333333 -0.01540333333333 -0.11810199999999993
H40   H -0.12037 -0.28753 -0.28823 -0.11907920000000005
H43   H -0.1395 -0.1289 -0.1289 -0.09202529999999998
H46   H -0.17033333333329997 -0.18006666666670001 -0.17776666666670002 -0.09196910000000004
H49   H -0.04403333333333 -0.18536666666670001 -0.18426666666670002 -0.09725450000000002
H52   H -0.01317 -0.13423 -0.13543 -0.08316600000000007
H55   H 0.1848666666667 -0.035166666666669996 -0.03586666666667 -0.08402280000000006
H58   H 0.2605033333333 -0.03280333333333 -0.03170333333333 -0.0962213999999999
H61   H 0.29393333333329996 0.052566666666669995 0.05456666666667 -0.09306290000000006
H64   H 0.2183033333333 0.05019666666667 0.05039666666667 -0.09235109999999992
H67   H -0.05390333333333001 -0.1078166666667 -0.02693666666667 0.2709684
H70   H 8.693683323524e-18 4.346841661762e-18 0.08101 0.27200040000000003
C71   C 0.0476 0.09516 0.09529 0.4081431000000002
C74   C -0.14305333333329998 7.33333333333e-05 -3.666666666669e-05 0.4123099000000003
C77   C 0.17294 0.27157 0.27247 -0.0074379999999996125
C80   C 0.21981 0.27929 0.28009 0.1086615000000002
C83   C -0.4207766666667 -0.02503333333333 -0.024733333333330002 -0.0015564000000001244
C86   C -0.4416133333333 -0.0037566666666670003 -0.0038566666666670006 0.07872059999999959
C89   C 0.17816333333329998 0.3218366666667 0.3218366666667 0.1019047000000004
C92   C 0.15207 0.29278 0.29338 0.08146900000000024
C95   C 0.1475 0.2423 0.2425 -0.028913300000000138
C98   C 0.1312633333333 0.21873666666670002 0.21743666666670003 -0.0036766999999997547
C101   C 0.07334 0.12662 0.12742 -0.09604709999999984
C104   C 0.1202233333333 0.14027666666670002 0.14007666666670002 0.12831420000000016
C107   C 0.1386233333333 0.1708166666667 0.16921666666670002 0.11131899999999996
C110   C 0.1101633333333 0.1876366666667 0.18573666666670002 -0.01842260000000007
C113   C 0.06326333333333001 0.17393666666670002 0.17313666666670002 0.12897930000000013
C116   C 0.04488 0.14344 0.14394 0.10867320000000014
C119   C -0.37153333333329996 -0.01686666666667 -0.01796666666667 -0.03323929999999997
C122   C -0.3343633333333 -0.013436666666669999 -0.014836666666669999 0.0003653000000003459
C125   C -0.19428666666670003 -0.007343333333333 -0.006843333333332999 -0.0931905999999998
C128   C -0.20686666666670003 0.01746666666667 0.017666666666669998 0.10939470000000018
C131   C -0.25196333333329995 0.01606333333333 0.01516333333333 0.12675449999999966
C134   C -0.28450333333329997 -0.010096666666670001 -0.01179666666667 -0.014561200000000163
C137   C -0.27189333333329996 -0.03484666666667 -0.03634666666667 0.11210960000000014
C140   C -0.2267733333333 -0.03342666666667 -0.03382666666667 0.1288090999999998
C143   C -0.0476 -0.09516 -0.09529 0.4075908000000004
C146   C 0.14305333333329998 -7.333333333336e-05 3.666666666672e-05 0.41379940000000026
C149   C -0.17294 -0.27157 -0.27247 -0.007395400000000052
C152   C -0.21981 -0.27929 -0.28009 0.10865119999999973
C155   C 0.4207766666667 0.02503333333333 0.024733333333330002 -0.0015942999999998266
C158   C 0.4416133333333 0.0037566666666670003 0.0038566666666670006 0.07874520000000018
C161   C 0.4885066666667 0.01149333333333 0.01149333333333 0.1016918999999996
C164   C -0.15207 -0.29278 -0.29338 0.08148749999999971
C167   C -0.1475 -0.2423 -0.2425 -0.029012200000000377
C170   C -0.1312633333333 -0.21873666666670002 -0.21743666666670003 -0.0035841000000003116
C173   C -0.07334 -0.12662 -0.12742 -0.09459000000000016
C176   C -0.1202233333333 -0.14027666666670002 -0.14007666666670002 0.12791949999999996
C179   C -0.1386233333333 -0.1708166666667 -0.16921666666670002 0.11134999999999984
C182   C -0.1101633333333 -0.1876366666667 -0.18573666666670002 -0.018623299999999787
C185   C -0.06326333333333001 -0.17393666666670002 -0.17313666666670002 0.1289813999999998
C188   C -0.04488 -0.14344 -0.14394 0.10797170000000024
C191   C 0.37153333333329996 0.01686666666667 0.01796666666667 -0.03314069999999969
C194   C 0.3343633333333 0.013436666666669999 0.014836666666669999 0.00029330000000005185
C197   C 0.19428666666670003 0.007343333333333 0.006843333333332999 -0.09468370000000004
C200   C 0.20686666666670003 -0.01746666666667 -0.017666666666669998 0.1100873
C203   C 0.25196333333329995 -0.01606333333333 -0.01516333333333 0.12662309999999974
C206   C 0.28450333333329997 0.010096666666670001 0.01179666666667 -0.014326999999999757
C209   C 0.27189333333329996 0.03484666666667 0.03634666666667 0.1119836000000003
C212   C 0.2267733333333 0.03342666666667 0.03382666666667 0.12935750000000024
O215   O -0.07336666666667 -0.03670333333333 0.01833666666667 -1.243050800000001
O218   O 0.07828333333333 0.08327666666667 0.08328666666666999 -0.5712208000000008
O221   O 0.00494 0.08318 0.08326 -0.5506697000000003
O224   O -0.1126733333333 0.02452333333333 0.024483333333330002 -0.5522714999999998
O227   O -0.1372733333333 -0.02455666666667 -0.024566666666669998 -0.5790223000000001
O230   O 0.07336666666667 0.03670333333333 -0.01833666666667 -0.9793749999999992
O233   O -0.07828 -0.08328 -0.08329 -0.5710362999999994
O236   O -0.00494 -0.08318 -0.08326 -0.5505309999999994
O239   O 0.1126733333333 -0.02452333333333 -0.024483333333330002 -0.5526964000000003
O242   O 0.1372766666667 0.02455333333333 0.024563333333330002 -0.5792050999999994
O245   O 4.346841661762e-18 2.173420830881e-18 0.05518 -0.9798922999999996
O246   O -4.346841661762e-18 -2.173420830881e-18 -0.05518 -1.2432095000000007
ZR247   ZR -0.03741333333333 0.03743333333333 0.03741333333333 2.7826281999999978
ZR250   ZR 0.03741666666667 -0.03743666666667 -0.03741666666667 2.7824315000000013
