# Supplementary material for: Computational Characterization of Zr-Oxide MOFs for Adsorption Applications
Source: ACS Appl Mater Interfaces. 2022 Dec 14;14(51):56938–47. doi: 10.1021/acsami.2c13391 (PMC9801377; doi:10.1021/acsami.2c13391)
Supplement: Supplementary file 6 — am2c13391_si_006.zip [file am2c13391_si_006.zip › NABVAQ.cif]

data_NABVAQ_H
_audit_creation_date              2020-06-04
_audit_creation_method            'Materials Studio'
_symmetry_space_group_name_H-M    'R-3M'
_symmetry_Int_Tables_number       166
_symmetry_cell_setting            trigonal
loop_
_symmetry_equiv_pos_as_xyz
  x,y,z
  -y,x-y,z
  -x+y,-x,z
  y,x,-z
  x-y,-y,-z
  -x,-x+y,-z
  -x,-y,-z
  y,-x+y,-z
  x-y,x,-z
  -y,-x,z
  -x+y,y,z
  x,x-y,z
  x+2/3,y+1/3,z+1/3
  -y+2/3,x-y+1/3,z+1/3
  -x+y+2/3,-x+1/3,z+1/3
  y+2/3,x+1/3,-z+1/3
  x-y+2/3,-y+1/3,-z+1/3
  -x+2/3,-x+y+1/3,-z+1/3
  -x+2/3,-y+1/3,-z+1/3
  y+2/3,-x+y+1/3,-z+1/3
  x-y+2/3,x+1/3,-z+1/3
  -y+2/3,-x+1/3,z+1/3
  -x+y+2/3,y+1/3,z+1/3
  x+2/3,x-y+1/3,z+1/3
  x+1/3,y+2/3,z+2/3
  -y+1/3,x-y+2/3,z+2/3
  -x+y+1/3,-x+2/3,z+2/3
  y+1/3,x+2/3,-z+2/3
  x-y+1/3,-y+2/3,-z+2/3
  -x+1/3,-x+y+2/3,-z+2/3
  -x+1/3,-y+2/3,-z+2/3
  y+1/3,-x+y+2/3,-z+2/3
  x-y+1/3,x+2/3,-z+2/3
  -y+1/3,-x+2/3,z+2/3
  -x+y+1/3,y+2/3,z+2/3
  x+1/3,x-y+2/3,z+2/3
_cell_length_a                    28.1333
_cell_length_b                    28.1333
_cell_length_c                    69.4110
_cell_angle_alpha                 90.0000
_cell_angle_beta                  90.0000
_cell_angle_gamma                 120.0000
loop_
_atom_site_label
_atom_site_type_symbol
_atom_site_fract_x
_atom_site_fract_y
_atom_site_fract_z
_atom_site_charge
H1   H -0.2370666666667 -0.19752333333329997 -0.19017333333329997 0.024248200000000053
H13   H 0.35184 0.04317 0.14783 0.00888460000000002
H25   H 0.41473 -0.01383 0.10287 0.019415399999999968
H37   H 0.4904 0.07928 0.09769 0.024311900000000053
H49   H 0.24912 -0.07444 0.15849 0.015495499999999997
H61   H 0.31566 -0.13967 0.1012 0.0262483
H73   H -0.34576 0.19086 0.04033 0.03301449999999995
H85   H -0.31819 0.16919 0.0091 0.014720799999999978
H97   H -0.12563 0.30502 -0.03079 0.0026095999999999893
H109   H -0.04218 0.36377 -0.04538 0.00436420000000004
H121   H -0.00905 0.33407 -0.07315 0.01683290000000004
H133   H -0.06194 0.24774 -0.08808 0.011536400000000002
H145   H -0.0351 0.18773 -0.12202 0.016469799999999982
H157   H -0.00131 0.15367 -0.14868 0.02433669999999999
H169   H -0.2671916666667 0.46561666666670004 0.09900666666666999 0.2657522
H175   H 0.0 0.0 -0.16858666666670002 0.27026399999999995
C177   C -0.48796 0.17167 0.11728 0.3820456999999999
C189   C 0.46434 0.11451 0.11985 -0.06735670000000038
C201   C 0.42653 0.1035 0.13385 -0.0016683000000004
C213   C 0.3818 0.0505 0.13672 -0.00890650000000015
C225   C 0.3762 0.0087 0.1251 -0.024681300000000128
C237   C 0.4172 0.0191 0.11172 -0.0014371999999998053
C249   C 0.4602 0.0724 0.10864 0.0005357999999997531
C261   C 0.332 -0.0466 0.12684 -0.019467299999999632
C273   C 0.2924 -0.0911 0.12883 -0.08119209999999999
C285   C 0.2434 -0.1437 0.13009 0.05056309999999975
C297   C 0.2047 -0.1528 0.14373 0.03396460000000001
C309   C 0.2118 -0.1139 0.15805 -0.02401929999999997
C321   C 0.1754 -0.1227 0.17172 0.0007276000000002725
C333   C 0.2362 -0.1846 0.11644 -0.015146699999999846
C345   C 0.2769 -0.1777 0.10186 0.009567599999999564
C357   C 0.2687 -0.2163 0.08884 -0.0005198999999995735
C369   C -0.3064 0.2195 0.03407 0.030649200000000043
C381   C -0.2901 0.2074 0.01622 -0.03795470000000023
C393   C -0.1482 0.2355 -0.05017 -0.017986600000000408
C405   C -0.1135 0.2899 -0.0431 0.02089579999999991
C417   C -0.0676 0.3228 -0.0511 0.0026016000000002037
C429   C -0.0486 0.3054 -0.067 0.0043743999999996674
C441   C -0.0785 0.2567 -0.0754 -0.00531059999999961
C453   C -0.1305 0.2168 -0.0681 0.012975400000000192
C465   C -0.0613 0.1468 -0.12766 0.009207499999999593
C477   C -0.0421 0.1267 -0.14309 -0.0006126000000001852
C489   C -0.28258 0.28258 0.0619 0.4182629000000002
C495   C -0.26825 0.26825 0.04296 -0.10927479999999967
C501   C -0.2412 0.2412 0.0082 0.06477869999999973
C507   C -0.2268 0.2268 -0.0109 -0.028248699999999793
C513   C -0.215 0.215 -0.0248 -0.0933609999999998
C519   C -0.1988 0.1988 -0.04284 0.0464772
C525   C -0.1662 0.1662 -0.07514 0.05641310000000033
C531   C -0.1475 0.1475 -0.09229 -0.031777100000000225
C537   C -0.1336 0.1336 -0.1048 -0.06942369999999977
C543   C -0.1136 0.1136 -0.12035 -0.021976399999999785
C549   C -0.05532 0.05532 -0.16672 0.3889525999999997
C555   C -0.07502 0.07502 -0.15059 -0.07493540000000021
O561   O -0.45661 0.17956 0.10313 -0.5422945000000006
O573   O -0.1503366666667 -0.1259333333333 -0.2036833333333 -0.5670403999999998
O585   O -0.08833 0.00646 -0.17262 -0.5650087999999993
O597   O -0.33034 0.24588 0.06934 -0.5914333000000003
O609   O -0.28642 0.28642 0.10366 -0.9521402000000004
O615   O -0.03502666666667 -0.07005333333333001 -0.20910333333329997 -1.2675520000000002
O621   O 0.0 0.0 -0.24409333333329997 -1.2671288
O623   O 0.0 0.0 -0.1828633333333 -0.9535064999999996
ZR625   ZR 0.04149333333333 -0.04149333333333 -0.1971833333333 2.8018596
ZR631   ZR -0.04152666666667 -0.08305333333333001 -0.23828333333329998 2.799196600000002
