# Supplementary material for: Computational Characterization of Zr-Oxide MOFs for Adsorption Applications
Source: ACS Appl Mater Interfaces. 2022 Dec 14;14(51):56938–47. doi: 10.1021/acsami.2c13391 (PMC9801377; doi:10.1021/acsami.2c13391)
Supplement: Supplementary file 6 — am2c13391_si_006.zip [file am2c13391_si_006.zip › OFAVUO.cif]

data_OFAVUO
_audit_creation_date              2019-09-11
_audit_creation_method            'Materials Studio'
_symmetry_space_group_name_H-M    'P1'
_symmetry_Int_Tables_number       1
_symmetry_cell_setting            triclinic
loop_
_symmetry_equiv_pos_as_xyz
  x,y,z
_cell_length_a                    23.9100
_cell_length_b                    23.9100
_cell_length_c                    23.9100
_cell_angle_alpha                 90.0000
_cell_angle_beta                  90.0000
_cell_angle_gamma                 90.0000
loop_
_atom_site_label
_atom_site_type_symbol
_atom_site_fract_x
_atom_site_fract_y
_atom_site_fract_z
_atom_site_charge
H1   H 0.1356 -0.25806 0.49999 0.011065199999999996
H2   H 0.24446 -0.39717 0.5 0.01697839999999995
H3   H 0.3257 -0.33825 0.5 0.005159400000000036
H4   H 0.3644 -0.24194 -0.49999 0.010705500000000034
H5   H 0.25554 -0.10283 0.5 0.01797789999999999
H6   H 0.1743 -0.16175 0.5 0.004660299999999951
H7   H 0.1356 1.000000000007e-05 0.24194 0.01110829999999996
H8   H 0.24446 -2.9999999999970002e-05 0.10283 0.01725399999999999
H9   H 0.3257 -9.999999999954e-06 0.16175 0.0050284999999999904
H10   H 0.1356 0.0 -0.24194 0.010923699999999979
H11   H 0.24446 -2.9999999999970002e-05 -0.10283 0.017118399999999978
H12   H 0.3257 -9.999999999954e-06 -0.16175 0.0048749999999999636
H13   H 0.3644 -6.1629758220389994e-33 -0.25806 0.01089479999999998
H14   H 0.25554 -3.0814879110199995e-33 -0.39717 0.017924300000000004
H15   H 0.1743 -3.0814879110199995e-33 -0.33825 0.004687600000000014
H16   H 0.3644 3.0814879110199995e-33 0.25806 0.010952900000000043
H17   H 0.25554 0.0 0.39717 0.017862500000000003
H18   H 0.1743 1.2325951644079998e-32 0.33825 0.004657400000000035
H19   H 0.24194 0.5 0.3644 0.011129100000000005
H20   H 0.10283 0.49997 0.25554 0.017051200000000044
H21   H 0.16175 0.49999 0.1743 0.004975300000000016
H22   H 0.25806 -0.49999 -0.1356 0.011434100000000004
H23   H 0.39717 0.5 -0.24446 0.01734579999999997
H24   H 0.33825 0.5 -0.3257 0.005426700000000007
H25   H 0.24193 0.5 -0.3644 0.01100089999999998
H26   H 0.10283 0.5 -0.25554 0.018179799999999968
H27   H 0.16175 0.5 -0.1743 0.004864500000000049
H28   H 0.25806 -0.49999 0.1356 0.01100800000000002
H29   H 0.39717 0.5 0.24446 0.017883800000000002
H30   H 0.33825 0.5 0.3257 0.004748899999999946
H31   H 0.1356 -0.24194 1.000000000007e-05 0.011053800000000004
H32   H 0.24446 -0.10283 0.0 0.018352299999999988
H33   H 0.3257 -0.16175 0.0 0.004913399999999957
H34   H 0.3644 -0.25806 -9.999999999954e-06 0.011302499999999991
H35   H 0.25554 -0.39717 0.0 0.017538999999999968
H36   H 0.1743 -0.33825 0.0 0.005427100000000018
H37   H -0.3644 -0.25806 -9.999999999954e-06 0.011190499999999992
H38   H -0.25554 -0.39717 -2.9999999999970002e-05 0.0178315
H39   H -0.1743 -0.33825 -9.999999999954e-06 0.005228299999999964
H40   H -0.1356 -0.24194 1.000000000007e-05 0.011236000000000024
H41   H -0.24446 -0.10283 2.9999999999970002e-05 0.017739999999999978
H42   H -0.3257 -0.16175 1.000000000007e-05 0.005225600000000052
H43   H -0.24194 -0.3644 -0.49999 0.011250399999999994
H44   H -0.10283 -0.25554 0.49997 0.017801100000000014
H45   H -0.16175 -0.1743 0.49999 0.0051744000000000226
H46   H -0.25806 -0.1356 0.49999 0.01113390000000003
H47   H -0.39717 -0.24446 -0.49997 0.017907400000000018
H48   H -0.33825 -0.3257 -0.49999 0.005227399999999993
H49   H 0.24194 0.1356 0.0 0.011075399999999958
H50   H 0.10283 0.24446 0.0 0.016991199999999984
H51   H 0.16175 0.3257 0.0 0.0052119999999999935
H52   H -0.24194 0.1356 1.000000000007e-05 0.011029700000000031
H53   H -0.10283 0.24446 0.0 0.017057800000000012
H54   H -0.16175 0.3257 0.0 0.0052423999999999795
H55   H -0.25806 0.3644 -9.999999999954e-06 0.01094240000000002
H56   H -0.39717 0.25554 -2.9999999999970002e-05 0.017436899999999974
H57   H -0.33825 0.1743 -9.999999999954e-06 0.004945500000000047
H58   H 0.25806 0.3644 0.0 0.011087500000000028
H59   H 0.39717 0.25554 -2.9999999999970002e-05 0.017291700000000017
H60   H 0.33825 0.1743 -9.999999999954e-06 0.0050485999999999595
H61   H -0.25806 0.1356 0.49999 0.01119250000000005
H62   H -0.39717 0.24446 -0.49997 0.017913700000000032
H63   H -0.33825 0.3257 -0.49999 0.005271699999999989
H64   H -0.24194 0.3644 -0.49999 0.011310900000000013
H65   H -0.10283 0.25554 0.5 0.017647199999999974
H66   H -0.16175 0.1743 0.5 0.0054893999999999785
H67   H 0.1356 0.25806 0.5 0.011182400000000037
H68   H 0.24446 0.39717 0.5 0.017038800000000017
H69   H 0.3257 0.33825 0.5 0.0052925999999999815
H70   H 0.3644 0.24194 -0.49999 0.01082660000000002
H71   H 0.25554 0.10283 0.5 0.01800539999999995
H72   H 0.1743 0.16175 0.5 0.004713500000000037
H73   H 1.5407439555099998e-33 0.24194 0.1356 0.011262400000000006
H74   H 0.0 0.10283 0.24446 0.017384999999999984
H75   H 6.1629758220389994e-33 0.16175 0.3257 0.005334599999999967
H76   H -9.999999999954e-06 0.25806 -0.3644 0.011163299999999987
H77   H 2.9999999999970002e-05 0.39717 -0.25554 0.017272300000000018
H78   H 1.000000000007e-05 0.33825 -0.1743 0.005082000000000031
H79   H -1.5407439555099998e-33 0.24194 -0.1356 0.011114999999999986
H80   H -2.9999999999970002e-05 0.10283 -0.24446 0.017191399999999968
H81   H -9.999999999954e-06 0.16175 -0.3257 0.005002900000000032
H82   H -9.999999999954e-06 0.25806 0.3644 0.011088699999999951
H83   H 3.0814879110199995e-33 0.39717 0.25554 0.018233300000000008
H84   H 3.0814879110199995e-33 0.33825 0.1743 0.004894300000000018
H85   H 0.5 0.25807 0.1356 0.010698600000000004
H86   H 0.5 0.39717 0.24446 0.017840100000000025
H87   H 0.5 0.33825 0.3257 0.004538200000000048
H88   H -0.49999 0.24194 0.3644 0.011056500000000023
H89   H 0.5 0.10283 0.25554 0.016870399999999952
H90   H 0.5 0.16175 0.1743 0.005131100000000055
H91   H -0.49999 0.1356 -0.25806 0.011209299999999978
H92   H -0.49997 0.24446 -0.39717 0.017714600000000025
H93   H -0.49999 0.3257 -0.33825 0.005155600000000038
H94   H 0.49999 0.3644 -0.24194 0.011003899999999955
H95   H 0.5 0.25554 -0.10283 0.018318900000000027
H96   H 0.5 0.1743 -0.16175 0.00492859999999995
H97   H -9.999999999954e-06 -0.25806 -0.3644 0.011040099999999995
H98   H 2.9999999999970002e-05 -0.39717 -0.25554 0.01721320000000004
H99   H 1.000000000007e-05 -0.33825 -0.1743 0.005031099999999955
H100   H -1.5407439555099998e-33 -0.24194 -0.1356 0.011071199999999948
H101   H -2.9999999999970002e-05 -0.10283 -0.24446 0.01745030000000003
H102   H -9.999999999954e-06 -0.16175 -0.3257 0.0050732
H103   H 0.0 -0.3644 0.25807 0.010946600000000029
H104   H -2.9999999999970002e-05 -0.25554 0.39717 0.017768099999999953
H105   H -9.999999999954e-06 -0.1743 0.33825 0.005079900000000026
H106   H 3.0814879110199995e-33 -0.1356 0.24194 0.01127990000000001
H107   H 7.703719777549e-34 -0.24446 0.10283 0.017513
H108   H 3.0814879110199995e-33 -0.32571 0.16175 0.005536100000000044
H109   H 0.5 -0.25806 0.1356 0.010894700000000037
H110   H 0.5 -0.39717 0.24446 0.018083300000000024
H111   H 0.5 -0.33825 0.3257 0.0047941000000000225
H112   H -0.49999 -0.24194 0.3644 0.011056399999999966
H113   H 0.5 -0.10283 0.25554 0.017082200000000047
H114   H 0.5 -0.16175 0.1743 0.005271000000000026
H115   H 0.49999 -0.3644 -0.24194 0.011375499999999985
H116   H 0.5 -0.25554 -0.10283 0.017568900000000002
H117   H 0.5 -0.1743 -0.16175 0.005530600000000052
H118   H -0.49999 -0.1356 -0.25806 0.011272799999999972
H119   H -0.49997 -0.24446 -0.39717 0.017983599999999992
H120   H -0.49999 -0.3257 -0.33825 0.0052402999999999755
H121   H -0.24194 -1e-05 -0.1356 0.010890300000000021
H122   H -0.10283 6.1629758220389994e-33 -0.24446 0.018393400000000004
H123   H -0.16175 -6.1629758220389994e-33 -0.3257 0.004865200000000014
H124   H -0.25806 -3.0814879110199995e-33 -0.3644 0.011221799999999948
H125   H -0.39717 3.0814879110199995e-33 -0.25554 0.017575899999999978
H126   H -0.33825 -4.622231866529001e-33 -0.1743 0.005441800000000052
H127   H -0.3644 0.5 -0.24194 0.011119100000000048
H128   H -0.25554 -0.49997 -0.10283 0.017867599999999983
H129   H -0.1743 -0.49999 -0.16175 0.005194299999999985
H130   H -0.1356 0.5 -0.25806 0.011136000000000036
H131   H -0.24446 0.5 -0.39717 0.017516100000000034
H132   H -0.3257 0.5 -0.33825 0.005337000000000036
H133   H -0.3644 3.0814879110199995e-33 0.25806 0.01136910000000002
H134   H -0.25554 3.0814879110199995e-33 0.39717 0.017417200000000018
H135   H -0.1743 3.0814879110199995e-33 0.33825 0.0054307000000000105
H136   H -0.1356 1e-05 0.24194 0.011303700000000028
H137   H -0.24446 -3e-05 0.10283 0.01775020000000005
H138   H -0.3257 -1e-05 0.16175 0.005261700000000036
H139   H -0.24194 0.5 0.3644 0.011045199999999977
H140   H -0.10283 0.49997 0.25554 0.017332800000000037
H141   H -0.16175 0.49999 0.1743 0.005032200000000042
H142   H -0.25806 -0.49999 0.1356 0.010837399999999995
H143   H -0.39717 0.5 0.24446 0.017982399999999954
H144   H -0.33825 0.5 0.3257 0.0046764999999999715
H145   H -0.42525 -0.42525 0.07475 0.27230030000000005
H146   H 0.42525 0.42525 0.07475 0.27224820000000005
H147   H 0.42525 -0.42525 -0.07475 0.27278820000000004
H148   H -0.42525 0.42525 -0.07475 0.2724147
H149   H -0.07475 -0.42525 -0.42525 0.2723325
H150   H -0.07475 0.42525 0.42525 0.2724997
H151   H 0.07475 -0.42525 0.42525 0.2722772
H152   H 0.07475 0.42525 -0.42525 0.27240190000000003
H153   H 0.42525 0.07475 -0.42525 0.2722855
H154   H -0.42525 0.07475 0.42525 0.2724934
H155   H -0.42525 -0.07475 -0.42525 0.2725734
H156   H 0.42525 -0.07475 0.42525 0.2721696
H157   H -0.07475 -0.07475 -0.07475 0.2723359
H158   H 0.07475 -0.07475 0.07475 0.2725194
H159   H 0.07475 0.07475 -0.07475 0.2721619
H160   H -0.07475 0.07475 0.07475 0.272496
C161   C 3.0814879110199995e-33 0.1679 0.1847 -0.06295170000000018
C162   C 1.5407439555099998e-33 0.2243 0.1774 -0.025655500000000053
C163   C 3.0814879110199995e-33 0.1475 0.2371 -0.0035689000000003186
C164   C 6.1629758220389994e-33 0.1804 0.2844 -0.00628229999999963
C165   C 3.0814879110199995e-33 0.2398 0.2766 0.03782559999999968
C166   C -3.0814879110199995e-33 -0.3321 -0.3153 -0.062074199999999635
C167   C -9.244463733059e-33 -0.2757 -0.3226 -0.026366399999999682
C168   C 0.0 -0.3525 -0.2629 -0.0026482999999997148
C169   C -1.5407439555099998e-33 -0.3196 -0.2156 -0.00645030000000002
C170   C -3.0814879110199995e-33 -0.2602 -0.2234 0.0380950999999996
C171   C 0.5 -0.3321 0.1847 -0.0606213999999996
C172   C 0.5 -0.2757 0.1774 -0.027618999999999616
C173   C 0.5 -0.3525 0.2371 -0.003501700000000163
C174   C 0.5 -0.3196 0.2844 -0.005393500000000273
C175   C 0.5 -0.2602 0.2766 0.04123560000000026
C176   C -3.0814879110199995e-33 0.3321 -0.3153 -0.0625821000000002
C177   C -9.244463733059e-33 0.2757 -0.3226 -0.026456399999999825
C178   C 0.0 0.3525 -0.2629 -0.003148699999999671
C179   C -1.5407439555099998e-33 0.3196 -0.2156 -0.005560299999999962
C180   C -3.0814879110199995e-33 0.2602 -0.2234 0.040687300000000086
C181   C 0.5 0.3321 0.1847 -0.06155880000000025
C182   C 0.5 0.2757 0.1774 -0.026594700000000412
C183   C 0.5 0.3525 0.2371 -0.002795100000000161
C184   C 0.5 0.3196 0.2844 -0.005456200000000243
C185   C 0.5 0.2602 0.2766 0.038538100000000235
C186   C -3.0814879110199995e-33 0.1679 -0.1847 -0.06295179999999956
C187   C -1.5407439555099998e-33 0.2243 -0.1774 -0.02605080000000015
C188   C 0.0 0.1475 -0.2371 -0.0024702999999997037
C189   C -6.1629758220389994e-33 0.1804 -0.2844 -0.006134600000000212
C190   C -3.0814879110199995e-33 0.2398 -0.2766 0.03798659999999998
C191   C 0.5 0.1679 0.3153 -0.06322600000000023
C192   C 0.5 0.2243 0.3226 -0.0257322000000002
C193   C 0.5 0.1475 0.2629 -0.0028642000000003165
C194   C 0.5 0.1804 0.2156 -0.006244200000000255
C195   C 0.5 0.2398 0.2234 0.03994769999999992
C196   C -3.0814879110199995e-33 -0.1679 -0.1847 -0.0617656000000002
C197   C -1.5407439555099998e-33 -0.2243 -0.1774 -0.026767300000000386
C198   C 0.0 -0.1475 -0.2371 -0.003143299999999627
C199   C -6.1629758220389994e-33 -0.1804 -0.2844 -0.005934400000000117
C200   C -3.0814879110199995e-33 -0.2398 -0.2766 0.040804800000000085
C201   C 3.0814879110199995e-33 0.3321 0.3153 -0.06091159999999984
C202   C 9.244463733059e-33 0.2757 0.3226 -0.027261600000000108
C203   C 0.0 0.3525 0.2629 -0.004153399999999864
C204   C 1.5407439555099998e-33 0.3196 0.2156 -0.004876099999999717
C205   C 1.5407439555099998e-33 0.2602 0.2234 0.041092899999999766
C206   C 0.5 -0.1679 0.3153 -0.06287540000000025
C207   C 0.5 -0.2243 0.3226 -0.025893899999999803
C208   C 0.5 -0.1475 0.2629 -0.0026352000000002818
C209   C 0.5 -0.1804 0.2156 -0.0068827999999996345
C210   C 0.5 -0.2398 0.2234 0.03792910000000038
C211   C 0.1847 3.0814879110199995e-33 0.1679 -0.06265859999999979
C212   C 0.1774 0.0 0.2243 -0.02666720000000033
C213   C 0.2371 -3.0814879110199995e-33 0.1475 -0.0031943999999999306
C214   C 0.2844 7.703719777549e-33 0.1804 -0.0055829999999996716
C215   C 0.2766 6.1629758220389994e-33 0.2398 0.04049119999999995
C216   C 0.1847 -4.622231866529001e-33 -0.1679 -0.06255200000000016
C217   C 0.1774 -4.622231866529001e-33 -0.2243 -0.026189900000000318
C218   C 0.2371 -4.622231866529001e-33 -0.1475 -0.002319599999999866
C219   C 0.2844 -1.5407439555099998e-33 -0.1804 -0.006506400000000134
C220   C 0.2766 3.0814879110199995e-33 -0.2398 0.036906000000000105
C221   C -0.3153 0.0 0.3321 -0.0628681000000002
C222   C -0.3226 -6.1629758220389994e-33 0.2757 -0.02539750000000041
C223   C -0.2629 6.1629758220389994e-33 0.3525 -0.0035749999999996618
C224   C -0.2156 6.1629758220389994e-33 0.3196 -0.0062169000000000816
C225   C -0.2234 9.244463733059e-33 0.2602 0.038019900000000106
C226   C -0.3153 0.5 -0.1679 -0.061058000000000064
C227   C -0.3226 0.5 -0.2243 -0.027085500000000096
C228   C -0.2629 0.5 -0.1475 -0.0041789000000003185
C229   C -0.2156 0.5 -0.1804 -0.005409000000000218
C230   C -0.2234 0.5 -0.2398 0.04207469999999969
C231   C -0.1847 -1.5407439555099998e-33 0.1679 -0.061833700000000213
C232   C -0.1774 4.622231866529001e-33 0.2243 -0.02648269999999986
C233   C -0.2371 0.0 0.1475 -0.0039664000000003705
C234   C -0.2844 1.5407439555099998e-33 0.1804 -0.005397900000000178
C235   C -0.2766 3.0814879110199995e-33 0.2398 0.0406620000000002
C236   C -0.1847 0.5 -0.3321 -0.062374199999999824
C237   C -0.1774 0.5 -0.2757 -0.025413000000000352
C238   C -0.2371 0.5 -0.3525 -0.003290299999999746
C239   C -0.2844 0.5 -0.3196 -0.006680900000000101
C240   C -0.2766 0.5 -0.2602 0.03696140000000003
C241   C 0.3153 0.0 -0.3321 -0.0608114000000004
C242   C 0.3226 0.0 -0.2757 -0.027836500000000264
C243   C 0.2629 -3.0814879110199995e-33 -0.3525 -0.0037298000000003375
C244   C 0.2156 -6.1629758220389994e-33 -0.3196 -0.0050354999999999706
C245   C 0.2234 -3.0814879110199995e-33 -0.2602 0.042239399999999705
C246   C 0.3153 6.1629758220389994e-33 0.3321 -0.06187260000000005
C247   C 0.3226 6.1629758220389994e-33 0.2757 -0.02684420000000021
C248   C 0.2629 9.244463733059e-33 0.3525 -0.0029684999999997075
C249   C 0.2156 9.244463733059e-33 0.3196 -0.005526500000000212
C250   C 0.2234 3.0814879110199995e-33 0.2602 0.038412100000000386
C251   C 0.1679 0.1847 0.0 -0.06329139999999978
C252   C 0.2243 0.1774 0.0 -0.02503879999999992
C253   C 0.1475 0.2371 0.0 -0.002188300000000254
C254   C 0.1804 0.2844 0.0 -0.0068963999999995815
C255   C 0.2398 0.2766 0.0 0.03673350000000042
C256   C -0.3321 0.1847 0.5 -0.06165990000000044
C257   C -0.2757 0.1774 0.5 -0.026519699999999702
C258   C -0.3525 0.2371 0.5 -0.0037915999999995616
C259   C -0.3196 0.2844 0.5 -0.00580629999999971
C260   C -0.2602 0.2766 0.5 0.039716699999999605
C261   C -0.1679 0.1847 0.0 -0.06305810000000013
C262   C -0.2243 0.1774 0.0 -0.02552489999999974
C263   C -0.1475 0.2371 0.0 -0.002686200000000305
C264   C -0.1804 0.2844 0.0 -0.006555699999999831
C265   C -0.2398 0.2766 0.0 0.0387656999999999
C266   C -0.1679 -0.3153 0.5 -0.06172730000000026
C267   C -0.2243 -0.3226 0.5 -0.026766300000000243
C268   C -0.1475 -0.2629 0.5 -0.003832700000000244
C269   C -0.1804 -0.2156 0.5 -0.005918499999999939
C270   C -0.2398 -0.2234 0.5 0.0394281000000003
C271   C -0.3321 -0.1847 0.5 -0.06165600000000016
C272   C -0.2757 -0.1774 0.5 -0.0267432000000003
C273   C -0.3525 -0.2371 0.5 -0.00399999999999956
C274   C -0.3196 -0.2844 0.5 -0.0056947000000002745
C275   C -0.2602 -0.2766 0.5 0.03986770000000028
C276   C -0.3321 0.3153 0.0 -0.062255099999999786
C277   C -0.2757 0.3226 0.0 -0.025934499999999968
C278   C -0.3525 0.2629 0.0 -0.0026117000000001056
C279   C -0.3196 0.2156 0.0 -0.0060279999999997
C280   C -0.2602 0.2234 0.0 0.039448600000000056
C281   C -0.1679 0.3153 0.5 -0.06243909999999975
C282   C -0.2243 0.3226 0.5 -0.02609349999999999
C283   C -0.1475 0.2629 0.5 -0.0038499999999999095
C284   C -0.1804 0.2156 0.5 -0.006175999999999959
C285   C -0.2398 0.2234 0.5 0.03941149999999993
C286   C 0.3321 0.3153 0.0 -0.061876700000000014
C287   C 0.2757 0.3226 0.0 -0.026765499999999776
C288   C 0.3525 0.2629 0.0 -0.003156899999999574
C289   C 0.3196 0.2156 0.0 -0.00560069999999957
C290   C 0.2602 0.2234 0.0 0.04183179999999975
C291   C 0.1679 0.5 0.3153 -0.06297200000000025
C292   C 0.2243 0.5 0.3226 -0.02621749999999956
C293   C 0.1475 0.5 0.2629 -0.0026237000000000066
C294   C 0.1804 0.5 0.2156 -0.006089900000000093
C295   C 0.2398 0.5 0.2234 0.03805510000000023
C296   C -0.1679 -1.5407439555099998e-33 -0.1847 -0.060339299999999874
C297   C -0.2243 0.0 -0.1774 -0.027137100000000025
C298   C -0.1475 0.0 -0.2371 -0.0037048000000003967
C299   C -0.1804 -9.244463733059e-33 -0.2844 -0.005670900000000145
C300   C -0.2398 0.0 -0.2766 0.03896739999999976
C301   C -0.1679 0.5 0.3153 -0.061859000000000115
C302   C -0.2243 0.5 0.3226 -0.026993799999999624
C303   C -0.1475 0.5 0.2629 -0.00324599999999986
C304   C -0.1804 0.5 0.2156 -0.0059686000000001025
C305   C -0.2398 0.5 0.2234 0.0406443000000003
C306   C 0.3321 0.5 -0.1847 -0.06271969999999971
C307   C 0.2757 0.5 -0.1774 -0.0260132999999998
C308   C 0.3525 0.5 -0.2371 -0.0041020999999998855
C309   C 0.3196 0.5 -0.2844 -0.005904000000000131
C310   C 0.2602 0.5 -0.2766 0.040124099999999885
C311   C 0.1679 0.5 -0.3153 -0.0612383000000003
C312   C 0.2243 0.5 -0.3226 -0.026747499999999924
C313   C 0.1475 0.5 -0.2629 -0.0036776999999998954
C314   C 0.1804 0.5 -0.2156 -0.005241999999999969
C315   C 0.2398 0.5 -0.2234 0.03879620000000017
C316   C -0.3321 0.0 -0.3153 -0.061853900000000024
C317   C -0.2757 -9.244463733059e-33 -0.3226 -0.026592599999999852
C318   C -0.3525 3.0814879110199995e-33 -0.2629 -0.004170900000000088
C319   C -0.3196 -7.703719777549e-33 -0.2156 -0.006249999999999646
C320   C -0.2602 -9.244463733059e-33 -0.2234 0.040396300000000274
C321   C -0.3321 0.5 0.1847 -0.061041200000000025
C322   C -0.2757 0.5 0.1774 -0.0271865
C323   C -0.3525 0.5 0.2371 -0.003027699999999633
C324   C -0.3196 0.5 0.2844 -0.0058677999999998676
C325   C -0.2602 0.5 0.2766 0.03848559999999957
C326   C 0.3321 0.5 0.1847 -0.06149209999999972
C327   C 0.2757 0.5 0.1774 -0.027497999999999582
C328   C 0.3525 0.5 0.2371 -0.003534300000000101
C329   C 0.3196 0.5 0.2844 -0.004991600000000318
C330   C 0.2602 0.5 0.2766 0.04097810000000024
C331   C 6.1629758220389994e-33 -0.3153 0.3321 -0.061666599999999676
C332   C 0.0 -0.3226 0.2757 -0.02600339999999957
C333   C 6.1629758220389994e-33 -0.2629 0.3525 -0.003158799999999573
C334   C 3.0814879110199995e-33 -0.2156 0.3196 -0.006204300000000274
C335   C 3.0814879110199995e-33 -0.2234 0.2602 0.03730790000000006
C336   C 0.5 -0.3153 -0.1679 -0.06254769999999965
C337   C 0.5 -0.3226 -0.2243 -0.02582159999999956
C338   C 0.5 -0.2629 -0.1475 -0.0039394000000001475
C339   C 0.5 -0.2156 -0.1804 -0.0062028999999999
C340   C 0.5 -0.2234 -0.2398 0.039038999999999824
C341   C 0.5 0.1847 -0.3321 -0.061706499999999664
C342   C 0.5 0.1774 -0.2757 -0.027165100000000383
C343   C 0.5 0.2371 -0.3525 -0.0039717000000001335
C344   C 0.5 0.2844 -0.3196 -0.00583630000000035
C345   C 0.5 0.2766 -0.2602 0.039622500000000116
C346   C 0.5 0.3153 -0.1679 -0.06066619999999999
C347   C 0.5 0.3226 -0.2243 -0.027716200000000413
C348   C 0.5 0.2629 -0.1475 -0.0041434999999996345
C349   C 0.5 0.2156 -0.1804 -0.0052595000000001954
C350   C 0.5 0.2234 -0.2398 0.04025700000000043
C351   C -3.0814879110199995e-33 -0.1847 0.1679 -0.061941899999999876
C352   C 1.5407439555099998e-33 -0.1774 0.2243 -0.02634769999999964
C353   C 1.5407439555099998e-33 -0.2371 0.1475 -0.004205999999999932
C354   C 3.0814879110199995e-33 -0.2844 0.1804 -0.005963300000000339
C355   C 0.0 -0.2766 0.2398 0.041732800000000125
C356   C 0.5 -0.1847 -0.3321 -0.06168420000000019
C357   C 0.5 -0.1774 -0.2757 -0.026290900000000228
C358   C 0.5 -0.2371 -0.3525 -0.003793400000000169
C359   C 0.5 -0.2844 -0.3196 -0.005749400000000016
C360   C 0.5 -0.2766 -0.2602 0.039671199999999913
C361   C 0.1847 -0.3321 0.5 -0.06306860000000025
C362   C 0.1774 -0.2757 0.5 -0.025742499999999783
C363   C 0.2371 -0.3525 0.5 -0.0026855000000001183
C364   C 0.2844 -0.3196 0.5 -0.006646199999999602
C365   C 0.2766 -0.2602 0.5 0.03889060000000022
C366   C -0.3153 -0.3321 0.0 -0.06159490000000022
C367   C -0.3226 -0.2757 0.0 -0.02699120000000033
C368   C -0.2629 -0.3525 0.0 -0.0038980000000004007
C369   C -0.2156 -0.3196 0.0 -0.005824500000000121
C370   C -0.2234 -0.2602 0.0 0.03981499999999994
C371   C 0.1847 -0.1679 0.0 -0.060771800000000376
C372   C 0.1774 -0.2243 0.0 -0.027267900000000008
C373   C 0.2371 -0.1475 0.0 -0.0039813000000004095
C374   C 0.2844 -0.1804 0.0 -0.005242800000000436
C375   C 0.2766 -0.2398 0.0 0.040034399999999686
C376   C 0.1847 0.3321 0.5 -0.06269420000000014
C377   C 0.1774 0.2757 0.5 -0.02626940000000033
C378   C 0.2371 0.3525 0.5 -0.00308799999999998
C379   C 0.2844 0.3196 0.5 -0.006468500000000432
C380   C 0.2766 0.2602 0.5 0.04016470000000005
C381   C 0.3153 0.1679 0.5 -0.06100270000000041
C382   C 0.3226 0.2243 0.5 -0.026897400000000186
C383   C 0.2629 0.1475 0.5 -0.0029668000000002692
C384   C 0.2156 0.1804 0.5 -0.005783100000000374
C385   C 0.2234 0.2398 0.5 0.03874889999999986
C386   C 0.3153 -0.3321 0.0 -0.06255129999999998
C387   C 0.3226 -0.2757 0.0 -0.026063299999999682
C388   C 0.2629 -0.3525 0.0 -0.003928100000000434
C389   C 0.2156 -0.3196 0.0 -0.006259100000000295
C390   C 0.2234 -0.2602 0.0 0.03905250000000038
C391   C -0.1847 -0.1679 0.0 -0.06167549999999977
C392   C -0.1774 -0.2243 0.0 -0.02693739999999956
C393   C -0.2371 -0.1475 0.0 -0.003931599999999591
C394   C -0.2844 -0.1804 0.0 -0.005786699999999811
C395   C -0.2766 -0.2398 0.0 0.039848300000000066
C396   C 0.3153 -0.1679 0.5 -0.061036699999999826
C397   C 0.3226 -0.2243 0.5 -0.0272705000000002
C398   C 0.2629 -0.1475 0.5 -0.0031767000000000323
C399   C 0.2156 -0.1804 0.5 -0.0053627000000000535
C400   C 0.2234 -0.2398 0.5 0.03993890000000011
C401   C 1.5407439555099998e-33 0.1319 0.1319 0.4348603999999998
C402   C -3.0814879110199995e-33 -0.3681 -0.3681 0.43410800000000016
C403   C 0.5 0.1319 -0.3681 0.4348131000000004
C404   C 0.5 -0.3681 0.1319 0.4339715999999996
C405   C 1.5407439555099998e-33 -0.1319 0.1319 0.4346069000000004
C406   C -3.0814879110199995e-33 0.3681 -0.3681 0.4344321999999998
C407   C 0.5 -0.1319 -0.3681 0.4348856999999997
C408   C 0.5 0.3681 0.1319 0.4337100999999999
C409   C -1.5407439555099998e-33 0.1319 -0.1319 0.4345559000000003
C410   C 3.0814879110199995e-33 -0.3681 0.3681 0.4341645999999999
C411   C 0.5 0.1319 0.3681 0.4342594000000002
C412   C 0.5 -0.3681 -0.1319 0.43490110000000026
C413   C -1.5407439555099998e-33 -0.1319 -0.1319 0.4342376999999997
C414   C 3.0814879110199995e-33 0.3681 0.3681 0.4345087000000003
C415   C 0.5 -0.1319 0.3681 0.4343301000000004
C416   C 0.5 0.3681 -0.1319 0.4344584999999999
C417   C 0.1319 1.5407439555099998e-33 0.1319 0.4343937000000002
C418   C 0.1319 0.5 -0.3681 0.4344140999999997
C419   C -0.3681 -3.0814879110199995e-33 -0.3681 0.4345274999999997
C420   C -0.3681 0.5 0.1319 0.4339405999999997
C421   C 0.1319 -3.0814879110199995e-33 -0.1319 0.4339187999999998
C422   C 0.1319 0.5 0.3681 0.4344115999999998
C423   C -0.3681 6.1629758220389994e-33 0.3681 0.43484209999999995
C424   C -0.3681 0.5 -0.1319 0.4343826999999996
C425   C -0.1319 3.0814879110199995e-33 0.1319 0.43473130000000015
C426   C -0.1319 0.5 -0.3681 0.4342961000000001
C427   C 0.3681 -6.1629758220389994e-33 -0.3681 0.4339379000000001
C428   C 0.3681 0.5 0.1319 0.4343272999999997
C429   C -0.1319 1.5407439555099998e-33 -0.1319 0.4340865999999997
C430   C -0.1319 0.5 0.3681 0.4340780999999998
C431   C 0.3681 3.0814879110199995e-33 0.3681 0.4342686999999996
C432   C 0.3681 0.5 -0.1319 0.4349134000000001
C433   C 0.1319 0.1319 0.0 0.43420080000000016
C434   C 0.1319 -0.3681 0.5 0.43438849999999984
C435   C -0.3681 0.1319 0.5 0.4347668999999996
C436   C -0.3681 -0.3681 0.0 0.4348228000000001
C437   C -0.1319 0.1319 0.0 0.4342493999999997
C438   C -0.1319 -0.3681 0.5 0.43493910000000013
C439   C 0.3681 0.1319 0.5 0.4339221999999996
C440   C 0.3681 -0.3681 0.0 0.4349983999999996
C441   C 0.1319 -0.1319 0.0 0.43462270000000025
C442   C 0.1319 0.3681 0.5 0.4345058999999996
C443   C -0.3681 -0.1319 0.5 0.4346182000000001
C444   C -0.3681 0.3681 0.0 0.4341833
C445   C -0.1319 -0.1319 0.0 0.4347757000000003
C446   C -0.1319 0.3681 0.5 0.43507520000000005
C447   C 0.3681 -0.1319 0.5 0.4337971999999999
C448   C 0.3681 0.3681 0.0 0.4343085999999996
O449   O 0.0509 0.0509 0.0509 -1.2460579999999997
O450   O 0.0509 -0.4491 -0.4491 -1.2467343000000002
O451   O -0.4491 0.0509 -0.4491 -1.2448727000000002
O452   O -0.4491 -0.4491 0.0509 -0.9817324000000004
O453   O -0.0509 -0.0509 0.0509 -1.2448826999999998
O454   O -0.0509 0.4491 -0.4491 -1.2454988
O455   O 0.4491 -0.0509 -0.4491 -1.2466366000000004
O456   O 0.4491 0.4491 0.0509 -0.9820314999999996
O457   O -0.0509 0.0509 -0.0509 -1.246746
O458   O -0.0509 -0.4491 0.4491 -1.2461052000000006
O459   O 0.4491 0.0509 0.4491 -1.2472744999999996
O460   O 0.4491 -0.4491 -0.0509 -0.9807351999999998
O461   O 0.0509 -0.0509 -0.0509 -1.2466848000000006
O462   O 0.0509 0.4491 0.4491 -1.2460357000000002
O463   O -0.4491 -0.0509 0.4491 -1.2455078000000004
O464   O -0.4491 0.4491 -0.0509 -0.9814805
O465   O 0.0509 0.0509 -0.0509 -0.9820586999999996
O466   O 0.0509 -0.4491 0.4491 -0.9817882999999998
O467   O -0.4491 0.0509 0.4491 -0.9812352000000004
O468   O -0.4491 -0.4491 -0.0509 -1.2449084999999993
O469   O -0.0509 -0.0509 -0.0509 -0.981451
O470   O -0.0509 0.4491 0.4491 -0.9811975000000004
O471   O 0.4491 -0.0509 0.4491 -0.9820142
O472   O 0.4491 0.4491 -0.0509 -1.2454256000000008
O473   O 0.0509 -0.0509 0.0509 -0.9812028999999995
O474   O 0.0509 0.4491 -0.4491 -0.9814778000000004
O475   O -0.4491 -0.0509 -0.4491 -0.9809271999999999
O476   O -0.4491 0.4491 0.0509 -1.2479682000000007
O477   O -0.0509 0.0509 0.0509 -0.9812376999999994
O478   O -0.0509 -0.4491 -0.4491 -0.9814840999999994
O479   O 0.4491 0.0509 -0.4491 -0.9817269999999994
O480   O 0.4491 -0.4491 0.0509 -1.2459849999999992
O481   O 1.5407439555099998e-33 0.0805 0.1496 -0.5844731000000003
O482   O -3.0814879110199995e-33 -0.4195 -0.3504 -0.5841332999999995
O483   O 0.5 0.0805 -0.3504 -0.5638120999999998
O484   O 0.5 -0.4195 0.1496 -0.5830649000000001
O485   O 1.5407439555099998e-33 -0.0805 0.1496 -0.5642154999999995
O486   O -3.0814879110199995e-33 0.4195 -0.3504 -0.5837337999999992
O487   O 0.5 -0.0805 -0.3504 -0.5635679000000007
O488   O 0.5 0.4195 0.1496 -0.5837686000000009
O489   O -3.0814879110199995e-33 0.0805 -0.1496 -0.5840957000000007
O490   O 3.0814879110199995e-33 -0.4195 0.3504 -0.5629995000000001
O491   O 0.5 0.0805 0.3504 -0.5843892000000004
O492   O 0.5 -0.4195 -0.1496 -0.5633494999999993
O493   O -3.0814879110199995e-33 -0.0805 -0.1496 -0.5834825000000006
O494   O 3.0814879110199995e-33 0.4195 0.3504 -0.5832561999999992
O495   O 0.5 -0.0805 0.3504 -0.5842755000000004
O496   O 0.5 0.4195 -0.1496 -0.5643578999999992
O497   O 0.1496 -1.5407439555099998e-33 0.0805 -0.5836462999999998
O498   O 0.1496 0.5 -0.4195 -0.5631477999999994
O499   O -0.3504 -9.244463733059e-33 -0.4195 -0.5643425999999998
O500   O -0.3504 0.5 0.0805 -0.5642834000000008
O501   O 0.1496 -3.0814879110199995e-33 -0.0805 -0.5843626000000004
O502   O 0.1496 0.5 0.4195 -0.5631195000000009
O503   O -0.3504 6.1629758220389994e-33 0.4195 -0.5845535000000002
O504   O -0.3504 0.5 -0.0805 -0.5835212999999992
O505   O -0.1496 3.0814879110199995e-33 0.0805 -0.5838107000000008
O506   O -0.1496 0.5 -0.4195 -0.584562
O507   O 0.3504 -9.244463733059e-33 -0.4195 -0.5831648999999999
O508   O 0.3504 0.5 0.0805 -0.5644861999999993
O509   O -0.1496 1.5407439555099998e-33 -0.0805 -0.5641203000000008
O510   O -0.1496 0.5 0.4195 -0.5648777999999997
O511   O 0.3504 0.0 0.4195 -0.5835754000000009
O512   O 0.3504 0.5 -0.0805 -0.5632225999999996
O513   O 0.0805 0.1496 0.0 -0.5846379000000006
O514   O 0.0805 -0.3504 0.5 -0.5636702000000007
O515   O -0.4195 0.1496 0.5 -0.5836033999999994
O516   O -0.4195 -0.3504 0.0 -0.5638387999999992
O517   O -0.0805 0.1496 0.0 -0.5842808000000002
O518   O -0.0805 -0.3504 0.5 -0.5836739000000009
O519   O 0.4195 0.1496 0.5 -0.5643288000000002
O520   O 0.4195 -0.3504 0.0 -0.5634110000000003
O521   O 0.0805 -0.1496 0.0 -0.5640169999999998
O522   O 0.0805 0.3504 0.5 -0.5644813000000006
O523   O -0.4195 -0.1496 0.5 -0.5834554999999995
O524   O -0.4195 0.3504 0.0 -0.5837672000000005
O525   O -0.0805 -0.1496 0.0 -0.5637158000000007
O526   O -0.0805 0.3504 0.5 -0.5839660000000002
O527   O 0.4195 -0.1496 0.5 -0.5646000000000004
O528   O 0.4195 0.3504 0.0 -0.5836939999999995
O529   O 0.0805 1.5407439555099998e-33 -0.1496 -0.5632427999999994
O530   O 0.0805 0.5 0.3504 -0.5842659999999995
O531   O -0.4195 6.1629758220389994e-33 0.3504 -0.5623746000000001
O532   O -0.4195 0.5 -0.1496 -0.5646328999999994
O533   O -0.0805 1.5407439555099998e-33 -0.1496 -0.5832639000000004
O534   O -0.0805 0.5 0.3504 -0.5836208000000003
O535   O 0.4195 3.0814879110199995e-33 0.3504 -0.5635504999999998
O536   O 0.4195 0.5 -0.1496 -0.5843027000000003
O537   O 0.0805 -1.5407439555099998e-33 0.1496 -0.5642531000000002
O538   O 0.0805 0.5 -0.3504 -0.5835889000000005
O539   O -0.4195 -1.2325951644079998e-32 -0.3504 -0.5839368
O540   O -0.4195 0.5 0.1496 -0.5834481999999994
O541   O -0.0805 0.0 0.1496 -0.5635673000000008
O542   O -0.0805 0.5 -0.3504 -0.5626719999999992
O543   O 0.4195 0.0 -0.3504 -0.5652445000000004
O544   O 0.4195 0.5 0.1496 -0.5832609000000009
O545   O -1.5407439555099998e-33 0.1496 -0.0805 -0.5631085999999996
O546   O 6.1629758220389994e-33 -0.3504 0.4195 -0.5841340000000006
O547   O 0.5 0.1496 0.4195 -0.5637212999999992
O548   O 0.5 -0.3504 -0.0805 -0.5841060000000002
O549   O 2.3111159332649995e-33 0.1496 0.0805 -0.5625344999999999
O550   O -6.1629758220389994e-33 -0.3504 -0.4195 -0.5637749999999997
O551   O 0.5 0.1496 -0.4195 -0.5837214999999993
O552   O 0.5 -0.3504 0.0805 -0.5652595999999992
O553   O -1.5407439555099998e-33 -0.1496 -0.0805 -0.5648076
O554   O 6.1629758220389994e-33 0.3504 0.4195 -0.5640038
O555   O 0.5 -0.1496 0.4195 -0.5638281000000003
O556   O 0.5 0.3504 -0.0805 -0.5830379000000008
O557   O 2.3111159332649995e-33 -0.1496 0.0805 -0.5840215000000004
O558   O -6.1629758220389994e-33 0.3504 -0.4195 -0.5640946000000007
O559   O 0.5 -0.1496 -0.4195 -0.5835111000000008
O560   O 0.5 0.3504 0.0805 -0.5636455999999992
O561   O 0.1496 0.0805 0.0 -0.5629106999999998
O562   O 0.1496 -0.4195 0.5 -0.5843530999999995
O563   O -0.3504 0.0805 0.5 -0.5637463
O564   O -0.3504 -0.4195 0.0 -0.5836030000000001
O565   O 0.1496 -0.0805 0.0 -0.5831303000000005
O566   O 0.1496 0.4195 0.5 -0.5840376999999997
O567   O -0.3504 -0.0805 0.5 -0.5639854999999994
O568   O -0.3504 0.4195 0.0 -0.5639585999999994
O569   O -0.1496 0.0805 0.0 -0.5637419000000001
O570   O -0.1496 -0.4195 0.5 -0.5635995000000005
O571   O 0.3504 0.0805 0.5 -0.5834203000000002
O572   O 0.3504 -0.4195 0.0 -0.5840327999999992
O573   O -0.1496 -0.0805 0.0 -0.5837623999999995
O574   O -0.1496 0.4195 0.5 -0.5634431000000006
O575   O 0.3504 -0.0805 0.5 -0.5833659000000004
O576   O 0.3504 0.4195 0.0 -0.5647654999999999
ZR577   ZR 2.3111159332649995e-33 7.703719777549e-34 0.10347 2.7803389999999983
ZR578   ZR -6.1629758220389994e-33 0.5 -0.39653 2.7773082
ZR579   ZR 0.5 -3.0814879110199995e-33 -0.39653 2.780346000000001
ZR580   ZR 0.5 0.5 0.10347 2.7759706000000013
ZR581   ZR 0.0 1.5407439555099998e-33 -0.10347 2.7773499999999984
ZR582   ZR 6.1629758220389994e-33 0.5 0.39653 2.7773416
ZR583   ZR 0.5 0.0 0.39653 2.778808699999999
ZR584   ZR 0.5 0.5 -0.10347 2.7803412000000023
ZR585   ZR 0.10347 7.703719777549e-34 0.0 2.7773540000000025
ZR586   ZR 0.10347 0.5 0.5 2.7788268999999985
ZR587   ZR -0.39653 6.1629758220389994e-33 0.5 2.7803121999999973
ZR588   ZR -0.39653 0.5 0.0 2.7788264
ZR589   ZR -0.10347 1.5407439555099998e-33 0.0 2.778806799999998
ZR590   ZR -0.10347 0.5 0.5 2.7803089000000014
ZR591   ZR 0.39653 0.0 0.5 2.775970800000003
ZR592   ZR 0.39653 0.5 0.0 2.780366100000002
ZR593   ZR 0.0 0.10347 0.0 2.7788017000000025
ZR594   ZR 0.0 -0.39653 0.5 2.7788001999999987
ZR595   ZR 0.5 0.10347 0.5 2.778836599999998
ZR596   ZR 0.5 -0.39653 0.0 2.780343100000003
ZR597   ZR 0.0 -0.10347 0.0 2.7803309999999968
ZR598   ZR 0.0 0.39653 0.5 2.7803568
ZR599   ZR 0.5 -0.10347 0.5 2.7788084000000026
ZR600   ZR 0.5 0.39653 0.0 2.7773726
