# Supplementary material for: Computational Characterization of Zr-Oxide MOFs for Adsorption Applications
Source: ACS Appl Mater Interfaces. 2022 Dec 14;14(51):56938–47. doi: 10.1021/acsami.2c13391 (PMC9801377; doi:10.1021/acsami.2c13391)
Supplement: Supplementary file 6 — am2c13391_si_006.zip [file am2c13391_si_006.zip › OFAWID.cif]

data_OFAWID.list
_audit_creation_date              2022-10-05
_audit_creation_method            'Materials Studio'
_symmetry_space_group_name_H-M    'P1'
_symmetry_Int_Tables_number       1
_symmetry_cell_setting            triclinic
loop_
_symmetry_equiv_pos_as_xyz
  x,y,z
_cell_length_a                    22.5300
_cell_length_b                    25.3800
_cell_length_c                    16.9000
_cell_angle_alpha                 90.0000
_cell_angle_beta                  90.0000
_cell_angle_gamma                 90.0000
loop_
_atom_site_label
_atom_site_type_symbol
_atom_site_fract_x
_atom_site_fract_y
_atom_site_fract_z
_atom_site_charge
O1   O 0.0547 0.2993 0.1981 -1.2852449000000004
O2   O 0.0516 0.2985 0.0509 -0.9718070999999996
O3   O 0.1578 0.3269 0.1252 -0.5869245000000003
O4   O 0.0906 0.3892 0.1228 -0.5186519
C5   C 0.1427 0.3758 0.1229 0.3307976999999997
C6   C 0.1897 0.4148 0.1186 -0.0782749999999996
C7   C 0.1745 0.4683 0.1144 -0.0088046000000003
H8   H 0.12841 0.48055 0.11332 0.0015077
C9   C 0.2204 -0.4919 0.1147 0.0241284999999997
C10   C 0.2488 0.3991 0.1141 0.0117956000000001
H11   H 0.26079 0.35795 0.11264 0.0228074
C12   C 0.2952 0.4376 0.1074 -0.0108823999999998
H13   H 0.34107 0.42521 0.10271 0.0144933
H14   H 0.18837 0.21465 -0.15972 0.0948078
H15   H 0.23763 0.25001 -0.09377 0.0853547
H16   H 0.42422 -0.17845 0.01644 0.258453
O17   O -0.4453 -0.2007 0.1981 -0.9728885999999992
O18   O -0.4484 -0.2015 0.0509 -1.2486838000000002
O19   O -0.3422 -0.1731 0.1252 -0.5884874
O20   O -0.4094 -0.1108 0.1228 -0.5160354999999992
C21   C -0.3573 -0.1242 0.1229 0.3299946
C22   C -0.3103 -0.0852 0.1186 -0.0765073000000002
C23   C -0.3255 -0.0317 0.1144 -0.0136006999999995
H24   H -0.37159 -0.01945 0.11332 -0.0003756999999999
C25   C -0.2796 0.0081 0.1147 0.024248
C26   C -0.2512 -0.1009 0.1141 0.0065195999999998
H27   H -0.23921 -0.14205 0.11264 0.0280582999999999
C28   C -0.2048 -0.0624 0.1074 -0.0146009999999998
H29   H -0.15893 -0.07478 0.10271 0.0309893999999999
H30   H -0.26237 -0.25001 -0.09377 0.0867713
H31   H -0.0787 0.32263 0.23239 0.2639258
O32   O -0.0547 0.2007 0.1981 -1.283829600000001
O33   O -0.0516 0.2015 0.0509 -0.9734158999999992
O34   O -0.1578 0.1731 0.1252 -0.5883035999999997
O35   O -0.0906 0.1108 0.1228 -0.5083862999999997
C36   C -0.1427 0.1242 0.1229 0.3533581999999997
C37   C -0.1897 0.0852 0.1186 -0.0787143999999999
C38   C -0.1745 0.0317 0.1144 -0.0008866000000002
H39   H -0.12841 0.01944 0.1133 -7.9200000000057e-05
C40   C -0.2204 -0.0081 0.1147 0.0218455999999998
C41   C -0.2488 0.1009 0.1141 0.0123132999999997
H42   H -0.26079 0.14204 0.11264 0.0254039
C43   C -0.2952 0.0624 0.1074 -0.0178766000000001
H44   H -0.34107 0.07478 0.10271 0.0312291999999999
H45   H -0.42381 -0.32154 0.01705 0.2361666
H46   H -0.46483 -0.33362 0.34193 0.1651021
H47   H 0.00298 0.0574 0.19589 0.2265527
H48   H 0.03806 0.0961 0.25093 0.1950087
H49   H 0.49985 0.06047 -0.04253 0.1326836999999999
O50   O 0.4453 -0.2993 0.1981 -0.9859953000000008
O51   O 0.4484 -0.2985 0.0509 -1.2554979
O52   O 0.3422 -0.3269 0.1252 -0.5939285999999999
O53   O 0.4094 -0.3892 0.1228 -0.5044681000000004
C54   C 0.3573 -0.3758 0.1229 0.3554157
C55   C 0.3103 -0.4148 0.1186 -0.0787306000000001
C56   C 0.3255 -0.4683 0.1144 0.0007733999999999
H57   H 0.37159 -0.48056 0.11331 -0.0003630999999999
C58   C 0.2796 0.4919 0.1147 0.0252930999999998
C59   C 0.2512 -0.3991 0.1141 0.0123366999999996
H60   H 0.23921 -0.35796 0.11264 0.0231736
C61   C 0.2048 -0.4376 0.1074 -0.0159329000000001
H62   H 0.15893 -0.42522 0.10271 0.030586
H63   H 0.07967 0.17774 0.23146 0.2103888
H64   H 0.03789 0.16886 0.34948 0.1977638
H65   H 0.00209 0.20547 0.40678 0.2441153
H66   H -0.49671 -0.44259 0.19592 0.2182387
H67   H -0.46177 -0.4034 0.25041 0.2257424
H68   H -0.00013 -0.43953 -0.04253 0.1324176
O69   O -0.0547 -0.2007 -0.1981 -0.9886105
O70   O -0.0516 -0.2015 -0.0509 -1.2540300000000002
O71   O -0.1578 -0.1731 -0.1252 -0.5909569999999995
O72   O -0.0906 -0.1108 -0.1228 -0.5077604999999998
C73   C -0.1427 -0.1242 -0.1229 0.3506162000000001
C74   C -0.1897 -0.0852 -0.1186 -0.0799443999999995
C75   C -0.1745 -0.0317 -0.1144 -0.0010969000000002
H76   H -0.12841 -0.01944 -0.1133 0.0043026999999999
C77   C -0.2204 0.0081 -0.1147 0.0202689999999998
C78   C -0.2488 -0.1009 -0.1141 0.0113314999999998
H79   H -0.26079 -0.14204 -0.11264 0.0247604999999999
C80   C -0.2952 -0.0624 -0.1074 -0.0170216999999999
H81   H -0.34107 -0.07478 -0.10271 0.0292634
H82   H -0.18838 -0.28535 0.15971 0.0921511999999999
H83   H -0.23763 -0.25 0.09376 0.0720313999999999
H84   H -0.18838 -0.21466 0.15972 0.0804004
H85   H -0.42384 0.32155 -0.01703 0.2328101
H86   H -0.46483 0.33362 -0.34193 0.1651150999999999
H87   H 0.00451 -0.05747 -0.19607 0.2314587
H88   H 0.03771 -0.0974 -0.25135 0.2166803
H89   H 0.49985 -0.06047 0.04253 0.1342052
O90   O 0.4453 0.2993 -0.1981 -0.9857406999999992
O91   O 0.4484 0.2985 -0.0509 -1.2696032000000006
O92   O 0.3422 0.3269 -0.1252 -0.5930917999999998
O93   O 0.4094 0.3892 -0.1228 -0.5054195000000004
C94   C 0.3573 0.3758 -0.1229 0.3502460999999996
C95   C 0.3103 0.4148 -0.1186 -0.0807092999999996
C96   C 0.3255 0.4683 -0.1144 0.0042730000000004
H97   H 0.37159 0.48056 -0.1133 0.0041773
C98   C 0.2796 -0.4919 -0.1147 0.0209302999999998
C99   C 0.2512 0.3991 -0.1141 0.0172311
H100   H 0.23921 0.35796 -0.11264 0.0179445999999999
C101   C 0.2048 0.4376 -0.1074 -0.0119486000000001
H102   H 0.15893 0.42521 -0.1027 -0.0010601999999999
H103   H 0.31162 0.21465 0.15971 0.0924886999999999
H104   H 0.26237 0.25001 0.09376 0.0735204999999999
H105   H 0.31163 0.28534 0.15972 0.0809693999999999
H106   H 0.07619 -0.17846 -0.01705 0.2360691
H107   H 0.0366 -0.16765 -0.34464 0.2186040999999999
H108   H 0.00622 -0.20511 -0.40646 0.2423670999999999
H109   H -0.49671 0.44259 -0.19592 0.2194298
H110   H -0.46177 0.4034 -0.25041 0.2265616
H111   H 0.00017 0.43953 0.04253 0.1449962999999999
O112   O 0.0547 -0.2993 -0.1981 -0.9742802000000008
O113   O 0.0516 -0.2985 -0.0509 -1.2498766999999995
O114   O 0.1578 -0.3269 -0.1252 -0.5910122999999992
O115   O 0.0906 -0.3892 -0.1228 -0.5117571000000005
C116   C 0.1427 -0.3758 -0.1229 0.3355905999999997
C117   C 0.1897 -0.4148 -0.1186 -0.0747302999999997
C118   C 0.1745 -0.4683 -0.1144 -0.0105146999999998
H119   H 0.12841 -0.48055 -0.11332 -0.0029964
C120   C 0.2204 0.4919 -0.1147 0.0286723999999995
C121   C 0.2488 -0.3991 -0.1141 0.0095812000000004
H122   H 0.26079 -0.35795 -0.11264 0.0283208999999999
C123   C 0.2952 -0.4376 -0.1074 -0.0114387999999996
H124   H 0.34107 -0.42522 -0.10271 0.0336307999999999
H125   H 0.42422 0.17845 -0.01644 0.2574052999999999
H126   H -0.49983 -0.43953 0.04253 0.1403824
O127   O -0.4453 0.2007 -0.1981 -0.9731723999999992
O128   O -0.4484 0.2015 -0.0509 -1.2463919000000008
O129   O -0.3422 0.1731 -0.1252 -0.5873872999999996
O130   O -0.4094 0.1108 -0.1228 -0.5157138000000003
C131   C -0.3573 0.1242 -0.1229 0.3312002999999999
C132   C -0.3103 0.0852 -0.1186 -0.0761384999999998
C133   C -0.3255 0.0317 -0.1144 -0.0131497999999998
H134   H -0.37159 0.01945 -0.11332 -0.0005334999999999
C135   C -0.2796 -0.0081 -0.1147 0.0241395999999998
C136   C -0.2512 0.1009 -0.1141 0.0094440999999996
H137   H -0.23921 0.14204 -0.11263 0.0255950999999999
C138   C -0.2048 0.0624 -0.1074 -0.0125894000000004
H139   H -0.15893 0.07479 -0.1027 0.0316929
H140   H -0.31163 0.28535 0.15971 0.0759685
H141   H -0.07578 -0.32155 -0.01644 0.2589127
O142   O -0.0547 -0.2993 -0.1981 -1.2587300999999993
O143   O -0.0516 -0.2985 -0.0509 -0.9746956999999998
O144   O -0.1578 -0.3269 -0.1252 -0.5931519999999999
O145   O -0.0906 -0.3892 -0.1228 -0.5021850000000008
C146   C -0.1427 -0.3758 -0.1229 0.3597033999999999
C147   C -0.1897 -0.4148 -0.1186 -0.0803396999999996
C148   C -0.1745 -0.4683 -0.1144 0.0072013000000001
H149   H -0.12841 -0.48056 -0.1133 0.0066618
C150   C -0.2204 0.4919 -0.1147 0.0202603000000003
C151   C -0.2488 -0.3991 -0.1141 0.0188376000000003
H152   H -0.26079 -0.35796 -0.11263 0.0164263
C153   C -0.2952 -0.4376 -0.1074 -0.0147802999999999
H154   H -0.34107 -0.42521 -0.1027 -0.0041295999999999
H155   H -0.42033 0.17774 -0.23146 0.2112699
H156   H -0.46211 0.16886 -0.34948 0.1990619999999999
H157   H -0.49791 0.20547 -0.40678 0.2452708999999999
H158   H 0.00269 -0.44261 -0.19587 0.2178514
H159   H 0.03819 -0.40409 -0.25069 0.2022949
O160   O 0.4453 0.2007 -0.1981 -1.2835204999999998
O161   O 0.4484 0.2015 -0.0509 -0.9735291000000004
O162   O 0.3422 0.1731 -0.1252 -0.5908923999999995
O163   O 0.4094 0.1108 -0.1228 -0.5052664999999994
C164   C 0.3573 0.1242 -0.1229 0.3540263000000001
C165   C 0.3103 0.0852 -0.1186 -0.0796089999999996
C166   C 0.3255 0.0317 -0.1144 0.0005915999999999
H167   H 0.37159 0.01944 -0.1133 0.0063273
C168   C 0.2796 -0.0081 -0.1147 0.0199414000000004
C169   C 0.2512 0.1009 -0.1141 0.0125798000000001
H170   H 0.23921 0.14204 -0.11263 0.0233233
C171   C 0.2048 0.0624 -0.1074 -0.0196341999999996
H172   H 0.15893 0.07478 -0.10271 0.0283759
H173   H 0.0797 -0.32226 -0.23141 0.2215998
H174   H 0.03752 -0.33159 -0.34862 0.1416745
H175   H -0.49702 0.0574 -0.19589 0.2299763999999999
H176   H -0.46194 0.0961 -0.25093 0.1957664
H177   H -0.00014 0.06047 0.04253 0.1304857999999999
O178   O 0.0547 -0.2007 -0.1981 -1.3057391000000005
O179   O 0.0516 -0.2015 -0.0509 -0.9708205000000004
O180   O 0.1578 -0.1731 -0.1252 -0.5828068000000002
O181   O 0.0906 -0.1108 -0.1228 -0.5233825999999997
C182   C 0.1427 -0.1242 -0.1229 0.3240072999999999
C183   C 0.1897 -0.0852 -0.1186 -0.0773400999999998
C184   C 0.1745 -0.0317 -0.1144 -0.0147985000000003
H185   H 0.12841 -0.01945 -0.11332 -0.0036312999999998
C186   C 0.2204 0.0081 -0.1147 0.0260961999999995
C187   C 0.2488 -0.1009 -0.1141 0.0083454999999998
H188   H 0.26079 -0.14204 -0.11263 0.0238711999999999
C189   C 0.2952 -0.0624 -0.1074 -0.0131249000000002
H190   H 0.34107 -0.07479 -0.1027 0.0328256
H191   H 0.18838 -0.28535 0.15972 0.0968453
H192   H 0.23763 -0.24999 0.09377 0.0866189
H193   H 0.18836 -0.21465 0.15972 0.0688279
H194   H 0.4213 0.32263 -0.23239 0.2634955
O195   O -0.4453 0.2993 -0.1981 -1.2849170999999997
O196   O -0.4484 0.2985 -0.0509 -0.9723547999999996
O197   O -0.3422 0.3269 -0.1252 -0.5831955000000004
O198   O -0.4094 0.3892 -0.1228 -0.5233979000000009
C199   C -0.3573 0.3758 -0.1229 0.3315307
C200   C -0.3103 0.4148 -0.1186 -0.0755753999999999
C201   C -0.3255 0.4683 -0.1144 -0.0124767999999999
H202   H -0.37159 0.48055 -0.11332 -0.0088098
C203   C -0.2796 -0.4919 -0.1147 0.0313784000000003
C204   C -0.2512 0.3991 -0.1141 0.0092569999999998
H205   H -0.23921 0.35795 -0.11264 0.0275746
C206   C -0.2048 0.4376 -0.1074 -0.0113023999999999
H207   H -0.15893 0.42522 -0.10271 0.0344851
H208   H -0.31163 0.21465 0.15972 0.0954049999999999
H209   H -0.26237 0.25 0.09377 0.08243
H210   H -0.0787 -0.17737 -0.23239 0.2572043
O211   O 0.0547 0.2007 0.1981 -0.9724792999999998
O212   O 0.0516 0.2015 0.0509 -1.2492091999999992
O213   O 0.1578 0.1731 0.1252 -0.5870286
O214   O 0.0906 0.1108 0.1228 -0.5160403000000002
C215   C 0.1427 0.1242 0.1229 0.3305179000000002
C216   C 0.1897 0.0852 0.1186 -0.0745874999999998
C217   C 0.1745 0.0317 0.1144 -0.0151652000000002
H218   H 0.12841 0.01945 0.11332 -0.0074473999999999
C219   C 0.2204 -0.0081 0.1147 0.0297913000000002
C220   C 0.2488 0.1009 0.1141 0.0097747000000003
H221   H 0.26079 0.14204 0.11263 0.0254315
C222   C 0.2952 0.0624 0.1074 -0.0098136999999995
H223   H 0.34107 0.07479 0.1027 0.0357305999999999
H224   H 0.18836 0.28535 -0.15972 0.0720195999999999
H225   H 0.4213 -0.32263 0.23239 0.2632896999999999
O226   O -0.4453 -0.2993 0.1981 -1.2854402999999994
O227   O -0.4484 -0.2985 0.0509 -0.9718242000000004
O228   O -0.3422 -0.3269 0.1252 -0.5852140000000006
O229   O -0.4094 -0.3892 0.1228 -0.5207586000000006
C230   C -0.3573 -0.3758 0.1229 0.3307947000000002
C231   C -0.3103 -0.4148 0.1186 -0.0756567999999999
C232   C -0.3255 -0.4683 0.1144 -0.0114353999999998
H233   H -0.37159 -0.48055 0.11332 -0.0086747
C234   C -0.2796 0.4919 0.1147 0.0309853999999996
C235   C -0.2512 -0.3991 0.1141 0.0104684999999999
H236   H -0.23921 -0.35796 0.11263 0.0230401
C237   C -0.2048 -0.4376 0.1074 -0.0099688999999996
H238   H -0.15893 -0.42521 0.1027 0.0342776999999999
H239   H -0.31162 -0.21465 -0.15972 0.0925148999999999
H240   H -0.31164 -0.28535 -0.15972 0.0734683999999999
H241   H -0.07578 0.17845 0.01644 0.2589468
O242   O -0.0547 0.2993 0.1981 -0.9862690999999996
O243   O -0.0516 0.2985 0.0509 -1.2554908000000005
O244   O -0.1578 0.3269 0.1252 -0.5938946000000005
O245   O -0.0906 0.3892 0.1228 -0.5026688999999998
C246   C -0.1427 0.3758 0.1229 0.3561303000000002
C247   C -0.1897 0.4148 0.1186 -0.0815159000000003
C248   C -0.1745 0.4683 0.1144 0.0055747000000003
H249   H -0.12841 0.48056 0.11331 0.0096996999999999
C250   C -0.2204 -0.4919 0.1147 0.0190488999999995
C251   C -0.2488 0.3991 0.1141 0.0191910999999995
H252   H -0.26079 0.35796 0.11263 0.0193256
C253   C -0.2952 0.4376 0.1074 -0.0139262999999996
H254   H -0.34107 0.42521 0.1027 -0.0028992000000001
H255   H -0.18838 0.21465 -0.15971 0.0865439999999999
H256   H -0.23763 0.25 -0.09376 0.0728872999999999
H257   H -0.18837 0.28534 -0.15972 0.0852880999999999
H258   H -0.42033 -0.17774 0.23146 0.2111408
H259   H -0.46211 -0.16886 0.34948 0.1988058999999999
H260   H -0.49791 -0.20547 0.40678 0.2439477
H261   H 0.00329 0.44259 0.19592 0.2223578
H262   H 0.03823 0.4034 0.25041 0.2255218
H263   H -0.49988 0.43953 -0.04253 0.1481702999999999
O264   O 0.4453 -0.2007 0.1981 -1.2842313999999997
O265   O 0.4484 -0.2015 0.0509 -0.9735191000000007
O266   O 0.3422 -0.1731 0.1252 -0.5896051999999994
O267   O 0.4094 -0.1108 0.1228 -0.5050740999999999
C268   C 0.3573 -0.1242 0.1229 0.3542649000000004
C269   C 0.3103 -0.0852 0.1186 -0.0809931999999999
C270   C 0.3255 -0.0317 0.1144 0.0047110000000003
H271   H 0.37159 -0.01944 0.1133 0.0090126
C272   C 0.2796 0.0081 0.1147 0.0177455000000001
C273   C 0.2512 -0.1009 0.1141 0.0182484
H274   H 0.23921 -0.14204 0.11263 0.0190683
C275   C 0.2048 -0.0624 0.1074 -0.0155481000000001
H276   H 0.15893 -0.07479 0.1027 -0.0035471
H277   H 0.31163 -0.28534 -0.15972 0.0837409
H278   H 0.26237 -0.25 -0.09376 0.0719412
H279   H 0.31162 -0.21465 -0.15971 0.0886135
H280   H 0.07619 0.32154 0.01705 0.2358236999999999
H281   H 0.03517 0.33362 0.34193 0.1652354999999999
H282   H -0.49702 -0.0574 0.19589 0.230619
H283   H -0.46194 -0.0961 0.25093 0.1960277
H284   H 0.00013 -0.06047 -0.04254 0.1436927
ZR285   ZR 1.54074395551e-33 0.34822 0.12318 2.753580200000002
O286   O 0.0 0.4038 0.019 -0.8262841000000005
O287   O 0.0 0.3118 0.3543 -0.7920684999999992
O288   O 0.0 0.4079 0.2224 -0.4062996000000005
O289   O -2.311115933265e-33 0.3077 -0.1143 -0.3887522000000007
ZR290   ZR -0.5 -0.15178 0.12318 2.7433651999999995
O291   O -0.5 -0.0962 0.019 -0.80246
O292   O -0.5 -0.1882 0.3543 -0.3842236999999997
O293   O -0.5 -0.0921 0.2224 -0.3896159000000008
O294   O -0.5 -0.1923 -0.1143 -0.8136583999999996
ZR295   ZR 1.54074395551e-33 0.15178 0.12318 2.7428020999999987
O296   O 0.0 0.0962 0.019 -0.8011794999999999
O297   O 0.0 0.1882 0.3543 -0.3840184999999998
O298   O 0.0 0.0921 0.2224 -0.3868877000000008
O299   O -2.311115933265e-33 0.1923 -0.1143 -0.8135863000000008
ZR300   ZR -0.5 -0.34822 0.12318 2.753327800000001
O301   O -0.5 -0.4038 0.019 -0.8247651000000005
O302   O -0.5 -0.3118 0.3543 -0.7928563000000004
O303   O -0.5 -0.4079 0.2224 -0.4046223999999991
O304   O -0.5 -0.3077 -0.1143 -0.3893643999999998
ZR305   ZR -1.54074395551e-33 -0.15178 -0.12318 2.7465233
O306   O 1.925929944387e-34 -0.0962 -0.019 -0.8239253000000009
O307   O 0.0 -0.1882 -0.3543 -0.4086224000000005
O308   O 0.0 -0.0921 -0.2224 -0.4131087999999998
O309   O 1.54074395551e-33 -0.1923 0.1143 -0.3891270000000002
ZR310   ZR -0.5 0.34822 -0.12318 2.7557326000000018
O311   O -0.5 0.4038 -0.019 -0.8372431000000002
O312   O -0.5 0.3118 -0.3543 -0.7920174000000006
O313   O -0.5 0.4079 -0.2224 -0.4051594999999999
O314   O -0.5 0.3077 0.1143 -0.3829177999999995
ZR315   ZR -1.54074395551e-33 -0.34822 -0.12318 2.7507565000000014
O316   O 1.925929944387e-34 -0.4038 -0.019 -0.8038764999999994
O317   O 0.0 -0.3118 -0.3543 -0.7654385000000001
O318   O 0.0 -0.4079 -0.2224 -0.3806557999999995
O319   O 1.54074395551e-33 -0.3077 0.1143 -0.8115424000000004
ZR320   ZR -0.5 0.15178 -0.12318 2.7429441000000025
O321   O -0.5 0.0962 -0.019 -0.8001307999999998
O322   O -0.5 0.1882 -0.3543 -0.3847848000000002
O323   O -0.5 0.0921 -0.2224 -0.3891731000000007
O324   O -0.5 0.1923 0.1143 -0.7995414000000007
ZR325   ZR -3.851859888774e-34 0.25 -0.02406 2.7254971999999995
ZR326   ZR 4.622231866529e-33 0.25 0.27235 2.7247707000000005
ZR327   ZR -0.5 -0.25 -0.02406 2.725219299999999
ZR328   ZR -0.5 -0.25 0.27235 2.7252326999999994
ZR329   ZR 1.925929944387e-34 -0.25 0.02406 2.7239048
ZR330   ZR -4.622231866529e-33 -0.25 -0.27235 2.724809299999997
ZR331   ZR -0.5 0.25 0.02406 2.717759899999997
ZR332   ZR -0.5 0.25 -0.27235 2.725379099999998
ZR333   ZR 0.11012 0.25 0.12415 2.7951856999999976
O334   O 0.1601 0.25 0.238 -0.4657534999999999
O335   O 0.0932 0.25 0.3284 -0.5812156999999996
O336   O 0.161 0.25 0.0155 -0.5827433000000006
O337   O 0.0917 0.25 -0.0822 -0.5014754999999997
C338   C 0.1464 0.25 0.3063 0.2982420000000001
C339   C 0.1915 0.25 0.3708 -0.1203501999999998
C340   C 0.2522 0.25 0.3491 0.0193741000000002
H341   H 0.26605 0.25 0.28782 0.0194967
C342   C 0.2935 0.25 0.4071 -0.0144941000000002
H343   H 0.33969 0.25 0.3892 0.0091345999999999
C344   C 0.1759 0.25 0.4524 -0.0139763000000003
H345   H 0.12956 0.24999 0.46955 -0.0088916000000001
C346   C 0.2193 0.25 -0.4892 0.0522514999999996
C347   C 0.1433 0.25 -0.0581 0.2267799000000003
C348   C 0.1931 0.25 -0.1217 -0.1339762999999996
ZR349   ZR -0.38988 -0.25 0.12415 2.795501899999998
O350   O -0.3399 -0.25 0.238 -0.4649672000000002
O351   O -0.4068 -0.25 0.3284 -0.5818449999999995
O352   O -0.339 -0.25 0.0155 -0.5818902999999995
O353   O -0.4083 -0.25 -0.0822 -0.5023248000000002
C354   C -0.3536 -0.25 0.3063 0.2986063000000003
C355   C -0.3085 -0.25 0.3708 -0.1206882
C356   C -0.2478 -0.25 0.3491 0.0208085000000002
H357   H -0.23395 -0.25 0.28782 0.0202871999999999
C358   C -0.2065 -0.25 0.4071 -0.0138746999999996
H359   H -0.16031 -0.25 0.3892 0.0042332999999999
C360   C -0.3241 -0.25 0.4524 -0.0136044000000001
H361   H -0.37044 -0.24999 0.46955 -0.0091483000000001
C362   C -0.2807 -0.25 -0.4892 0.0522441999999996
C363   C -0.3567 -0.25 -0.0581 0.2267706
C364   C -0.3069 -0.25 -0.1217 -0.1339870999999997
ZR365   ZR -0.11012 0.25 0.12415 2.8007934000000034
O366   O -0.1601 0.25 0.238 -0.4760194999999996
O367   O -0.0932 0.25 0.3284 -0.5599211000000004
O368   O -0.161 0.25 0.0155 -0.5937277999999999
O369   O -0.0917 0.25 -0.0822 -0.4734669
C370   C -0.1464 0.25 0.3063 0.3315596000000003
C371   C -0.1915 0.25 0.3708 -0.1204628999999997
C372   C -0.2522 0.25 0.3491 0.0221209
H373   H -0.26605 0.25 0.28782 0.0180312
C374   C -0.2935 0.25 0.4071 -0.0193259000000001
H375   H -0.33969 0.25 0.3892 0.0030232
C376   C -0.1759 0.25 0.4524 0.0058631
H377   H -0.12957 0.24999 0.46956 0.0011672999999999
C378   C -0.2193 0.25 -0.4892 0.0476529000000001
C379   C -0.1433 0.25 -0.0581 0.2458480999999999
C380   C -0.1931 0.25 -0.1217 -0.1450912999999998
ZR381   ZR 0.38988 -0.25 0.12415 2.8004216
O382   O 0.3399 -0.25 0.238 -0.4765706000000005
O383   O 0.4068 -0.25 0.3284 -0.5589075000000001
O384   O 0.339 -0.25 0.0155 -0.5946850000000001
O385   O 0.4083 -0.25 -0.0822 -0.4726859000000001
C386   C 0.3536 -0.25 0.3063 0.3317572000000002
C387   C 0.3085 -0.25 0.3708 -0.1206905000000002
C388   C 0.2478 -0.25 0.3491 0.0231801999999996
H389   H 0.23395 -0.25 0.28782 0.0153938
C390   C 0.2065 -0.25 0.4071 -0.0183965999999999
H391   H 0.16031 -0.25 0.3892 -0.0047292000000001
C392   C 0.3241 -0.25 0.4524 0.0071465000000001
H393   H 0.37043 -0.24999 0.46956 0.0025703
C394   C 0.2807 -0.25 -0.4892 0.0468282000000002
C395   C 0.3567 -0.25 -0.0581 0.2461118999999998
C396   C 0.3069 -0.25 -0.1217 -0.1450636999999996
ZR397   ZR -0.11012 -0.25 -0.12415 2.7967736000000016
O398   O -0.1601 -0.25 -0.238 -0.4764397999999996
O399   O -0.0932 -0.25 -0.3284 -0.5576395000000005
O400   O -0.161 -0.25 -0.0155 -0.5943422999999992
O401   O -0.0917 -0.25 0.0822 -0.4731944000000005
C402   C -0.1464 -0.25 -0.3063 0.3320404000000003
C403   C -0.1915 -0.25 -0.3708 -0.1209230999999997
C404   C -0.2522 -0.25 -0.3491 0.0232714999999998
H405   H -0.26605 -0.25 -0.28782 0.0153366
C406   C -0.2935 -0.25 -0.4071 -0.0181978999999996
H407   H -0.33969 -0.25 -0.3892 -0.0049505999999999
C408   C -0.1759 -0.25 -0.4524 0.0072752999999998
H409   H -0.12957 -0.24999 -0.46956 0.0037490999999999
C410   C -0.2193 -0.25 0.4892 0.0468286999999998
C411   C -0.1433 -0.25 0.0581 0.2462245000000003
C412   C -0.1931 -0.25 0.1217 -0.1449622000000001
ZR413   ZR 0.38988 0.25 -0.12415 2.8017149000000003
O414   O 0.3399 0.25 -0.238 -0.4775477000000006
O415   O 0.4068 0.25 -0.3284 -0.5583738999999994
O416   O 0.339 0.25 -0.0155 -0.5893645999999997
O417   O 0.4083 0.25 0.0822 -0.4773824999999991
C418   C 0.3536 0.25 -0.3063 0.3317014
C419   C 0.3085 0.25 -0.3708 -0.1211665000000001
C420   C 0.2478 0.25 -0.3491 0.0228663999999998
H421   H 0.23395 0.25 -0.28782 0.0147745
C422   C 0.2065 0.25 -0.4071 -0.0183115999999996
H423   H 0.16031 0.25 -0.3892 -0.0048322
C424   C 0.3241 0.25 -0.4524 0.0075438999999999
H425   H 0.37043 0.24999 -0.46956 0.0046443
C426   C 0.2807 0.25 0.4892 0.0457909
C427   C 0.3567 0.25 0.0581 0.2327833999999997
C428   C 0.3069 0.25 0.1217 -0.1383083999999996
ZR429   ZR 0.11012 -0.25 -0.12415 2.7992586000000017
O430   O 0.1601 -0.25 -0.238 -0.4648746999999993
O431   O 0.0932 -0.25 -0.3284 -0.5855075999999997
O432   O 0.161 -0.25 -0.0155 -0.5822616000000007
O433   O 0.0917 -0.25 0.0822 -0.5016738000000007
C434   C 0.1464 -0.25 -0.3063 0.2979522000000001
C435   C 0.1915 -0.25 -0.3708 -0.1203446000000001
C436   C 0.2522 -0.25 -0.3491 0.0206727999999998
H437   H 0.26605 -0.25 -0.28782 0.0202991999999999
C438   C 0.2935 -0.25 -0.4071 -0.0139402999999997
H439   H 0.33969 -0.25 -0.3892 0.0044146
C440   C 0.1759 -0.25 -0.4524 -0.0142880999999999
H441   H 0.12956 -0.24999 -0.46955 -0.0104554999999999
C442   C 0.2193 -0.25 0.4892 0.0523376999999998
C443   C 0.1433 -0.25 0.0581 0.2265667999999996
C444   C 0.1931 -0.25 0.1217 -0.1339541000000004
ZR445   ZR -0.38988 0.25 -0.12415 2.795537500000002
O446   O -0.3399 0.25 -0.238 -0.4654398000000004
O447   O -0.4068 0.25 -0.3284 -0.5820647999999995
O448   O -0.339 0.25 -0.0155 -0.5860970999999999
O449   O -0.4083 0.25 0.0822 -0.4838713999999999
C450   C -0.3536 0.25 -0.3063 0.2981448000000002
C451   C -0.3085 0.25 -0.3708 -0.1213297000000004
C452   C -0.2478 0.25 -0.3491 0.0201959
H453   H -0.23395 0.25 -0.28782 0.0196239999999999
C454   C -0.2065 0.25 -0.4071 -0.0146455000000003
H455   H -0.16031 0.25 -0.3892 0.003214
C456   C -0.3241 0.25 -0.4524 -0.0130530999999995
H457   H -0.37044 0.24999 -0.46955 -0.0071529999999999
C458   C -0.2807 0.25 0.4892 0.0507463000000001
C459   C -0.3567 0.25 0.0581 0.2221589000000001
C460   C -0.3069 0.25 0.1217 -0.1320382000000002
H461   H -0.47338 -0.16403 -0.0951 0.1795643999999999
H462   H -0.4664 -0.33184 -0.104 0.2104124
H463   H -0.48984 -0.28928 -0.16415 0.2358599
H464   H 0.0336 0.33184 -0.104 0.2102077999999999
H465   H 0.02662 0.16403 -0.0951 0.1786957999999999
H466   H 0.01016 0.28928 -0.16415 0.2356815
H467   H -0.46468 0.33017 0.10586 0.2115285
H468   H -0.47345 0.164 0.09505 0.1723633
H469   H 0.4665 0.33154 0.10174 0.2293844
H470   H 0.0336 -0.16816 0.104 0.2087388999999999
H471   H 0.02662 -0.33597 0.0951 0.1811566
H472   H 0.01016 -0.21072 0.16415 0.2352417
