# Supplementary material for: Computational Characterization of Zr-Oxide MOFs for Adsorption Applications
Source: ACS Appl Mater Interfaces. 2022 Dec 14;14(51):56938–47. doi: 10.1021/acsami.2c13391 (PMC9801377; doi:10.1021/acsami.2c13391)
Supplement: Supplementary file 6 — am2c13391_si_006.zip [file am2c13391_si_006.zip › OQUFAJ.cif]

data_VESTA_phase_1


_chemical_name_common                  'OQUFAJ'
_symmetry_space_group_name_H-M	'P1'
_symmetry_Int_Tables_number	1
_symmetry_cell_setting	triclinic
loop_
_symmetry_equiv_pos_as_xyz
  x,y,z
_cell_length_a                         24.26030
_cell_length_b                         15.14650
_cell_length_c                         24.26030
_cell_angle_alpha                      90
_cell_angle_beta                       90
_cell_angle_gamma                      90

loop_
   _atom_site_label
   _atom_site_fract_x
   _atom_site_fract_y
   _atom_site_fract_z
   _atom_site_type_symbol
   _atom_site_charge
   O1            0.148810      0.085900      0.444900   O   -0.608363
   O2            0.148810      0.914100      0.444900   O   -0.608363
   O3            0.083100      0.161500      0.397000   O   -0.624936
   O4            0.083100      0.838500      0.397000   O   -0.624936
   O5            0.851190      0.085900      0.555100   O   -0.608332
   O6            0.851190      0.914100      0.555100   O   -0.608332
   O7            0.916900      0.161500      0.603000   O   -0.628604
   O8            0.916900      0.838500      0.603000   O   -0.628604
   O9            0.444900      0.585900      0.851190   O   -0.611937
   O10           0.444900      0.414100      0.851190   O   -0.611937
   O11           0.397000      0.661500      0.916900   O   -0.630052
   O12           0.397000      0.338500      0.916900   O   -0.630052
   O13           0.555100      0.585900      0.148810   O   -0.601632
   O14           0.555100      0.414100      0.148810   O   -0.601632
   O15           0.603000      0.661500      0.083100   O   -0.618617
   O16           0.603000      0.338500      0.083100   O   -0.618617
   O17           0.148810      0.914100      0.555100   O   -0.608622
   O18           0.148810      0.085900      0.555100   O   -0.608622
   O19           0.083100      0.838500      0.603000   O   -0.624994
   O20           0.083100      0.161500      0.603000   O   -0.624994
   O21           0.851190      0.914100      0.444900   O   -0.608076
   O22           0.851190      0.085900      0.444900   O   -0.608076
   O23           0.916900      0.838500      0.397000   O   -0.628577
   O24           0.916900      0.161500      0.397000   O   -0.628577
   O25           0.444900      0.414100      0.148810   O   -0.602199
   O26           0.444900      0.585900      0.148810   O   -0.602199
   O27           0.397000      0.338500      0.083100   O   -0.618941
   O28           0.397000      0.661500      0.083100   O   -0.618941
   O29           0.555100      0.414100      0.851190   O   -0.611401
   O30           0.555100      0.585900      0.851190   O   -0.611401
   O31           0.603000      0.338500      0.916900   O   -0.629746
   O32           0.603000      0.661500      0.916900   O   -0.629746
   O33           0.000000      0.111300      0.336900   O   -0.922564
   O34           0.000000      0.888700      0.336900   O   -0.922564
   O35           0.000000      0.260100      0.429300   O   -0.737660
   O36           0.000000      0.739900      0.429300   O   -0.737660
   O37          -0.000000      0.111300      0.663100   O   -0.922191
   O38           0.000000      0.888700      0.663100   O   -0.922191
   O39           0.000000      0.260100      0.570700   O   -0.737741
   O40           0.000000      0.739900      0.570700   O   -0.737741
   O41           0.336900      0.611300      0.000000   O   -0.723052
   O42           0.336900      0.388700      0.000000   O   -0.723052
   O43           0.429300      0.760100      0.000000   O   -0.879388
   O44           0.429300      0.239900      0.000000   O   -0.879388
   O45           0.663100      0.611300      0.000000   O   -0.723077
   O46           0.663100      0.388700      0.000000   O   -0.723077
   O47           0.570700      0.760100      0.000000   O   -0.878628
   O48           0.570700      0.239900      0.000000   O   -0.878628
   O49           0.048500      0.114400      0.500000   O   -1.135457
   O50           0.048500      0.885600      0.500000   O   -1.135457
   O51           0.951500      0.114400      0.500000   O   -1.098280
   O52           0.951500      0.885600      0.500000   O   -1.098280
   O53           0.500000      0.614400      0.951500   O   -1.052675
   O54           0.500000      0.385600      0.951500   O   -1.052675
   O55           0.500000      0.614400      0.048500   O   -1.058231
   O56           0.500000      0.385600      0.048500   O   -1.058231
   O57           0.426100      0.500000      0.949900   O   -1.215242
   O58           0.573900      0.500000      0.050100   O   -1.115989
   O59           0.426100      0.500000      0.050100   O   -1.116198
   O60           0.573900      0.500000      0.949900   O   -1.215654
   O61           0.050100     -0.000000      0.426100   O   -1.083861
   O62           0.949900      0.000000      0.573900   O   -1.078937
   O63           0.050100      0.000000      0.573900   O   -1.083921
   O64           0.949900     -0.000000      0.426100   O   -1.079134
   C1            0.255600      0.233700      0.297200   C    0.082984
   C2            0.255600      0.766300      0.297200   C    0.082984
   C3            0.266600      0.169300      0.334400   C   -0.129689
   C4            0.266600      0.830700      0.334400   C   -0.129689
   C5            0.228800      0.141100      0.373200   C   -0.075859
   C6            0.228800      0.858900      0.373200   C   -0.075859
   C7            0.175600      0.171100      0.369900   C   -0.029379
   C8            0.175600      0.828900      0.369900   C   -0.029379
   C9            0.164600      0.236900      0.333400   C   -0.097104
   C10           0.164600      0.763100      0.333400   C   -0.097104
   C11           0.203900      0.270400      0.295800   C   -0.177159
   C12           0.203900      0.729600      0.295800   C   -0.177159
   C13           0.133500      0.138900      0.406800   C    0.624309
   C14           0.133500      0.861100      0.406800   C    0.624309
   C15           0.176700      0.354500      0.247400   C    0.637118
   C16           0.176700      0.645500      0.247400   C    0.637118
   C17           0.744400      0.233700      0.702800   C    0.085675
   C18           0.744400      0.766300      0.702800   C    0.085675
   C19           0.733400      0.169300      0.665600   C   -0.128356
   C20           0.733400      0.830700      0.665600   C   -0.128356
   C21           0.771200      0.141100      0.626800   C   -0.074090
   C22           0.771200      0.858900      0.626800   C   -0.074090
   C23           0.824400      0.171100      0.630100   C   -0.024560
   C24           0.824400      0.828900      0.630100   C   -0.024560
   C25           0.835400      0.236900      0.666600   C   -0.097136
   C26           0.835400      0.763100      0.666600   C   -0.097136
   C27           0.796100      0.270400      0.704200   C   -0.176944
   C28           0.796100      0.729600      0.704200   C   -0.176944
   C29           0.866500      0.138900      0.593200   C    0.631787
   C30           0.866500      0.861100      0.593200   C    0.631787
   C31           0.823300      0.354500      0.752600   C    0.638302
   C32           0.823300      0.645500      0.752600   C    0.638303
   C33           0.297200      0.733700      0.744400   C    0.080272
   C34           0.297200      0.266300      0.744400   C    0.080272
   C35           0.334400      0.669300      0.733400   C   -0.132068
   C36           0.334400      0.330700      0.733400   C   -0.132068
   C37           0.373200      0.641100      0.771200   C   -0.075750
   C38           0.373200      0.358900      0.771200   C   -0.075750
   C39           0.369900      0.671100      0.824400   C   -0.029933
   C40           0.369900      0.328900      0.824400   C   -0.029933
   C41           0.333400      0.736900      0.835400   C   -0.101081
   C42           0.333400      0.263100      0.835400   C   -0.101081
   C43           0.295800      0.770400      0.796100   C   -0.176698
   C44           0.295800      0.229600      0.796100   C   -0.176698
   C45           0.406800      0.638900      0.866500   C    0.628129
   C46           0.406800      0.361100      0.866500   C    0.628129
   C47           0.247400      0.854500      0.823300   C    0.637726
   C48           0.247400      0.145500      0.823300   C    0.637726
   C49           0.702800      0.733700      0.255600   C    0.079505
   C50           0.702800      0.266300      0.255600   C    0.079504
   C51           0.665600      0.669300      0.266600   C   -0.132360
   C52           0.665600      0.330700      0.266600   C   -0.132360
   C53           0.626800      0.641100      0.228800   C   -0.075991
   C54           0.626800      0.358900      0.228800   C   -0.075990
   C55           0.630100      0.671100      0.175600   C   -0.034748
   C56           0.630100      0.328900      0.175600   C   -0.034748
   C57           0.666600      0.736900      0.164600   C   -0.099091
   C58           0.666600      0.263100      0.164600   C   -0.099091
   C59           0.704200      0.770400      0.203900   C   -0.176359
   C60           0.704200      0.229600      0.203900   C   -0.176359
   C61           0.593200      0.638900      0.133500   C    0.623471
   C62           0.593200      0.361100      0.133500   C    0.623471
   C63           0.752600      0.854500      0.176700   C    0.638915
   C64           0.752600      0.145500      0.176700   C    0.638915
   C65           0.255600      0.766300      0.702800   C    0.083488
   C66           0.255600      0.233700      0.702800   C    0.083488
   C67           0.266600      0.830700      0.665600   C   -0.129834
   C68           0.266600      0.169300      0.665600   C   -0.129834
   C69           0.228800      0.858900      0.626800   C   -0.076135
   C70           0.228800      0.141100      0.626800   C   -0.076135
   C71           0.175600      0.828900      0.630100   C   -0.029754
   C72           0.175600      0.171100      0.630100   C   -0.029754
   C73           0.164600      0.763100      0.666600   C   -0.097155
   C74           0.164600      0.236900      0.666600   C   -0.097156
   C75           0.203900      0.729600      0.704200   C   -0.176978
   C76           0.203900      0.270400      0.704200   C   -0.176978
   C77           0.133500      0.861100      0.593200   C    0.624423
   C78           0.133500      0.138900      0.593200   C    0.624423
   C79           0.176700      0.645500      0.752600   C    0.637354
   C80           0.176700      0.354500      0.752600   C    0.637354
   C81           0.744400      0.766300      0.297200   C    0.085168
   C82           0.744400      0.233700      0.297200   C    0.085168
   C83           0.733400      0.830700      0.334400   C   -0.128216
   C84           0.733400      0.169300      0.334400   C   -0.128216
   C85           0.771200      0.858900      0.373200   C   -0.073813
   C86           0.771200      0.141100      0.373200   C   -0.073813
   C87           0.824400      0.828900      0.369900   C   -0.024193
   C88           0.824400      0.171100      0.369900   C   -0.024193
   C89           0.835400      0.763100      0.333400   C   -0.097087
   C90           0.835400      0.236900      0.333400   C   -0.097087
   C91           0.796100      0.729600      0.295800   C   -0.177124
   C92           0.796100      0.270400      0.295800   C   -0.177124
   C93           0.866500      0.861100      0.406800   C    0.631678
   C94           0.866500      0.138900      0.406800   C    0.631678
   C95           0.823300      0.645500      0.247400   C    0.638067
   C96           0.823300      0.354500      0.247400   C    0.638067
   C97           0.297200      0.266300      0.255600   C    0.081359
   C98           0.297200      0.733700      0.255600   C    0.081359
   C99           0.334400      0.330700      0.266600   C   -0.131539
   C100          0.334400      0.669300      0.266600   C   -0.131539
   C101          0.373200      0.358900      0.228800   C   -0.076314
   C102          0.373200      0.641100      0.228800   C   -0.076314
   C103          0.369900      0.328900      0.175600   C   -0.035787
   C104          0.369900      0.671100      0.175600   C   -0.035787
   C105          0.333400      0.263100      0.164600   C   -0.099757
   C106          0.333400      0.736900      0.164600   C   -0.099757
   C107          0.295800      0.229600      0.203900   C   -0.176036
   C108          0.295800      0.770400      0.203900   C   -0.176036
   C109          0.406800      0.361100      0.133500   C    0.623825
   C110          0.406800      0.638900      0.133500   C    0.623825
   C111          0.247400      0.145500      0.176700   C    0.637757
   C112          0.247400      0.854500      0.176700   C    0.637757
   C113          0.702800      0.266300      0.744400   C    0.078416
   C114          0.702800      0.733700      0.744400   C    0.078416
   C115          0.665600      0.330700      0.733400   C   -0.132888
   C116          0.665600      0.669300      0.733400   C   -0.132888
   C117          0.626800      0.358900      0.771200   C   -0.075425
   C118          0.626800      0.641100      0.771200   C   -0.075425
   C119          0.630100      0.328900      0.824400   C   -0.028886
   C120          0.630100      0.671100      0.824400   C   -0.028886
   C121          0.666600      0.263100      0.835400   C   -0.100416
   C122          0.666600      0.736900      0.835400   C   -0.100416
   C123          0.704200      0.229600      0.796100   C   -0.177023
   C124          0.704200      0.770400      0.796100   C   -0.177023
   C125          0.593200      0.361100      0.866500   C    0.627749
   C126          0.593200      0.638900      0.866500   C    0.627749
   C127          0.752600      0.145500      0.823300   C    0.638885
   C128          0.752600      0.854500      0.823300   C    0.638885
   H1            0.307540      0.140770      0.335260   H    0.102774
   H2            0.307540      0.859230      0.335260   H    0.102774
   H3            0.240970      0.090860      0.402560   H    0.110191
   H4            0.240970      0.909140      0.402560   H    0.110191
   H5            0.123240      0.263130      0.332400   H    0.105313
   H6            0.123240      0.736870      0.332400   H    0.105313
   H7            0.325100      0.576820      0.032490   H    0.386320
   H8            0.325100      0.423180      0.032490   H    0.386320
   H9            0.692460      0.140770      0.664740   H    0.103434
   H10           0.692460      0.859230      0.664740   H    0.103434
   H11           0.759020      0.090870      0.597430   H    0.110131
   H12           0.759020      0.909130      0.597430   H    0.110131
   H13           0.876750      0.263160      0.667580   H    0.099026
   H14           0.876750      0.736840      0.667580   H    0.099026
   H15           0.673830      0.574880      0.967930   H    0.407427
   H16           0.673830      0.425120      0.967930   H    0.407427
   H17           0.390160      0.778700      0.999930   H    0.336488
   H18           0.390160      0.221300      0.999930   H    0.336488
   H19           0.335260      0.640770      0.692460   H    0.099850
   H20           0.335260      0.359230      0.692460   H    0.099850
   H21           0.402560      0.590860      0.759020   H    0.109998
   H22           0.402560      0.409140      0.759020   H    0.109998
   H23           0.332400      0.763140      0.876760   H    0.111830
   H24           0.332400      0.236860      0.876760   H    0.111830
   H25           0.033120      0.078330      0.674880   H    0.335200
   H26           0.033120      0.921670      0.674880   H    0.335200
   H27           0.994740      0.279010      0.390570   H    0.445699
   H28           0.994740      0.720990      0.390570   H    0.445699
   H29           0.664740      0.640770      0.307540   H    0.098518
   H30           0.664740      0.359230      0.307540   H    0.098518
   H31           0.597440      0.590860      0.240970   H    0.110120
   H32           0.597440      0.409140      0.240970   H    0.110120
   H33           0.667600      0.763130      0.123240   H    0.113510
   H34           0.667600      0.236870      0.123240   H    0.113510
   H35           0.966020      0.278820      0.551440   H    0.390938
   H36           0.966020      0.721180      0.551440   H    0.390938
   H37           0.307540      0.859230      0.664740   H    0.102346
   H38           0.307540      0.140770      0.664740   H    0.102346
   H39           0.240970      0.909140      0.597440   H    0.109945
   H40           0.240970      0.090860      0.597440   H    0.109945
   H41           0.123240      0.736870      0.667600   H    0.105230
   H42           0.123240      0.263130      0.667600   H    0.105230
   H43           0.326170      0.425120      0.967930   H    0.407646
   H44           0.326170      0.574880      0.967930   H    0.407646
   H45           0.609840      0.221300      0.999930   H    0.336173
   H46           0.609840      0.778700      0.999930   H    0.336173
   H47           0.692460      0.859230      0.335260   H    0.103860
   H48           0.692460      0.140770      0.335260   H    0.103860
   H49           0.759020      0.909130      0.402570   H    0.110377
   H50           0.759020      0.090870      0.402570   H    0.110377
   H51           0.876750      0.736840      0.332420   H    0.099113
   H52           0.876750      0.263160      0.332420   H    0.099113
   H53           0.674900      0.423180      0.032490   H    0.386092
   H54           0.674900      0.576820      0.032490   H    0.386092
   H55           0.335260      0.359230      0.307540   H    0.100400
   H56           0.335260      0.640770      0.307540   H    0.100400
   H57           0.402560      0.409140      0.240970   H    0.109689
   H58           0.402560      0.590860      0.240970   H    0.109689
   H59           0.332400      0.236870      0.123240   H    0.113004
   H60           0.332400      0.763130      0.123240   H    0.113004
   H61           0.033120      0.921670      0.325120   H    0.335087
   H62           0.033120      0.078330      0.325120   H    0.335087
   H63           0.994740      0.720990      0.609430   H    0.445921
   H64           0.994740      0.279010      0.609430   H    0.445921
   H65           0.927930      0.832450      0.500000   H    0.361284
   H66           0.927930      0.167550      0.500000   H    0.361284
   H67           0.664740      0.359230      0.692460   H    0.097963
   H68           0.664740      0.640770      0.692460   H    0.097963
   H69           0.597440      0.409140      0.759020   H    0.110430
   H70           0.597440      0.590860      0.759020   H    0.110430
   H71           0.667600      0.236860      0.876760   H    0.112339
   H72           0.667600      0.763140      0.876760   H    0.112339
   H73           0.966020      0.721180      0.448560   H    0.391032
   H74           0.966020      0.278820      0.448560   H    0.391032
   H75           0.500000      0.331520      0.928630   H    0.438818
   H76           0.500000      0.668480      0.928630   H    0.438818
   H77           0.392680      0.500000      0.073210   H    0.359764
   H78           0.607320      0.500000      0.073210   H    0.359197
   H79           0.073190     -0.000000      0.607340   H    0.403186
   H80           0.073190      0.000000      0.392660   H    0.403005
   F1            0.126700      0.370000      0.267700   F   -0.174595
   F2            0.126700      0.630000      0.267700   F   -0.174595
   F3            0.213300      0.419100      0.254100   F   -0.181541
   F4            0.213300      0.580900      0.254100   F   -0.181541
   F5            0.177800      0.311000      0.199900   F   -0.168779
   F6            0.177800      0.689000      0.199900   F   -0.168779
   F7            0.873300      0.370000      0.732300   F   -0.176484
   F8            0.873300      0.630000      0.732300   F   -0.176484
   F9            0.786700      0.419100      0.745900   F   -0.181925
   F10           0.786700      0.580900      0.745900   F   -0.181925
   F11           0.822200      0.311000      0.800100   F   -0.165431
   F12           0.822200      0.689000      0.800100   F   -0.165431
   F13           0.267700      0.870000      0.873300   F   -0.168922
   F14           0.267700      0.130000      0.873300   F   -0.168922
   F15           0.254100      0.919100      0.786700   F   -0.177715
   F16           0.254100      0.080900      0.786700   F   -0.177715
   F17           0.199900      0.811000      0.822200   F   -0.168934
   F18           0.199900      0.189000      0.822200   F   -0.168934
   F19           0.732300      0.870000      0.126700   F   -0.168496
   F20           0.732300      0.130000      0.126700   F   -0.168496
   F21           0.745900      0.919100      0.213300   F   -0.175609
   F22           0.745900      0.080900      0.213300   F   -0.175609
   F23           0.800100      0.811000      0.177800   F   -0.167084
   F24           0.800100      0.189000      0.177800   F   -0.167084
   F25           0.126700      0.630000      0.732300   F   -0.174977
   F26           0.126700      0.370000      0.732300   F   -0.174977
   F27           0.213300      0.580900      0.745900   F   -0.180735
   F28           0.213300      0.419100      0.745900   F   -0.180735
   F29           0.177800      0.689000      0.800100   F   -0.168370
   F30           0.177800      0.311000      0.800100   F   -0.168370
   F31           0.873300      0.630000      0.267700   F   -0.176103
   F32           0.873300      0.370000      0.267700   F   -0.176103
   F33           0.786700      0.580900      0.254100   F   -0.182734
   F34           0.786700      0.419100      0.254100   F   -0.182734
   F35           0.822200      0.689000      0.199900   F   -0.165838
   F36           0.822200      0.311000      0.199900   F   -0.165838
   F37           0.267700      0.130000      0.126700   F   -0.168446
   F38           0.267700      0.870000      0.126700   F   -0.168446
   F39           0.254100      0.080900      0.213300   F   -0.177284
   F40           0.254100      0.919100      0.213300   F   -0.177284
   F41           0.199900      0.189000      0.177800   F   -0.169011
   F42           0.199900      0.811000      0.177800   F   -0.169011
   F43           0.732300      0.130000      0.873300   F   -0.168973
   F44           0.732300      0.870000      0.873300   F   -0.168973
   F45           0.745900      0.080900      0.786700   F   -0.176039
   F46           0.745900      0.919100      0.786700   F   -0.176039
   F47           0.800100      0.189000      0.822200   F   -0.167007
   F48           0.800100      0.811000      0.822200   F   -0.167007
   Zr1           0.000000      0.116080      0.427190   Zr   2.323535
   Zr2           0.000000      0.883920      0.427190   Zr   2.323535
   Zr3          -0.000000      0.116080      0.572810   Zr   2.323443
   Zr4           0.000000      0.883920      0.572810   Zr   2.323443
   Zr5           0.427190      0.616080      0.000000   Zr   2.328835
   Zr6           0.427190      0.383920      0.000000   Zr   2.328835
   Zr7           0.572810      0.616080      0.000000   Zr   2.328588
   Zr8           0.572810      0.383920      0.000000   Zr   2.328588
   Zr9           0.500000      0.500000      0.899420   Zr   2.359974
   Zr10          0.500000      0.500000      0.100580   Zr   2.319916
   Zr11          0.100580      0.000000      0.500000   Zr   2.346053
   Zr12          0.899420      0.000000      0.500000   Zr   2.316718
