# Supplementary material for: Computational Characterization of Zr-Oxide MOFs for Adsorption Applications
Source: ACS Appl Mater Interfaces. 2022 Dec 14;14(51):56938–47. doi: 10.1021/acsami.2c13391 (PMC9801377; doi:10.1021/acsami.2c13391)
Supplement: Supplementary file 6 — am2c13391_si_006.zip [file am2c13391_si_006.zip › OQUFAJ01.cif]

data_OQUFAJ01.list
_audit_creation_date              2022-10-05
_audit_creation_method            'Materials Studio'
_symmetry_space_group_name_H-M    'CC'
_symmetry_Int_Tables_number       9
_symmetry_cell_setting            monoclinic
loop_
_symmetry_equiv_pos_as_xyz
  x,y,z
  x,-y,z+1/2
  x+1/2,y+1/2,z
  x+1/2,-y+1/2,z+1/2
_cell_length_a                    34.5235
_cell_length_b                    34.5235
_cell_length_c                    14.6499
_cell_angle_alpha                 90.0000
_cell_angle_beta                  90.0000
_cell_angle_gamma                 90.0000
loop_
_atom_site_label
_atom_site_type_symbol
_atom_site_fract_x
_atom_site_fract_y
_atom_site_fract_z
_atom_site_charge
F1   F 0.31235 0.01525 0.3209 -0.1321721
F3   F 0.2678 0.0189 0.4247 -0.1497621999999996
F5   F 0.3011 0.0695 0.3905 -0.1181736999999998
O7   O 0.20389 0.14881 0.0902 -0.5185844
O9   O 0.2591 0.1574 0.1677 -0.5392063
C11   C 0.22585 0.02125 0.2347 -0.1280241999999996
C13   C 0.2511 0.048 0.2742 -0.0823498999999996
C15   C 0.2514 0.0851 0.2454 0.0107888999999996
H17   H 0.27155 0.1055 0.27518 0.0093701
C19   C 0.2278 0.0973 0.177 -0.1840498999999997
C21   C 0.2013 0.072 0.141 0.0783187999999999
H23   H 0.20239 0.07339 0.06503 0.0715723
C25   C 0.20105 0.03455 0.1686 0.0163954999999997
H27   H 0.19898 0.01372 0.11073 0.0574888999999999
C29   C 0.23015 0.13785 0.1422 0.3342328999999999
C31   C 0.2842 0.0385 0.3545 0.5042824000000001
H33   H 0.29835 0.19004 -0.28791 0.2378363999999999
H35   H -0.21407 -0.2144 -0.17598 0.2334108999999999
F37   F -0.31235 -0.01525 0.3209 -0.1316945999999994
F39   F -0.2678 -0.0189 0.4247 -0.1493280999999999
F41   F -0.3011 -0.0695 0.3905 -0.1187313000000003
O43   O -0.20389 -0.14881 0.0902 -0.5277370000000001
O45   O -0.25909 -0.15739 0.1677 -0.5401737999999998
C47   C -0.22585 -0.02125 0.2347 -0.1280606000000004
C49   C -0.2511 -0.048 0.2742 -0.0825133999999998
C51   C -0.2514 -0.0851 0.2454 0.0079766000000001
H53   H -0.27155 -0.1055 0.27519 0.0093132999999999
C55   C -0.2278 -0.0973 0.177 -0.1771732000000003
C57   C -0.2013 -0.072 0.141 0.0705812999999997
H59   H -0.20238 -0.07339 0.06503 0.0790149999999999
C61   C -0.20105 -0.03455 0.1686 0.0158186999999996
H63   H -0.19898 -0.01372 0.11073 0.0566659999999999
C65   C -0.23015 -0.13785 0.1422 0.3556891000000002
C67   C -0.2842 -0.0385 0.3545 0.5044179
H69   H -0.29974 -0.1908 -0.2877 0.2356698
F71   F -0.01525 0.31235 -0.1791 -0.1304072999999999
F73   F -0.0189 0.2678 -0.0753 -0.1492900000000006
F75   F -0.0695 0.3011 -0.1095 -0.1197637
O77   O -0.14881 0.20389 -0.4098 -0.5183765999999999
O79   O -0.15739 0.2591 -0.3323 -0.5556681999999995
C81   C -0.02125 0.22585 -0.2653 -0.1503329999999998
C83   C -0.048 0.2511 -0.2258 -0.0760138000000001
C85   C -0.0851 0.2514 -0.2546 0.0104017
H87   H -0.10551 0.27154 -0.22478 -0.0026977999999999
C89   C -0.0973 0.2278 -0.323 -0.1799670000000004
C91   C -0.072 0.2013 -0.359 0.0559399999999996
H93   H -0.08384 0.17151 -0.35209 0.0891665999999999
C95   C -0.03455 0.20105 -0.3314 0.0192978999999997
H97   H -0.01517 0.20121 -0.3919 0.0717921
C99   C -0.13785 0.23015 -0.3578 0.3613099000000002
C101   C -0.0385 0.2842 -0.1455 0.5041786000000004
H103   H 0.2582 -0.21159 0.21416 0.223827
H105   H -0.16119 0.33599 0.3239 0.1350443999999999
F107   F 0.01525 -0.31235 -0.1791 -0.1304051000000008
F109   F 0.0189 -0.2678 -0.0753 -0.1484623999999996
F111   F 0.0695 -0.3011 -0.1095 -0.1194138000000002
O113   O 0.14881 -0.20389 -0.4098 -0.5114730999999999
O115   O 0.1574 -0.25909 -0.3323 -0.5540198000000007
C117   C 0.02125 -0.22585 -0.2653 -0.1497935000000003
C119   C 0.048 -0.2511 -0.2258 -0.0762458999999999
C121   C 0.0851 -0.2514 -0.2546 0.0134769999999999
H123   H 0.10551 -0.27154 -0.22479 -0.0018225
C125   C 0.0973 -0.2278 -0.323 -0.1869411999999997
C127   C 0.072 -0.2013 -0.359 0.0501310000000003
H129   H 0.08384 -0.17151 -0.3521 0.0929613999999999
C131   C 0.03455 -0.20105 -0.3314 0.0206955999999998
H133   H 0.01517 -0.20121 -0.3919 0.0704031
C135   C 0.13785 -0.23015 -0.3578 0.3426245000000003
C137   C 0.0385 -0.2842 -0.1455 0.5051388000000001
H139   H -0.25863 0.2102 0.21247 0.2049847
H141   H 0.16097 -0.33584 0.324 0.1344315
F143   F 0.01525 0.31235 -0.3209 -0.1319242999999996
F145   F 0.0189 0.2678 -0.4247 -0.1490439000000005
F147   F 0.0695 0.3011 -0.3905 -0.1183201999999994
O149   O 0.14881 0.20389 -0.0902 -0.5187939000000004
O151   O 0.15739 0.2591 -0.1677 -0.5389707999999995
C153   C 0.02125 0.22585 -0.2347 -0.1279203999999998
C155   C 0.048 0.2511 -0.2742 -0.0824882999999996
C157   C 0.0851 0.2514 -0.2454 0.0107577
H159   H 0.1055 0.27155 -0.27518 0.0093788
C161   C 0.0973 0.2278 -0.177 -0.1840979999999996
C163   C 0.072 0.2013 -0.141 0.0780551999999996
H165   H 0.07339 0.20239 -0.06503 0.0715109999999999
C167   C 0.03455 0.20105 -0.1686 0.0161366000000002
H169   H 0.01372 0.19898 -0.11073 0.0567564
C171   C 0.13785 0.23015 -0.1422 0.3340341000000002
C173   C 0.0385 0.2842 -0.3545 0.5048447999999999
H175   H 0.19004 0.29835 0.28791 0.2379947999999999
H177   H -0.2144 -0.21407 0.17598 0.2333997
F179   F -0.01525 -0.31235 -0.3209 -0.1319438000000001
F181   F -0.0189 -0.2678 -0.4247 -0.1500462000000002
F183   F -0.0695 -0.3011 -0.3905 -0.1185864999999992
O185   O -0.14881 -0.20389 -0.0902 -0.5275373000000005
O187   O -0.15739 -0.25909 -0.1677 -0.5402746999999994
C189   C -0.02125 -0.22585 -0.2347 -0.1281623999999999
C191   C -0.048 -0.2511 -0.2742 -0.0823755999999997
C193   C -0.0851 -0.2514 -0.2454 0.0080099999999996
H195   H -0.1055 -0.27155 -0.27519 0.0093031
C197   C -0.0973 -0.2278 -0.177 -0.1771811999999997
C199   C -0.072 -0.2013 -0.141 0.0708472000000002
H201   H -0.07339 -0.20238 -0.06503 0.0790699
C203   C -0.03455 -0.20105 -0.1686 0.0160803999999998
H205   H -0.01372 -0.19898 -0.11073 0.0573955999999999
C207   C -0.13785 -0.23015 -0.1422 0.3557817999999999
C209   C -0.0385 -0.2842 -0.3545 0.5038533000000003
H211   H -0.1908 -0.29974 0.2877 0.2355049999999999
H213   H 0.26798 0.16055 0.0 0.2846049
F215   F 0.31235 -0.01525 0.1791 -0.1306987999999993
F217   F 0.2678 -0.0189 0.0753 -0.1491582000000004
F219   F 0.3011 -0.0695 0.1095 -0.1192150999999999
O221   O 0.20389 -0.14881 0.4098 -0.5112018999999997
O223   O 0.2591 -0.1574 0.3323 -0.5542729000000008
C225   C 0.22585 -0.02125 0.2653 -0.1499677999999997
C227   C 0.2511 -0.048 0.2258 -0.0760760999999998
C229   C 0.2514 -0.0851 0.2546 0.0135944999999999
H231   H 0.27154 -0.10551 0.22479 -0.0017523999999999
C233   C 0.2278 -0.0973 0.323 -0.1868730000000003
C235   C 0.2013 -0.072 0.359 0.0500895999999997
H237   H 0.17151 -0.08384 0.3521 0.0933572
C239   C 0.20105 -0.03455 0.3314 0.0212006999999996
H241   H 0.20121 -0.01517 0.3919 0.0711192
C243   C 0.23015 -0.13785 0.3578 0.3428575
C245   C 0.2842 -0.0385 0.1455 0.5045894000000004
H247   H -0.2102 0.25863 -0.21247 0.2050419
H249   H 0.33584 -0.16097 -0.324 0.1342860999999999
F251   F -0.31235 0.01525 0.1791 -0.1301135000000002
F253   F -0.2678 0.0189 0.0753 -0.1485944000000003
F255   F -0.3011 0.0695 0.1095 -0.1199601999999995
O257   O -0.20389 0.14881 0.4098 -0.5186387999999997
O259   O -0.25909 0.1574 0.3323 -0.5555915999999996
C261   C -0.22585 0.02125 0.2653 -0.1501583999999995
C263   C -0.2511 0.048 0.2258 -0.0761833999999996
C265   C -0.2514 0.0851 0.2546 0.0102842
H267   H -0.27154 0.10551 0.22478 -0.0027638
C269   C -0.2278 0.0973 0.323 -0.1799951999999995
C271   C -0.2013 0.072 0.359 0.0559830999999997
H273   H -0.17151 0.08384 0.35209 0.0887734999999999
C275   C -0.20105 0.03455 0.3314 0.0187932000000001
H277   H -0.20121 0.01517 0.3919 0.0710802
C279   C -0.23015 0.13785 0.3578 0.3612279999999996
C281   C -0.2842 0.0385 0.1455 0.5047318000000001
H283   H 0.21159 -0.2582 -0.21416 0.2237500999999999
H285   H -0.33599 0.16119 -0.3239 0.1351915999999999
H287   H 0.16055 0.26798 0.0 0.2847335
ZR289   ZR 0.19986 0.19986 0.0 2.7951844999999977
ZR291   ZR -0.19986 -0.19986 0.0 2.771774800000003
ZR293   ZR -0.2139 -0.28609 0.12021 2.7267081000000037
O295   O 0.3308 0.1692 0.1124 -0.7553052999999998
O297   O 0.2857 0.2143 0.2677 -0.3974388999999991
ZR299   ZR 0.21391 0.28609 0.12021 2.7274626999999967
O301   O 0.1692 0.3308 0.1124 -0.7581328999999997
O303   O 0.2143 0.2857 0.2677 -0.4238695999999997
ZR305   ZR 0.21391 0.28609 -0.12021 2.7266695
O307   O 0.1692 0.3308 -0.1124 -0.7552465999999995
O309   O 0.2143 0.2857 -0.2677 -0.3975188999999997
ZR311   ZR -0.2139 -0.28609 -0.12021 2.727524899999999
O313   O 0.3308 0.1692 -0.1124 -0.7581904000000002
O315   O 0.2857 0.2143 -0.2677 -0.4238309999999998
O317   O 0.2618 0.1885 0.0 -0.9883992
O319   O -0.2618 -0.1885 0.0 -1.2368248000000008
O321   O -0.1885 0.2618 -0.5 -1.2369900000000005
O323   O 0.1885 -0.2618 -0.5 -0.9884491999999998
O325   O 0.22575 0.22575 0.1205 -1.3025137000000004
O327   O -0.22575 -0.22575 0.1205 -0.9855116000000006
O329   O 0.22575 0.22575 -0.1205 -1.3025322999999993
O331   O -0.22575 -0.22575 -0.1205 -0.9855137999999996
