# Supplementary material for: Computational Characterization of Zr-Oxide MOFs for Adsorption Applications
Source: ACS Appl Mater Interfaces. 2022 Dec 14;14(51):56938–47. doi: 10.1021/acsami.2c13391 (PMC9801377; doi:10.1021/acsami.2c13391)
Supplement: Supplementary file 6 — am2c13391_si_006.zip [file am2c13391_si_006.zip › OQUFAJ02.cif]

data_OQUFAJ02.list
_audit_creation_date              2022-10-05
_audit_creation_method            'Materials Studio'
_symmetry_space_group_name_H-M    'P1'
_symmetry_Int_Tables_number       1
_symmetry_cell_setting            triclinic
loop_
_symmetry_equiv_pos_as_xyz
  x,y,z
_cell_length_a                    34.9195
_cell_length_b                    34.9195
_cell_length_c                    12.0592
_cell_angle_alpha                 90.0000
_cell_angle_beta                  90.0000
_cell_angle_gamma                 90.0000
loop_
_atom_site_label
_atom_site_type_symbol
_atom_site_fract_x
_atom_site_fract_y
_atom_site_fract_z
_atom_site_charge
F1   F 0.167 0.4803 0.0534 0.5239919999999998
F2   F 0.2104 0.4518 -0.0362 0.2472685000000005
F3   F 0.2234 -0.4973 0.0477 3.1338493
F4   F 0.22857 -0.4133 -0.0333 -0.0341242000000008
F5   F 0.252 -0.3903 -0.1785 -0.2109366999999995
F6   F 0.2839 -0.3888 -0.0306 -0.2217067000000003
O7   O 0.09056 -0.44623 -0.3613 1.6676376
O8   O 0.07422 -0.4928 -0.2395 2.7496106
O9   O 0.39438 -0.46024 -0.0724 -0.7145513999999995
O10   O 0.39471 0.4785 -0.1304 -0.4884684000000003
O11   O -0.01047 -0.4415 0.4562 -2.737973
O12   O 0.03463 -0.48651 0.359 -1.0026182000000006
C13   C 0.0978 -0.4684 -0.2839 0.7650502000000001
C14   C 0.1388 -0.47 -0.2437 2.7368519
C15   C 0.1488 -0.4885 -0.148 2.7941346
H16   H 0.12634 0.49897 -0.09775 0.2235878999999999
C17   C 0.187 -0.492 -0.1143 3.3476558
C18   C 0.215 -0.4763 -0.1813 3.3156248
F19   F 0.2044 -0.4577 -0.2777 -0.0701754000000001
F20   F 0.22596 -0.44557 -0.33204 0.1302078000000008
F21   F 0.1665 -0.4552 -0.3082 -0.1491848000000004
H22   H 0.15973 -0.4407 -0.3849 0.3229339
C23   C 0.1963 0.4875 -0.0147 0.6073085999999996
C24   C 0.2567 -0.4798 -0.1595 3.6915117
C25   C 0.2786 -0.4492 -0.1205 3.6697996
C26   C 0.3177 -0.4544 -0.1079 3.6094268
H27   H 0.33415 -0.42994 -0.08012 -0.7369621
C28   C 0.3367 -0.487 -0.1296 3.9155335
C29   C 0.3161 0.4819 -0.1682 3.5339655
H30   H 0.32988 0.45491 -0.1874 -0.7064651
C31   C 0.2761 0.4857 -0.1864 3.3631533
H32   H 0.26025 0.46162 -0.21948 -0.2677304
C33   C 0.2616 -0.4129 -0.0911 -0.0316086999999996
C34   C 0.378 -0.4902 -0.111 0.3468261999999997
H35   H 0.44918 -0.48033 -0.20594 -1.3643844
F36   F -0.41452 -0.48493 -0.06341 -3.5977084999999995
F37   F 0.42739 0.39358 0.00942 0.2634486000000002
F38   F 0.05805 0.40798 -0.30747 0.2691756000000005
H39   H 0.4221 0.42397 -0.26826 -0.2473814
F40   F 0.333 0.0197 0.0534 -0.3626442999999995
F41   F 0.2896 0.0482 -0.0362 -0.2779478999999991
F42   F 0.2766 -0.0027 0.0477 -0.0470427999999998
F43   F 0.27143 -0.0867 -0.0333 -0.9136165999999992
F44   F 0.248 -0.1097 -0.1785 -0.9063710999999994
F45   F 0.2161 -0.1112 -0.0306 -0.8914275000000007
O46   O 0.40944 -0.05377 -0.3613 -0.7480574999999998
O47   O 0.42578 -0.0072 -0.2395 -0.8128364999999995
O48   O 0.10562 -0.03976 -0.0724 -2.9708911
O49   O 0.10529 0.0215 -0.1304 -3.0422712999999995
O50   O -0.48953 -0.0585 0.4562 -6.791496199999999
O51   O 0.46537 -0.01349 0.359 -2.5836378
C52   C 0.4022 -0.0316 -0.2839 -1.6790081
C53   C 0.3612 -0.03 -0.2437 -1.3433612999999998
F54   F 0.3512 -0.0115 -0.148 -0.7786644999999996
F55   F 0.37366 0.00103 -0.09775 -0.9474640999999996
F56   F 0.313 -0.008 -0.1143 -0.5761643999999997
C57   C 0.285 -0.0237 -0.1813 -0.8004239000000002
C58   C 0.2956 -0.0423 -0.2777 0.6661482000000003
H59   H 0.27404 -0.05443 -0.33204 -0.3837155999999999
C60   C 0.3335 -0.0448 -0.3082 0.8888699000000004
H61   H 0.34027 -0.0593 -0.3849 -0.6095549
C62   C 0.3037 0.0125 -0.0147 -4.9552864
C63   C 0.2433 -0.0202 -0.1595 2.2470484
C64   C 0.2214 -0.0508 -0.1205 -1.5540633
C65   C 0.1823 -0.0456 -0.1079 1.0188825
H66   H 0.16585 -0.07006 -0.08012 -0.9865365
C67   C 0.1633 -0.013 -0.1296 -1.0357244999999995
C68   C 0.1839 0.0181 -0.1682 0.6545065000000001
H69   H 0.17012 0.04509 -0.18739 -0.9009177
C70   C 0.2239 0.0143 -0.1864 0.5371579000000004
H71   H 0.23975 0.03838 -0.21948 -0.6174849
F72   F 0.2384 -0.0871 -0.0911 -1.2566577
F73   F 0.122 -0.0098 -0.111 -0.5483484999999995
F74   F 0.05082 -0.01967 -0.20594 -0.7309965999999992
H75   H -0.08548 -0.01507 -0.06341 -1.6949447000000002
H76   H 0.07252 0.10717 0.00606 -0.1219042999999999
H77   H -0.48038 0.00508 -0.14478 -1.6422284
H78   H 0.44195 0.09202 -0.30747 -1.6593705
H79   H 0.07748 0.07648 -0.26829 -0.5810839000000001
F80   F 0.0197 0.167 -0.4466 -0.1632458999999997
F81   F 0.0482 0.2104 0.4638 -0.2226023000000001
F82   F -0.0027 0.2234 -0.4523 0.1186781000000003
F83   F -0.0867 0.22857 0.4667 -0.0564927999999991
F84   F -0.1097 0.252 0.3215 -0.1080141000000001
F85   F -0.1112 0.2839 0.4694 -0.1208372000000004
O86   O -0.05377 0.09056 0.1387 -2.7156927
O87   O -0.0072 0.07422 0.2605 -2.5993654
O88   O -0.03976 0.39438 0.4276 2.6062067000000004
O89   O 0.0215 0.39471 0.3696 1.7856417000000002
F90   F -0.0585 -0.01047 -0.0438 -1.269223800000001
F91   F -0.01349 0.03463 -0.141 -1.1028117999999996
F92   F -0.0316 0.0978 0.2161 -0.6743910999999994
C93   C -0.03 0.1388 0.2563 2.4895646
C94   C -0.0115 0.1488 0.352 3.2133997
H95   H 0.00104 0.12634 0.40223 -0.642631
C96   C -0.008 0.187 0.3857 3.3431841
C97   C -0.0237 0.215 0.3187 3.7701892
C98   C -0.0423 0.2044 0.2223 3.1797561
H99   H -0.05442 0.22596 0.16796 0.0160531999999999
C100   C -0.0448 0.1665 0.1918 3.1795276
H101   H -0.05929 0.15973 0.11509 -0.4555317999999999
C102   C 0.0125 0.1963 0.4853 0.1083217000000003
C103   C -0.0202 0.2567 0.3405 3.0702846
C104   C -0.0508 0.2786 0.3795 2.9096355
C105   C -0.0456 0.3177 0.3921 2.8077002
H106   H -0.07006 0.33415 0.41988 0.1639545999999999
C107   C -0.013 0.3367 0.3704 2.7196815
F108   F 0.0181 0.3161 0.3318 -0.0261265999999995
F109   F 0.04508 0.32988 0.3126 0.1392007999999993
F110   F 0.0143 0.2761 0.3136 -0.1098029999999994
H111   H 0.03838 0.26025 0.28052 -0.1692332
C112   C -0.0871 0.2616 0.4089 0.2044369000000001
C113   C -0.0098 0.378 0.389 0.9399056000000005
H114   H -0.01962 0.00507 0.35524 -1.4541754
H115   H 0.08902 0.06135 0.17191 -1.0390085
H116   H 0.0739 0.42034 0.23136 -0.0054366999999999
F117   F 0.4803 0.333 -0.4466 0.0345060000000003
F118   F 0.4518 0.2896 0.4638 -0.3632348000000007
F119   F -0.4973 0.2766 -0.4523 0.0128623999999994
F120   F -0.4133 0.27143 0.4667 0.0989649999999997
F121   F -0.3903 0.248 0.3215 -0.0603567999999992
F122   F -0.3888 0.2161 0.4694 -0.1713009999999997
O123   O -0.44623 0.40944 0.1387 -0.3034958999999997
O124   O -0.4928 0.42578 0.2605 -0.5079621999999997
H125   H -0.46024 0.10562 0.4276 -5.2778154
F126   F 0.4785 0.10529 0.3696 -8.4254204
F127   F -0.4415 -0.48953 -0.0438 -7.637727699999999
F128   F -0.48651 0.46537 -0.141 -1.0371328999999996
C129   C -0.4684 0.4022 0.2161 0.4098579000000004
C130   C -0.47 0.3612 0.2563 3.9401973
C131   C -0.4885 0.3512 0.352 3.2105416
H132   H 0.49896 0.37366 0.40223 -0.6217522
C133   C -0.492 0.313 0.3857 3.6326121
C134   C -0.4763 0.285 0.3187 5.2400671
C135   C -0.4577 0.2956 0.2223 3.2346579
H136   H -0.44558 0.27404 0.16796 -0.4988791999999999
C137   C -0.4552 0.3335 0.1918 3.1096184
H138   H -0.44071 0.34027 0.11509 -0.3632196999999999
C139   C 0.4875 0.3037 0.4853 -0.1640316000000004
C140   C -0.4798 0.2433 0.3405 -5.1078911
C141   C -0.4492 0.2214 0.3795 1.3135123999999996
C142   C -0.4544 0.1823 0.3921 -2.2871565
H143   H -0.42994 0.16585 0.41988 -2.4825866
C144   C -0.487 0.1633 0.3704 -13.5507806
ZR145   ZR 0.4819 0.1839 0.3318 -19.179955300000003
ZR146   ZR 0.45491 0.17012 0.31261 -22.105204800000003
ZR147   ZR 0.4857 0.2239 0.3136 -10.083434099999998
H148   H 0.46162 0.23975 0.28052 -4.1147868
C149   C -0.4129 0.2384 0.4089 0.4079864000000004
ZR150   ZR -0.4902 0.122 0.389 -15.400222399999995
H151   H 0.40262 0.09957 0.40089 -2.2585177
H152   H -0.48052 0.48768 0.36168 -0.9627627
ZR153   ZR 0.43433 0.03276 0.19796 -8.705577599999998
F154   F -0.167 -0.0197 0.4466 -0.3599219999999992
F155   F -0.2104 -0.0482 -0.4638 -0.4520195000000004
ZR156   ZR -0.2234 0.0027 0.4523 -8.184489300000003
F157   F -0.22857 0.0867 -0.4667 -0.2968439000000007
F158   F -0.252 0.1097 -0.3215 -0.1763823999999996
F159   F -0.2839 0.1112 -0.4694 -0.2252828999999998
O160   O -0.09056 0.05377 -0.1387 -0.4536570999999991
O161   O -0.07422 0.0072 -0.2605 -0.6195018999999995
O162   O -0.39438 0.03976 -0.4276 -0.8799534999999992
O163   O -0.39471 -0.0215 -0.3696 -0.9692185000000002
O164   O 0.01047 0.0585 0.0438 -1.8450308
O165   O -0.03463 0.01349 0.141 -6.7343384
C166   C -0.0978 0.0316 -0.2161 -0.3147418999999996
C167   C -0.1388 0.03 -0.2563 3.1574918
C168   C -0.1488 0.0115 -0.352 2.1090473
H169   H -0.12634 -0.00104 -0.40223 -0.8745101
C170   C -0.187 0.008 -0.3857 0.7680682000000001
C171   C -0.215 0.0237 -0.3187 2.6185056
C172   C -0.2044 0.0423 -0.2223 2.2156147
H173   H -0.22596 0.05442 -0.16796 -0.5346667
C174   C -0.1665 0.0448 -0.1918 2.6689328
H175   H -0.15973 0.05929 -0.11509 -0.549909
C176   C -0.1963 -0.0125 -0.4853 -9.0684522
C177   C -0.2567 0.0202 -0.3405 0.6956137
C178   C -0.2786 0.0508 -0.3795 0.8710836000000004
C179   C -0.3177 0.0456 -0.3921 0.3203792999999999
H180   H -0.33415 0.07006 -0.41988 -0.8847087
C181   C -0.3367 0.013 -0.3704 2.797173
C182   C -0.3161 -0.0181 -0.3318 -0.3437000000000001
H183   H -0.32988 -0.04509 -0.31261 -1.7043327
C184   C -0.2761 -0.0143 -0.3136 0.4264606999999998
H185   H -0.26025 -0.03838 -0.28052 -0.6177743
C186   C -0.2616 0.0871 -0.4089 -1.5239845
C187   C -0.378 0.0098 -0.389 -2.582776000000001
H188   H -0.42799 -0.10652 0.49266 -1.7709583000000002
H189   H -0.01234 0.01948 -0.36167 -1.0919097999999998
H190   H -0.42236 -0.0763 -0.23173 -1.838192
F191   F -0.333 -0.4803 0.4466 -0.2314299999999995
F192   F -0.2896 -0.4518 -0.4638 -0.1067915999999993
F193   F -0.2766 0.4973 0.4523 1.0408637
F194   F -0.27143 0.4133 -0.4667 0.1126954999999991
F195   F -0.248 0.3903 -0.3215 0.0182914000000007
F196   F -0.2161 0.3888 -0.4694 -0.0781016000000001
O197   O -0.40944 0.44623 -0.1387 -0.4035235000000003
O198   O -0.42578 0.4928 -0.2605 -0.7964106999999991
O199   O -0.10562 0.46024 -0.4276 2.2140091
O200   O -0.10529 -0.4785 -0.3696 0.9340875999999998
O201   O 0.48953 0.4415 0.0438 -1.8275776
O202   O -0.46537 0.48651 0.141 -7.0483244
C203   C -0.4022 0.4684 -0.2161 -1.0926605
C204   C -0.3612 0.47 -0.2563 4.2474303
C205   C -0.3512 0.4885 -0.352 3.6047236
H206   H -0.37366 -0.49896 -0.40223 -0.7669876
C207   C -0.313 0.492 -0.3857 4.0692121
C208   C -0.285 0.4763 -0.3187 3.9106474
C209   C -0.2956 0.4577 -0.2223 3.8190012
H210   H -0.27404 0.44558 -0.16796 0.9305445
C211   C -0.3335 0.4552 -0.1918 3.3944447
H212   H -0.34027 0.44071 -0.11509 -0.3531658
C213   C -0.3037 -0.4875 -0.4853 0.3128937
C214   C -0.2433 0.4798 -0.3405 4.0039229
C215   C -0.2214 0.4492 -0.3795 4.1807617
C216   C -0.1823 0.4544 -0.3921 4.0504272
H217   H -0.16585 0.42994 -0.41988 0.9554477
C218   C -0.1633 0.487 -0.3704 4.0510326
C219   C -0.1839 -0.4819 -0.3318 3.8635539
H220   H -0.17012 -0.45492 -0.3126 0.5612017
C221   C -0.2239 -0.4857 -0.3136 3.9167554
H222   H -0.23975 -0.46162 -0.28052 0.8891626
C223   C -0.2384 0.4129 -0.4089 0.8081566999999996
C224   C -0.122 0.4902 -0.389 1.4269299999999996
H225   H -0.48768 0.48052 -0.36168 -0.4603052999999999
H226   H -0.07966 -0.4261 -0.23136 0.0501034999999999
F227   F -0.0197 -0.333 -0.0534 0.3489070999999999
F228   F -0.0482 -0.2896 0.0362 0.6348315000000007
F229   F 0.0027 -0.2766 -0.0477 3.1319504
F230   F 0.0867 -0.27143 0.0333 0.4528265000000004
F231   F 0.1097 -0.248 0.1785 -0.0131417999999996
F232   F 0.1112 -0.2161 0.0306 -0.2592570999999992
O233   O 0.05377 -0.40944 0.3613 1.4880323000000004
O234   O 0.0072 -0.42578 0.2395 2.39439
O235   O 0.03976 -0.10562 0.0724 -0.6155495999999996
O236   O -0.0215 -0.10529 0.1304 -0.5447898999999996
O237   O 0.0585 0.48953 -0.4562 -2.7261396
O238   O 0.01349 -0.46537 -0.359 -1.0846599
C239   C 0.0316 -0.4022 0.2839 1.3131347
C240   C 0.03 -0.3612 0.2437 4.0689325
C241   C 0.0115 -0.3512 0.148 4.0071014
H242   H -0.00103 -0.37366 0.09775 0.94736
C243   C 0.008 -0.313 0.1143 4.1235794
C244   C 0.0237 -0.285 0.1813 4.0602809
C245   C 0.0423 -0.2956 0.2777 3.9680606
H246   H 0.05443 -0.27404 0.33204 0.9676852
C247   C 0.0448 -0.3335 0.3082 3.9808512
H248   H 0.0593 -0.34027 0.3849 0.9432581
C249   C -0.0125 -0.3037 0.0147 0.8609068999999998
C250   C 0.0202 -0.2433 0.1595 3.876654
C251   C 0.0508 -0.2214 0.1205 4.1129206
C252   C 0.0456 -0.1823 0.1079 3.7668195
H253   H 0.07006 -0.16585 0.08012 -0.6902743
C254   C 0.013 -0.1633 0.1296 3.8971429
C255   C -0.0181 -0.1839 0.1682 3.512324
H256   H -0.04509 -0.17012 0.1874 -0.6019531
C257   C -0.0143 -0.2239 0.1864 3.8874504
H258   H -0.03838 -0.23975 0.21948 0.8917382
C259   C 0.0871 -0.2384 0.0911 0.6044201999999999
C260   C 0.0098 -0.122 0.111 0.2304858999999997
H261   H 0.01967 -0.05082 0.20593 -1.5064502000000002
H262   H 0.01501 0.0855 0.06317 -1.507419
H263   H -0.10642 -0.07261 -0.00942 -1.5258588
H264   H -0.09202 -0.44195 0.30747 0.1053172
H265   H -0.07603 -0.07789 0.26826 -0.7175952000000001
F266   F -0.4803 -0.167 -0.0534 -0.2924229999999994
F267   F -0.4518 -0.2104 0.0362 -0.3302033000000008
F268   F 0.4973 -0.2234 -0.0477 -0.1075157999999998
F269   F 0.4133 -0.22857 0.0333 -0.2201775999999995
F270   F 0.3903 -0.252 0.1785 -0.1892292999999991
F271   F 0.3888 -0.2839 0.0306 -0.1689360000000004
O272   O 0.44623 -0.09056 0.3613 -0.8163848999999992
O273   O 0.4928 -0.07422 0.2395 -0.9073080999999998
O274   O 0.46024 -0.39438 0.0724 -0.8827745
O275   O -0.4785 -0.39471 0.1304 -0.9407422000000008
O276   O 0.4415 0.01047 -0.4562 -5.5903744
O277   O 0.48651 -0.03463 -0.359 -2.1251887000000007
C278   C 0.4684 -0.0978 0.2839 -3.3409803999999994
C279   C 0.47 -0.1388 0.2437 3.1759406
C280   C 0.4885 -0.1488 0.148 0.9773901
H281   H -0.49896 -0.12634 0.09776 -1.2667737
C282   C 0.492 -0.187 0.1143 2.5970989
C283   C 0.4763 -0.215 0.1813 3.0073493
C284   C 0.4577 -0.2044 0.2777 2.9258653
H285   H 0.44557 -0.22596 0.33204 -0.3622189
C286   C 0.4552 -0.1665 0.3082 2.3371641
H287   H 0.4407 -0.15973 0.3849 -0.8423305000000001
C288   C -0.4875 -0.1963 0.0147 -1.6894206
C289   C 0.4798 -0.2567 0.1595 3.2280638
C290   C 0.4492 -0.2786 0.1205 3.4908813
C291   C 0.4544 -0.3177 0.1079 3.2333265
H292   H 0.42994 -0.33415 0.08012 -0.4737958
C293   C 0.487 -0.3367 0.1296 3.4440171
C294   C -0.4819 -0.3161 0.1682 2.8428646
H295   H -0.45491 -0.32988 0.1874 -0.6536690000000001
C296   C -0.4857 -0.2761 0.1864 2.6778129
H297   H -0.46162 -0.26025 0.21948 -0.5051291
C298   C 0.4129 -0.2616 0.0911 -0.0753519999999996
C299   C 0.4902 -0.378 0.111 -1.5155310000000002
H300   H 0.48033 -0.44918 0.20594 -1.5746812
H301   H 0.48493 0.41452 0.06341 -1.3673484
H302   H -0.39358 -0.42739 -0.00942 -1.1901207
H303   H -0.49367 0.01974 0.14392 -2.1459059
H304   H -0.40916 -0.06061 0.31915 -1.6917315999999998
H305   H -0.42397 -0.4221 0.26826 -0.6039972
F306   F -0.167 -0.4803 -0.0534 0.2882815999999994
F307   F -0.2104 -0.4518 0.0362 0.5597303
F308   F -0.2234 0.4973 -0.0477 3.2261853
F309   F -0.22857 0.4133 0.0333 0.4761459000000005
F310   F -0.252 0.3903 0.1785 0.0432945999999994
F311   F -0.2839 0.3888 0.0306 -0.1954989999999998
O312   O -0.09056 0.44623 0.3613 1.7265110999999995
O313   O -0.07422 0.4928 0.2395 1.9304329
O314   O -0.39438 0.46024 0.0724 -0.5696978000000001
O315   O -0.39471 -0.4785 0.1304 -0.9211989999999995
O316   O 0.01047 0.4415 -0.4562 -0.9635631999999994
O317   O -0.03463 0.48651 -0.359 -2.6404032
C318   C -0.0978 0.4684 0.2839 1.1796371
C319   C -0.1388 0.47 0.2437 4.185617
C320   C -0.1488 0.4885 0.148 4.0292533
H321   H -0.12634 -0.49896 0.09776 0.946141
C322   C -0.187 0.492 0.1143 4.1298122
C323   C -0.215 0.4763 0.1813 4.0587804
C324   C -0.2044 0.4577 0.2777 3.972733
H325   H -0.22596 0.44557 0.33204 0.9656443
C326   C -0.1665 0.4552 0.3082 4.0092108
H327   H -0.15973 0.44071 0.38491 0.9788819
C328   C -0.1963 -0.4875 0.0147 0.8978513000000001
C329   C -0.2567 0.4798 0.1595 3.8893931
C330   C -0.2786 0.4492 0.1205 4.060312
C331   C -0.3177 0.4544 0.1079 3.599943
H332   H -0.33415 0.42994 0.08012 -0.4314948
C333   C -0.3367 0.487 0.1296 4.3656815
C334   C -0.3161 -0.4819 0.1682 3.6008467
H335   H -0.32988 -0.45491 0.18736 -0.6649970000000001
C336   C -0.2761 -0.4857 0.1864 3.8212443
H337   H -0.26025 -0.46162 0.21947 0.8858102
C338   C -0.2616 0.4129 0.0911 0.5470021000000003
C339   C -0.378 0.4902 0.111 -1.6318327999999998
H340   H -0.39963 -0.40338 0.09875 -1.3199907
H341   H -0.01145 0.48041 0.1395 0.3200806
H342   H -0.0606 -0.41054 0.32565 0.0052172
F343   F -0.333 -0.0197 -0.0534 -0.2669499000000002
F344   F -0.2896 -0.0482 0.0362 -0.3477347999999995
F345   F -0.2766 0.0027 -0.0477 -0.1380199999999991
F346   F -0.27143 0.0867 0.0333 -0.2125039999999991
F347   F -0.248 0.1097 0.1785 -0.2403338000000001
F348   F -0.2161 0.1112 0.0306 -0.1936397000000003
O349   O -0.40944 0.05377 0.3613 -0.8609106999999998
O350   O -0.42578 0.0072 0.2395 -0.8258948999999998
O351   O -0.10562 0.03976 0.0724 -0.8280705000000008
O352   O -0.10529 -0.0215 0.1304 -0.8334942999999999
O353   O 0.48953 0.0585 -0.4562 -2.3388987
O354   O -0.46537 0.01349 -0.359 -5.9598519
C355   C -0.4022 0.0316 0.2839 -3.8728686
C356   C -0.3612 0.03 0.2437 3.134432
C357   C -0.3512 0.0115 0.148 1.1653573000000002
H358   H -0.37366 -0.00104 0.09776 -1.1382475
C359   C -0.313 0.008 0.1143 1.5940573999999996
C360   C -0.285 0.0237 0.1813 3.5432938
C361   C -0.2956 0.0423 0.2777 -0.2778055000000003
H362   H -0.27404 0.05443 0.33204 -1.7684669999999998
C363   C -0.3335 0.0448 0.3082 1.1973665999999996
H364   H -0.34027 0.05929 0.38491 -0.8734198
C365   C -0.3037 -0.0125 0.0147 -1.5393967999999996
C366   C -0.2433 0.0202 0.1595 2.7247813
C367   C -0.2214 0.0508 0.1205 1.4758208000000002
C368   C -0.1823 0.0456 0.1079 1.4412054999999997
H369   H -0.16585 0.07006 0.08012 -0.7502423
C370   C -0.1633 0.013 0.1296 2.9717344
C371   C -0.1839 -0.0181 0.1682 0.0095859999999996
H372   H -0.17012 -0.04509 0.18736 -1.2495291000000002
C373   C -0.2239 -0.0143 0.1864 -1.0648669999999996
H374   H -0.23975 -0.03838 0.21947 -1.5459983
C375   C -0.2384 0.0871 0.0911 -0.7374476000000003
C376   C -0.122 0.0098 0.111 -2.260526799999999
H377   H -0.10037 -0.09662 0.09875 -1.1063234999999998
H378   H -0.44204 -0.09116 0.31301 -1.721356
F379   F -0.0197 -0.167 0.4466 -0.2098707999999991
F380   F -0.0482 -0.2104 -0.4638 -0.0726765
F381   F 0.0027 -0.2234 0.4523 0.9235536999999994
F382   F 0.0867 -0.22857 -0.4667 0.0694283999999996
F383   F 0.1097 -0.252 -0.3215 -0.0496055999999995
F384   F 0.1112 -0.2839 -0.4694 -0.0923645000000004
O385   O 0.05377 -0.09056 -0.1387 -0.7221665999999995
O386   O 0.0072 -0.07422 -0.2605 -0.5651720000000005
O387   O 0.03976 -0.39438 -0.4276 1.8809285
O388   O -0.0215 -0.39471 -0.3696 1.2281576999999997
O389   O 0.0585 0.01047 0.0438 -5.7490760000000005
O390   O 0.01349 -0.03463 0.141 -2.0077999
C391   C 0.0316 -0.0978 -0.2161 -1.3437134999999998
C392   C 0.03 -0.1388 -0.2563 4.2811294
C393   C 0.0115 -0.1488 -0.352 3.5928169
H394   H -0.00103 -0.12634 -0.40226 -0.7005087999999999
C395   C 0.008 -0.187 -0.3857 4.0662268
C396   C 0.0237 -0.215 -0.3187 3.9058209
C397   C 0.0423 -0.2044 -0.2223 3.841894
H398   H 0.05443 -0.22596 -0.16796 0.9385292
C399   C 0.0448 -0.1665 -0.1918 3.5461405
H400   H 0.0593 -0.15973 -0.1151 -0.5478873
C401   C -0.0125 -0.1963 -0.4853 0.3605812999999997
C402   C 0.0202 -0.2567 -0.3405 3.9933672
C403   C 0.0508 -0.2786 -0.3795 4.1808848
C404   C 0.0456 -0.3177 -0.3921 4.0438056
H405   H 0.07006 -0.33415 -0.41988 0.927699
C406   C 0.013 -0.3367 -0.3704 4.0525248000000005
C407   C -0.0181 -0.3161 -0.3318 3.8339067
H408   H -0.04509 -0.32988 -0.31261 0.4876532999999999
C409   C -0.0143 -0.2761 -0.3136 3.8795727
H410   H -0.03838 -0.26025 -0.28052 0.826782
C411   C 0.0871 -0.2616 -0.4089 0.8961499000000002
C412   C 0.0098 -0.378 -0.389 1.3417636999999996
H413   H 0.01967 -0.44918 -0.29406 0.3412957
H414   H 0.01533 0.41448 -0.43733 0.2548896
H415   H -0.09758 -0.40061 -0.40086 -0.0278283999999999
H416   H -0.02866 -0.02027 -0.4016 -0.6562942
H417   H -0.09256 -0.0564 -0.20316 -0.4541742
H418   H -0.06603 -0.46743 -0.19983 -0.003417
F419   F -0.4803 -0.333 0.4466 -0.1608447000000001
F420   F -0.4518 -0.2896 -0.4638 -0.2443334000000003
F421   F 0.4973 -0.2766 0.4523 -0.1081567000000003
F422   F 0.4133 -0.27143 -0.4667 -0.1230148999999993
F423   F 0.3903 -0.248 -0.3215 -0.1842269999999999
F424   F 0.3888 -0.2161 -0.4694 -0.3114924999999999
O425   O 0.44623 -0.40944 -0.1387 -0.6894243000000007
O426   O 0.4928 -0.42578 -0.2605 -0.7064158000000003
O427   O 0.46024 -0.10562 -0.4276 -0.9302293000000006
O428   O -0.4785 -0.10529 -0.3696 -0.9595427999999996
O429   O 0.4415 0.48953 0.0438 -4.6722135
O430   O 0.48651 -0.46537 0.141 -2.1687674
C431   C 0.4684 -0.4022 -0.2161 -0.9363362999999998
C432   C 0.47 -0.3612 -0.2563 3.660533
C433   C 0.4885 -0.3512 -0.352 3.146631
H434   H -0.49897 -0.37366 -0.40226 -0.5812645000000001
C435   C 0.492 -0.313 -0.3857 3.3799926
C436   C 0.4763 -0.285 -0.3187 3.4714321
C437   C 0.4577 -0.2956 -0.2223 3.0250921
H438   H 0.44557 -0.27404 -0.16796 -0.5598649
C439   C 0.4552 -0.3335 -0.1918 3.1836955
H440   H 0.4407 -0.34027 -0.1151 -0.5124051000000001
C441   C -0.4875 -0.3037 -0.4853 -0.0818417
C442   C 0.4798 -0.2433 -0.3405 2.8335514
C443   C 0.4492 -0.2214 -0.3795 2.9018817
C444   C 0.4544 -0.1823 -0.3921 1.6825621999999996
H445   H 0.42994 -0.16585 -0.41988 -1.0509344
C446   C 0.487 -0.1633 -0.3704 2.8575543
C447   C -0.4819 -0.1839 -0.3318 0.0256783
H448   H -0.45491 -0.17012 -0.31264 -1.435384
C449   C -0.4857 -0.2239 -0.3136 2.2814012
H450   H -0.46162 -0.23975 -0.28053 -0.5485602
C451   C 0.4129 -0.2384 -0.4089 -0.4692873000000004
C452   C 0.4902 -0.122 -0.389 -2.9216649
H453   H 0.48033 -0.05082 -0.29407 -1.615659
H454   H 0.48467 0.08552 -0.43733 -2.4485481
H455   H -0.40304 -0.10005 -0.40114 -1.7448982000000002
H456   H -0.47134 -0.47975 -0.40162 -0.8293288999999999
H457   H -0.40744 -0.4436 -0.20317 -0.8329658
F458   F 0.167 0.0197 -0.4466 -0.1166347999999999
F459   F 0.2104 0.0482 0.4638 -0.1561319999999995
F460   F 0.2234 -0.0027 -0.4523 -0.1670327999999994
F461   F 0.22857 -0.0867 0.4667 -0.1152203000000007
F462   F 0.252 -0.1097 0.3215 -0.1818436999999999
F463   F 0.2839 -0.1112 0.4694 -0.3122960999999993
O464   O 0.09056 -0.05377 0.1387 -0.6259894999999993
O465   O 0.07422 -0.0072 0.2605 -0.3492949999999997
O466   O 0.39438 -0.03976 0.4276 -0.8396944000000008
O467   O 0.39471 0.0215 0.3696 -1.1165523999999998
O468   O -0.01047 -0.0585 -0.0438 -6.1200226
O469   O 0.03463 -0.01349 -0.141 -9.4816447
C470   C 0.0978 -0.0316 0.2161 -0.4732114000000003
C471   C 0.1388 -0.03 0.2563 3.5245129
C472   C 0.1488 -0.0115 0.352 3.2382814
H473   H 0.12634 0.00103 0.40225 -0.5906853000000001
C474   C 0.187 -0.008 0.3857 3.6657287
C475   C 0.215 -0.0237 0.3187 3.3587751
C476   C 0.2044 -0.0423 0.2223 3.1265628
H477   H 0.22596 -0.05443 0.16796 -0.8141887000000001
C478   C 0.1665 -0.0448 0.1918 3.3053911
H479   H 0.15973 -0.0593 0.1151 -0.8803985999999999
C480   C 0.1963 0.0125 0.4853 0.0223458
C481   C 0.2567 -0.0202 0.3405 2.8369186
C482   C 0.2786 -0.0508 0.3795 3.2037413
C483   C 0.3177 -0.0456 0.3921 2.5275667
H484   H 0.33415 -0.07006 0.41988 -0.9773791
C485   C 0.3367 -0.013 0.3704 3.9543278
C486   C 0.3161 0.0181 0.3318 2.4288021
H487   H 0.32988 0.04508 0.31259 -2.1596973
C488   C 0.2761 0.0143 0.3136 2.9182132
H489   H 0.26025 0.03838 0.28051 -0.4564166999999999
C490   C 0.2616 -0.0871 0.4089 -0.1027807000000002
C491   C 0.378 -0.0098 0.389 -3.0555164
H492   H 0.44918 -0.02015 0.2946 -2.2909885
H493   H -0.41444 -0.01514 0.43754 -1.7567702
H494   H 0.05747 0.09226 0.19617 -0.4801721999999999
H495   H 0.42023 0.07374 0.23133 -3.5282895
F496   F 0.333 0.4803 -0.4466 -0.1342352000000009
F497   F 0.2896 0.4518 0.4638 0.0448470000000007
F498   F 0.2766 -0.4973 -0.4523 0.2032679000000001
F499   F 0.27143 -0.4133 0.4667 -0.0988162999999993
F500   F 0.248 -0.3903 0.3215 -0.1121491999999992
F501   F 0.2161 -0.3888 0.4694 -0.2729230999999998
O502   O 0.40944 -0.44623 0.1387 -0.6733949999999993
O503   O 0.42578 -0.4928 0.2605 -0.2968965000000008
O504   O 0.10562 -0.46024 0.4276 2.5174107
O505   O 0.10529 0.4785 0.3696 3.3248928
O506   O -0.48953 -0.4415 -0.0438 -7.5243258
O507   O 0.46537 -0.48651 -0.141 -1.7323333000000003
C508   C 0.4022 -0.4684 0.2161 -0.0760605999999999
C509   C 0.3612 -0.47 0.2563 4.1021275
C510   C 0.3512 -0.4885 0.352 3.4545787
H511   H 0.37366 0.49897 0.40226 -0.5314355
C512   C 0.313 -0.492 0.3857 4.1579884
C513   C 0.285 -0.4763 0.3187 3.8746373
C514   C 0.2956 -0.4577 0.2223 3.8494421
H515   H 0.27404 -0.44557 0.16796 0.9226329
C516   C 0.3335 -0.4552 0.1918 3.4781294
H517   H 0.34027 -0.4407 0.1151 -0.4736874
C518   C 0.3037 0.4875 0.4853 0.7175808999999997
C519   C 0.2433 -0.4798 0.3405 3.9079592
C520   C 0.2214 -0.4492 0.3795 3.8501985
C521   C 0.1823 -0.4544 0.3921 3.884313
H522   H 0.16585 -0.42994 0.41988 0.5600125
C523   C 0.1633 -0.487 0.3704 3.8667029
C524   C 0.1839 0.4819 0.3318 3.9165569
H525   H 0.17012 0.45491 0.31261 0.7107224999999999
C526   C 0.2239 0.4857 0.3136 3.9226172
H527   H 0.23975 0.46162 0.28052 0.8997533
C528   C 0.2384 -0.4129 0.4089 0.1406488000000001
C529   C 0.122 -0.4902 0.389 2.2495794
H530   H 0.05082 -0.48033 0.29406 0.3540457
H531   H -0.08552 -0.48467 0.43733 0.2213254
H532   H 0.09939 0.40242 0.40086 0.0441555
H533   H 0.47975 0.47134 0.40162 -0.0324305
H534   H 0.4436 0.40744 0.20317 -0.2307797
H535   H 0.03257 0.43397 0.19983 -0.0581666
F536   F 0.0197 0.333 0.0534 -0.1018551999999992
F537   F 0.0482 0.2896 -0.0362 -0.0664604000000004
F538   F -0.0027 0.2766 0.0477 0.1501047999999993
F539   F -0.0867 0.27143 -0.0333 0.3767759999999995
F540   F -0.1097 0.248 -0.1785 0.0393021999999998
F541   F -0.1112 0.2161 -0.0306 -0.2132767999999991
O542   O -0.05377 0.40944 -0.3613 3.0127251
O543   O -0.0072 0.42578 -0.2395 3.0533476000000004
O544   O -0.03976 0.10562 -0.0724 -0.6107975999999997
O545   O 0.0215 0.10529 -0.1304 -0.4503345999999997
O546   O -0.0585 -0.48953 0.4562 -1.1624079999999992
O547   O -0.01349 0.46537 0.359 -2.7133305
C548   C -0.0316 0.4022 -0.2839 2.5366776
C549   C -0.03 0.3612 -0.2437 3.8857009
C550   C -0.0115 0.3512 -0.148 4.0444331
H551   H 0.00104 0.37366 -0.09776 0.9616806
C552   C -0.008 0.313 -0.1143 4.2197493
C553   C -0.0237 0.285 -0.1813 4.0964016
C554   C -0.0423 0.2956 -0.2777 3.9633578
H555   H -0.05443 0.27404 -0.33204 0.959797
C556   C -0.0448 0.3335 -0.3082 3.9886417
H557   H -0.05929 0.34027 -0.38491 0.9630194
C558   C 0.0125 0.3037 -0.0147 0.7941155000000002
C559   C -0.0202 0.2433 -0.1595 3.8321001
C560   C -0.0508 0.2214 -0.1205 3.9846775
C561   C -0.0456 0.1823 -0.1079 3.7432697
H562   H -0.07006 0.16585 -0.08012 -0.6836123999999999
C563   C -0.013 0.1633 -0.1296 3.888287
C564   C 0.0181 0.1839 -0.1682 3.5881707
H565   H 0.04509 0.17012 -0.18735 -0.6962235000000001
C566   C 0.0143 0.2239 -0.1864 3.3746573
H567   H 0.03839 0.23975 -0.21947 -0.3215641
C568   C -0.0871 0.2384 -0.0911 0.6432840000000004
C569   C -0.0098 0.122 -0.111 0.3458114999999999
H570   H 0.09761 0.09942 -0.09903 -0.9295085
H571   H -0.01959 0.48855 -0.1395 0.3204321999999999
H572   H 0.08946 0.4394 -0.32565 -0.1702615999999999
F573   F 0.4803 0.167 0.0534 -0.2922334000000006
F574   F 0.4518 0.2104 -0.0362 -0.0938420000000004
F575   F -0.4973 0.2234 0.0477 -0.0298873999999997
F576   F -0.4133 0.22857 -0.0333 -0.1513199000000007
F577   F -0.3903 0.252 -0.1785 -0.1738640999999994
F578   F -0.3888 0.2839 -0.0306 -0.2582801999999997
O579   O -0.44623 0.09056 -0.3613 -0.8227882999999991
O580   O -0.4928 0.07422 -0.2395 -0.5234255999999995
O581   O -0.46024 0.39438 -0.0724 -0.3827312000000002
O582   O 0.4785 0.39471 -0.1304 -0.6401117000000003
O583   O -0.4415 -0.01047 0.4562 -2.239983799999999
O584   O -0.48651 0.03463 0.359 -8.942136900000001
C585   C -0.4684 0.0978 -0.2839 -1.0206377
C586   C -0.47 0.1388 -0.2437 4.0458652
C587   C -0.4885 0.1488 -0.148 4.8233398
H588   H 0.49896 0.12634 -0.09776 -2.0006532
C589   C -0.492 0.187 -0.1143 4.0750865
C590   C -0.4763 0.215 -0.1813 3.9940397
C591   C -0.4577 0.2044 -0.2777 3.0995359
H592   H -0.44557 0.22596 -0.33204 -0.3497458
C593   C -0.4552 0.1665 -0.3082 4.0614743
H594   H -0.44071 0.15973 -0.38491 -1.1392045
C595   C 0.4875 0.1963 -0.0147 -2.3488793999999995
C596   C -0.4798 0.2567 -0.1595 3.9030217
C597   C -0.4492 0.2786 -0.1205 3.5752129
C598   C -0.4544 0.3177 -0.1079 3.4678506
H599   H -0.42994 0.33415 -0.08012 -0.4693601
C600   C -0.487 0.3367 -0.1296 3.8858431
C601   C 0.4819 0.3161 -0.1682 3.6251543
H602   H 0.45491 0.32988 -0.18736 -0.7695244000000001
C603   C 0.4857 0.2761 -0.1864 3.7080658
H604   H 0.46162 0.26025 -0.21947 -0.8476174000000001
C605   C -0.4129 0.2616 -0.0911 0.1421472000000001
C606   C -0.4902 0.378 -0.111 0.6254084000000004
H607   H 0.40338 0.39963 -0.09875 -1.5832481
H608   H 0.41054 0.0606 -0.32564 -1.6392165
ZR609   ZR 0.04973 -0.45027 0.5 -5.906059599999999
ZR610   ZR 0.45027 -0.04973 0.5 -8.265822499999999
ZR611   ZR -0.04973 0.04973 0.0 -7.567374999999998
ZR612   ZR -0.45027 0.45027 0.0 -7.821572699999997
ZR613   ZR -0.04973 0.45027 0.5 -5.8019854
ZR614   ZR -0.45027 0.04973 0.5 -9.960462999999995
ZR615   ZR 0.04973 -0.04973 0.0 -8.719526199999997
ZR616   ZR 0.45027 -0.45027 0.0 -7.8079854
ZR617   ZR 0.0451 0.4549 0.40498 -5.696793800000002
ZR618   ZR 0.02315 0.47685 -0.31583 -5.9164460000000005
O619   O 0.05695 0.44305 0.2323 1.7368294000000004
O620   O 0.08669 0.41331 0.4671 3.3595776
O621   O 0.06708 0.43292 -0.2789 -0.7786501999999995
O622   O 0.00852 0.49148 -0.1452 4.239249
ZR623   ZR 0.4549 0.0451 0.40498 -11.460878999999998
ZR624   ZR 0.47685 0.02315 -0.31583 -7.776797700000003
O625   O 0.44305 0.05695 0.2323 -9.1431862
O626   O 0.41331 0.08669 0.4671 -1.0153257
O627   O 0.43292 0.06708 -0.2789 -0.2226753000000005
O628   O 0.49148 0.00852 -0.1452 -0.7259056000000008
ZR629   ZR 0.0451 0.0451 -0.09502 -7.660448500000001
ZR630   ZR 0.02315 0.02315 0.18417 -7.6911792
O631   O 0.05695 0.05695 -0.2677 -0.6243523
O632   O 0.08669 0.08669 -0.0329 -0.1866246999999994
O633   O 0.06708 0.06708 0.2211 0.0399127999999997
O634   O 0.00852 0.00852 0.3548 -0.4719201000000002
ZR635   ZR 0.4549 0.4549 -0.09502 -7.183488500000003
ZR636   ZR 0.47685 0.47685 0.18417 -7.4836995
O637   O 0.44305 0.44305 -0.2677 -0.1908893999999996
O638   O 0.41331 0.41331 -0.0329 -2.8685506000000007
O639   O 0.43292 0.43292 0.2211 -0.0740853999999995
O640   O 0.49148 0.49148 0.3548 -0.0491945999999998
ZR641   ZR -0.0451 -0.0451 0.09502 -8.128686700000003
ZR642   ZR -0.02315 -0.02315 -0.18417 -7.851092600000001
O643   O -0.05695 -0.05695 0.2677 -0.6844622999999999
O644   O -0.08669 -0.08669 0.0329 -0.2887383000000003
O645   O -0.06708 -0.06708 -0.2211 -0.1892201
O646   O -0.00852 -0.00852 -0.3548 -0.1398270999999997
ZR647   ZR -0.4549 -0.4549 0.09502 -9.504158500000004
ZR648   ZR -0.47685 -0.47685 -0.18417 -7.917254399999997
O649   O -0.44305 -0.44305 0.2677 -0.6992694999999998
O650   O -0.41331 -0.41331 0.0329 -0.5429125999999993
O651   O -0.43292 -0.43292 -0.2211 -0.6907543
O652   O -0.49148 -0.49148 -0.3548 0.0138147000000001
ZR653   ZR -0.0451 -0.4549 -0.40498 -6.152829599999997
ZR654   ZR -0.02315 -0.47685 0.31583 -5.848216200000003
O655   O -0.05695 -0.44305 -0.2323 0.2029082000000004
O656   O -0.08669 -0.41331 -0.4671 2.9280506
O657   O -0.06708 -0.43292 0.2789 1.3951422000000004
O658   O -0.00852 -0.49148 0.1452 4.2292733
ZR659   ZR -0.4549 -0.0451 -0.40498 -8.6881609
ZR660   ZR -0.47685 -0.02315 0.31583 -8.887230299999999
O661   O -0.44305 -0.05695 -0.2323 -0.8853874000000008
O662   O -0.41331 -0.08669 -0.4671 -0.7082663
O663   O -0.43292 -0.06708 0.2789 -0.5676360000000003
O664   O -0.49148 -0.00852 0.1452 -0.8468605
