# Supplementary material for: Computational Characterization of Zr-Oxide MOFs for Adsorption Applications
Source: ACS Appl Mater Interfaces. 2022 Dec 14;14(51):56938–47. doi: 10.1021/acsami.2c13391 (PMC9801377; doi:10.1021/acsami.2c13391)
Supplement: Supplementary file 6 — am2c13391_si_006.zip [file am2c13391_si_006.zip › OQUFAJ03.cif]

data_VESTA_phase_1


_chemical_name_common                  'OQUFAJ03'
_symmetry_space_group_name_H-M	'P1'
_symmetry_Int_Tables_number	1
_symmetry_cell_setting	triclinic
loop_
_symmetry_equiv_pos_as_xyz
  x,y,z

_cell_length_a                         34.35830
_cell_length_b                         34.35830
_cell_length_c                         15.05740
_cell_angle_alpha                      90
_cell_angle_beta                       90
_cell_angle_gamma                      90


loop_
   _atom_site_label
   _atom_site_fract_x
   _atom_site_fract_y
   _atom_site_fract_z
   _atom_site_type_symbol
   _atom_site_charge
   O1             0.296250      0.148400      0.087800    O   -0.604607
   O2             0.296250      0.851600      0.587800    O   -0.604606
   O3             0.796250      0.648400      0.087800    O   -0.604607
   O4             0.796250      0.351600      0.587800    O   -0.604606
   O5             0.240580      0.156960      0.164600    O   -0.626172
   O6             0.240580      0.843040      0.664600    O   -0.626172
   O7             0.740580      0.656960      0.164600    O   -0.626170
   O8             0.740580      0.343040      0.664600    O   -0.626170
   O9             0.703750      0.851600      0.087800    O   -0.597919
   O10            0.703750      0.148400      0.587800    O   -0.597919
   O11            0.203750      0.351600      0.087800    O   -0.597916
   O12            0.203750      0.648400      0.587800    O   -0.597916
   O13            0.759420      0.843040      0.164600    O   -0.608406
   O14            0.759420      0.156960      0.664600    O   -0.608406
   O15            0.259420      0.343040      0.164600    O   -0.608403
   O16            0.259420      0.656960      0.664600    O   -0.608404
   O17            0.351600      0.796250      0.587800    O   -0.609123
   O18            0.351600      0.203750      0.087800    O   -0.609121
   O19            0.851600      0.296250      0.587800    O   -0.609123
   O20            0.851600      0.703750      0.087800    O   -0.609122
   O21            0.343040      0.740580      0.664600    O   -0.616250
   O22            0.343040      0.259420      0.164600    O   -0.616251
   O23            0.843040      0.240580      0.664600    O   -0.616251
   O24            0.843040      0.759420      0.164600    O   -0.616252
   O25            0.648400      0.203750      0.587800    O   -0.600652
   O26            0.648400      0.796250      0.087800    O   -0.600654
   O27            0.148400      0.703750      0.587800    O   -0.600650
   O28            0.148400      0.296250      0.087800    O   -0.600651
   O29            0.656960      0.259420      0.664600    O   -0.606227
   O30            0.656960      0.740580      0.164600    O   -0.606226
   O31            0.156960      0.759420      0.664600    O   -0.606226
   O32            0.156960      0.240580      0.164600    O   -0.606225
   O33            0.648400      0.796250      0.912200    O   -0.597985
   O34            0.648400      0.203750      0.412200    O   -0.597984
   O35            0.148400      0.296250      0.912200    O   -0.597982
   O36            0.148400      0.703750      0.412200    O   -0.597981
   O37            0.656960      0.740580      0.835400    O   -0.608340
   O38            0.656960      0.259420      0.335400    O   -0.608341
   O39            0.156960      0.240580      0.835400    O   -0.608340
   O40            0.156960      0.759420      0.335400    O   -0.608341
   O41            0.351600      0.203750      0.912200    O   -0.604536
   O42            0.351600      0.796250      0.412200    O   -0.604537
   O43            0.851600      0.703750      0.912200    O   -0.604536
   O44            0.851600      0.296250      0.412200    O   -0.604537
   O45            0.343040      0.259420      0.835400    O   -0.626239
   O46            0.343040      0.740580      0.335400    O   -0.626238
   O47            0.843040      0.759420      0.835400    O   -0.626239
   O48            0.843040      0.240580      0.335400    O   -0.626238
   O49            0.296250      0.851600      0.412200    O   -0.609175
   O50            0.296250      0.148400      0.912200    O   -0.609174
   O51            0.796250      0.351600      0.412200    O   -0.609174
   O52            0.796250      0.648400      0.912200    O   -0.609174
   O53            0.240580      0.843040      0.335400    O   -0.616104
   O54            0.240580      0.156960      0.835400    O   -0.616105
   O55            0.740580      0.343040      0.335400    O   -0.616103
   O56            0.740580      0.656960      0.835400    O   -0.616103
   O57            0.703750      0.148400      0.412200    O   -0.600601
   O58            0.703750      0.851600      0.912200    O   -0.600600
   O59            0.203750      0.648400      0.412200    O   -0.600597
   O60            0.203750      0.351600      0.912200    O   -0.600597
   O61            0.759420      0.156960      0.335400    O   -0.606365
   O62            0.759420      0.843040      0.835400    O   -0.606364
   O63            0.259420      0.656960      0.335400    O   -0.606363
   O64            0.259420      0.343040      0.835400    O   -0.606362
   O65            0.168700      0.168700      0.109900    O   -0.926064
   O66            0.168700      0.831300      0.609900    O   -0.926065
   O67            0.668700      0.668700      0.109900    O   -0.926060
   O68            0.668700      0.331300      0.609900    O   -0.926061
   O69            0.215150      0.215150      0.261900    O   -0.725797
   O70            0.215150      0.784850      0.761900    O   -0.725795
   O71            0.715150      0.715150      0.261900    O   -0.725798
   O72            0.715150      0.284850      0.761900    O   -0.725796
   O73            0.331300      0.331300      0.109900    O   -0.741685
   O74            0.331300      0.668700      0.609900    O   -0.741685
   O75            0.831300      0.831300      0.109900    O   -0.741683
   O76            0.831300      0.168700      0.609900    O   -0.741684
   O77            0.284850      0.284850      0.261900    O   -0.944687
   O78            0.284850      0.715150      0.761900    O   -0.944688
   O79            0.784850      0.784850      0.261900    O   -0.944684
   O80            0.784850      0.215150      0.761900    O   -0.944685
   O81            0.168700      0.168700      0.890100    O   -0.741554
   O82            0.168700      0.831300      0.390100    O   -0.741554
   O83            0.668700      0.668700      0.890100    O   -0.741552
   O84            0.668700      0.331300      0.390100    O   -0.741553
   O85            0.215150      0.215150      0.738100    O   -0.944753
   O86            0.215150      0.784850      0.238100    O   -0.944751
   O87            0.715150      0.715150      0.738100    O   -0.944753
   O88            0.715150      0.284850      0.238100    O   -0.944752
   O89            0.331300      0.331300      0.890100    O   -0.926278
   O90            0.331300      0.668700      0.390100    O   -0.926279
   O91            0.831300      0.831300      0.890100    O   -0.926281
   O92            0.831300      0.168700      0.390100    O   -0.926282
   O93            0.284850      0.284850      0.738100    O   -0.725757
   O94            0.284850      0.715150      0.238100    O   -0.725757
   O95            0.784850      0.784850      0.738100    O   -0.725758
   O96            0.784850      0.215150      0.238100    O   -0.725757
   O97            0.274750      0.225250      0.118500    O   -1.086315
   O98            0.274750      0.774750      0.618500    O   -1.086315
   O99            0.774750      0.725250      0.118500    O   -1.086315
   O100           0.774750      0.274750      0.618500    O   -1.086315
   O101           0.725250      0.774750      0.118500    O   -1.093424
   O102           0.725250      0.225250      0.618500    O   -1.093423
   O103           0.225250      0.274750      0.118500    O   -1.093423
   O104           0.225250      0.725250      0.618500    O   -1.093423
   O105           0.725250      0.774750      0.881500    O   -1.093417
   O106           0.725250      0.225250      0.381500    O   -1.093417
   O107           0.225250      0.274750      0.881500    O   -1.093416
   O108           0.225250      0.725250      0.381500    O   -1.093416
   O109           0.274750      0.225250      0.881500    O   -1.086326
   O110           0.274750      0.774750      0.381500    O   -1.086326
   O111           0.774750      0.725250      0.881500    O   -1.086327
   O112           0.774750      0.274750      0.381500    O   -1.086326
   O113           0.238150      0.188450      0.000000    O   -1.154321
   O114           0.238150      0.811550      0.500000    O   -1.154322
   O115           0.738150      0.688450      0.000000    O   -1.154322
   O116           0.738150      0.311550      0.500000    O   -1.154323
   O117           0.761850      0.811550      0.000000    O   -1.114132
   O118           0.761850      0.188450      0.500000    O   -1.114133
   O119           0.261850      0.311550      0.000000    O   -1.114135
   O120           0.261850      0.688450      0.500000    O   -1.114136
   O121           0.311550      0.738150      0.500000    O   -1.154336
   O122           0.311550      0.261850      0.000000    O   -1.154337
   O123           0.811550      0.238150      0.500000    O   -1.154336
   O124           0.811550      0.761850      0.000000    O   -1.154337
   O125           0.688450      0.261850      0.500000    O   -1.114163
   O126           0.688450      0.738150      0.000000    O   -1.114163
   O127           0.188450      0.761850      0.500000    O   -1.114158
   O128           0.188450      0.238150      0.000000    O   -1.114158
   C1             0.275250      0.021050      0.232900    C    0.078230
   C2             0.275250      0.978950      0.732900    C    0.078229
   C3             0.775250      0.521050      0.232900    C    0.078229
   C4             0.775250      0.478950      0.732900    C    0.078228
   C5             0.300550      0.033650      0.169100    C   -0.126762
   C6             0.300550      0.966350      0.669100    C   -0.126762
   C7             0.800550      0.533650      0.169100    C   -0.126758
   C8             0.800550      0.466350      0.669100    C   -0.126758
   C9             0.299500      0.071900      0.139000    C   -0.059662
   C10            0.299500      0.928100      0.639000    C   -0.059661
   C11            0.799500      0.571900      0.139000    C   -0.059665
   C12            0.799500      0.428100      0.639000    C   -0.059665
   C13            0.272800      0.097000      0.174100    C   -0.030770
   C14            0.272800      0.903000      0.674100    C   -0.030770
   C15            0.772800      0.597000      0.174100    C   -0.030769
   C16            0.772800      0.403000      0.674100    C   -0.030769
   C17            0.248550      0.085850      0.241300    C   -0.079841
   C18            0.248550      0.914150      0.741300    C   -0.079841
   C19            0.748550      0.585850      0.241300    C   -0.079843
   C20            0.748550      0.414150      0.741300    C   -0.079842
   C21            0.249000      0.047500      0.271000    C   -0.111619
   C22            0.249000      0.952500      0.771000    C   -0.111619
   C23            0.749000      0.547500      0.271000    C   -0.111621
   C24            0.749000      0.452500      0.771000    C   -0.111621
   C25            0.270000      0.137400      0.138800    C    0.645538
   C26            0.270000      0.862600      0.638800    C    0.645537
   C27            0.770000      0.637400      0.138800    C    0.645536
   C28            0.770000      0.362600      0.638800    C    0.645536
   C29            0.219650      0.040050      0.344900    C    0.664218
   C30            0.219650      0.959950      0.844900    C    0.664218
   C31            0.719650      0.540050      0.344900    C    0.664215
   C32            0.719650      0.459950      0.844900    C    0.664215
   C33            0.724750      0.978950      0.232900    C    0.076929
   C34            0.724750      0.021050      0.732900    C    0.076930
   C35            0.224750      0.478950      0.232900    C    0.076933
   C36            0.224750      0.521050      0.732900    C    0.076934
   C37            0.699450      0.966350      0.169100    C   -0.125656
   C38            0.699450      0.033650      0.669100    C   -0.125656
   C39            0.199450      0.466350      0.169100    C   -0.125652
   C40            0.199450      0.533650      0.669100    C   -0.125652
   C41            0.700500      0.928100      0.139000    C   -0.063144
   C42            0.700500      0.071900      0.639000    C   -0.063144
   C43            0.200500      0.428100      0.139000    C   -0.063142
   C44            0.200500      0.571900      0.639000    C   -0.063142
   C45            0.727200      0.903000      0.174100    C   -0.035720
   C46            0.727200      0.097000      0.674100    C   -0.035721
   C47            0.227200      0.403000      0.174100    C   -0.035715
   C48            0.227200      0.597000      0.674100    C   -0.035715
   C49            0.751450      0.914150      0.241300    C   -0.085055
   C50            0.751450      0.085850      0.741300    C   -0.085056
   C51            0.251450      0.414150      0.241300    C   -0.085058
   C52            0.251450      0.585850      0.741300    C   -0.085058
   C53            0.751000      0.952500      0.271000    C   -0.112704
   C54            0.751000      0.047500      0.771000    C   -0.112704
   C55            0.251000      0.452500      0.271000    C   -0.112714
   C56            0.251000      0.547500      0.771000    C   -0.112714
   C57            0.730000      0.862600      0.138800    C    0.629052
   C58            0.730000      0.137400      0.638800    C    0.629052
   C59            0.230000      0.362600      0.138800    C    0.629045
   C60            0.230000      0.637400      0.638800    C    0.629045
   C61            0.780350      0.959950      0.344900    C    0.663735
   C62            0.780350      0.040050      0.844900    C    0.663734
   C63            0.280350      0.459950      0.344900    C    0.663735
   C64            0.280350      0.540050      0.844900    C    0.663734
   C65            0.478950      0.775250      0.732900    C    0.076079
   C66            0.478950      0.224750      0.232900    C    0.076079
   C67            0.978950      0.275250      0.732900    C    0.076078
   C68            0.978950      0.724750      0.232900    C    0.076078
   C69            0.466350      0.800550      0.669100    C   -0.126965
   C70            0.466350      0.199450      0.169100    C   -0.126964
   C71            0.966350      0.300550      0.669100    C   -0.126966
   C72            0.966350      0.699450      0.169100    C   -0.126965
   C73            0.428100      0.799500      0.639000    C   -0.061705
   C74            0.428100      0.200500      0.139000    C   -0.061705
   C75            0.928100      0.299500      0.639000    C   -0.061709
   C76            0.928100      0.700500      0.139000    C   -0.061709
   C77            0.403000      0.772800      0.674100    C   -0.030081
   C78            0.403000      0.227200      0.174100    C   -0.030081
   C79            0.903000      0.272800      0.674100    C   -0.030079
   C80            0.903000      0.727200      0.174100    C   -0.030079
   C81            0.414150      0.748550      0.741300    C   -0.084780
   C82            0.414150      0.251450      0.241300    C   -0.084780
   C83            0.914150      0.248550      0.741300    C   -0.084778
   C84            0.914150      0.751450      0.241300    C   -0.084778
   C85            0.452500      0.749000      0.771000    C   -0.113989
   C86            0.452500      0.251000      0.271000    C   -0.113989
   C87            0.952500      0.249000      0.771000    C   -0.113988
   C88            0.952500      0.751000      0.271000    C   -0.113989
   C89            0.362600      0.770000      0.638800    C    0.636348
   C90            0.362600      0.230000      0.138800    C    0.636348
   C91            0.862600      0.270000      0.638800    C    0.636347
   C92            0.862600      0.730000      0.138800    C    0.636347
   C93            0.459950      0.719650      0.844900    C    0.664325
   C94            0.459950      0.280350      0.344900    C    0.664326
   C95            0.959950      0.219650      0.844900    C    0.664326
   C96            0.959950      0.780350      0.344900    C    0.664327
   C97            0.521050      0.224750      0.732900    C    0.075928
   C98            0.521050      0.775250      0.232900    C    0.075928
   C99            0.021050      0.724750      0.732900    C    0.075922
   C100           0.021050      0.275250      0.232900    C    0.075922
   C101           0.533650      0.199450      0.669100    C   -0.126696
   C102           0.533650      0.800550      0.169100    C   -0.126697
   C103           0.033650      0.699450      0.669100    C   -0.126697
   C104           0.033650      0.300550      0.169100    C   -0.126697
   C105           0.571900      0.200500      0.639000    C   -0.063896
   C106           0.571900      0.799500      0.139000    C   -0.063896
   C107           0.071900      0.700500      0.639000    C   -0.063888
   C108           0.071900      0.299500      0.139000    C   -0.063888
   C109           0.597000      0.227200      0.674100    C   -0.033557
   C110           0.597000      0.772800      0.174100    C   -0.033557
   C111           0.097000      0.727200      0.674100    C   -0.033564
   C112           0.097000      0.272800      0.174100    C   -0.033564
   C113           0.585850      0.251450      0.741300    C   -0.079942
   C114           0.585850      0.748550      0.241300    C   -0.079942
   C115           0.085850      0.751450      0.741300    C   -0.079944
   C116           0.085850      0.248550      0.241300    C   -0.079943
   C117           0.547500      0.251000      0.771000    C   -0.112160
   C118           0.547500      0.749000      0.271000    C   -0.112160
   C119           0.047500      0.751000      0.771000    C   -0.112152
   C120           0.047500      0.249000      0.271000    C   -0.112152
   C121           0.637400      0.230000      0.638800    C    0.631952
   C122           0.637400      0.770000      0.138800    C    0.631952
   C123           0.137400      0.730000      0.638800    C    0.631953
   C124           0.137400      0.270000      0.138800    C    0.631953
   C125           0.540050      0.280350      0.844900    C    0.663613
   C126           0.540050      0.719650      0.344900    C    0.663612
   C127           0.040050      0.780350      0.844900    C    0.663601
   C128           0.040050      0.219650      0.344900    C    0.663600
   C129           0.521050      0.775250      0.767100    C    0.076960
   C130           0.521050      0.224750      0.267100    C    0.076960
   C131           0.021050      0.275250      0.767100    C    0.076954
   C132           0.021050      0.724750      0.267100    C    0.076953
   C133           0.533650      0.800550      0.830900    C   -0.126097
   C134           0.533650      0.199450      0.330900    C   -0.126096
   C135           0.033650      0.300550      0.830900    C   -0.126097
   C136           0.033650      0.699450      0.330900    C   -0.126096
   C137           0.571900      0.799500      0.861000    C   -0.063398
   C138           0.571900      0.200500      0.361000    C   -0.063398
   C139           0.071900      0.299500      0.861000    C   -0.063390
   C140           0.071900      0.700500      0.361000    C   -0.063390
   C141           0.597000      0.772800      0.825900    C   -0.035734
   C142           0.597000      0.227200      0.325900    C   -0.035734
   C143           0.097000      0.272800      0.825900    C   -0.035741
   C144           0.097000      0.727200      0.325900    C   -0.035741
   C145           0.585850      0.748550      0.758700    C   -0.085026
   C146           0.585850      0.251450      0.258700    C   -0.085026
   C147           0.085850      0.248550      0.758700    C   -0.085027
   C148           0.085850      0.751450      0.258700    C   -0.085028
   C149           0.547500      0.749000      0.729000    C   -0.112275
   C150           0.547500      0.251000      0.229000    C   -0.112275
   C151           0.047500      0.249000      0.729000    C   -0.112267
   C152           0.047500      0.751000      0.229000    C   -0.112268
   C153           0.637400      0.770000      0.861200    C    0.629060
   C154           0.637400      0.230000      0.361200    C    0.629060
   C155           0.137400      0.270000      0.861200    C    0.629061
   C156           0.137400      0.730000      0.361200    C    0.629062
   C157           0.540050      0.719650      0.655100    C    0.663388
   C158           0.540050      0.280350      0.155100    C    0.663389
   C159           0.040050      0.219650      0.655100    C    0.663376
   C160           0.040050      0.780350      0.155100    C    0.663377
   C161           0.478950      0.224750      0.767100    C    0.078204
   C162           0.478950      0.775250      0.267100    C    0.078204
   C163           0.978950      0.724750      0.767100    C    0.078203
   C164           0.978950      0.275250      0.267100    C    0.078203
   C165           0.466350      0.199450      0.830900    C   -0.126321
   C166           0.466350      0.800550      0.330900    C   -0.126322
   C167           0.966350      0.699450      0.830900    C   -0.126322
   C168           0.966350      0.300550      0.330900    C   -0.126322
   C169           0.428100      0.200500      0.861000    C   -0.059408
   C170           0.428100      0.799500      0.361000    C   -0.059409
   C171           0.928100      0.700500      0.861000    C   -0.059412
   C172           0.928100      0.299500      0.361000    C   -0.059412
   C173           0.403000      0.227200      0.825900    C   -0.030760
   C174           0.403000      0.772800      0.325900    C   -0.030760
   C175           0.903000      0.727200      0.825900    C   -0.030758
   C176           0.903000      0.272800      0.325900    C   -0.030758
   C177           0.414150      0.251450      0.758700    C   -0.079875
   C178           0.414150      0.748550      0.258700    C   -0.079874
   C179           0.914150      0.751450      0.758700    C   -0.079873
   C180           0.914150      0.248550      0.258700    C   -0.079873
   C181           0.452500      0.251000      0.729000    C   -0.112047
   C182           0.452500      0.749000      0.229000    C   -0.112047
   C183           0.952500      0.751000      0.729000    C   -0.112047
   C184           0.952500      0.249000      0.229000    C   -0.112047
   C185           0.362600      0.230000      0.861200    C    0.645533
   C186           0.362600      0.770000      0.361200    C    0.645534
   C187           0.862600      0.730000      0.861200    C    0.645532
   C188           0.862600      0.270000      0.361200    C    0.645532
   C189           0.459950      0.280350      0.655100    C    0.664561
   C190           0.459950      0.719650      0.155100    C    0.664560
   C191           0.959950      0.780350      0.655100    C    0.664562
   C192           0.959950      0.219650      0.155100    C    0.664561
   C193           0.275250      0.978950      0.267100    C    0.075258
   C194           0.275250      0.021050      0.767100    C    0.075259
   C195           0.775250      0.478950      0.267100    C    0.075258
   C196           0.775250      0.521050      0.767100    C    0.075258
   C197           0.300550      0.966350      0.330900    C   -0.127465
   C198           0.300550      0.033650      0.830900    C   -0.127465
   C199           0.800550      0.466350      0.330900    C   -0.127461
   C200           0.800550      0.533650      0.830900    C   -0.127461
   C201           0.299500      0.928100      0.361000    C   -0.062007
   C202           0.299500      0.071900      0.861000    C   -0.062007
   C203           0.799500      0.428100      0.361000    C   -0.062011
   C204           0.799500      0.571900      0.861000    C   -0.062011
   C205           0.272800      0.903000      0.325900    C   -0.029902
   C206           0.272800      0.097000      0.825900    C   -0.029902
   C207           0.772800      0.403000      0.325900    C   -0.029902
   C208           0.772800      0.597000      0.825900    C   -0.029902
   C209           0.248550      0.914150      0.258700    C   -0.084702
   C210           0.248550      0.085850      0.758700    C   -0.084702
   C211           0.748550      0.414150      0.258700    C   -0.084702
   C212           0.748550      0.585850      0.758700    C   -0.084702
   C213           0.249000      0.952500      0.229000    C   -0.113004
   C214           0.249000      0.047500      0.729000    C   -0.113004
   C215           0.749000      0.452500      0.229000    C   -0.113006
   C216           0.749000      0.547500      0.729000    C   -0.113006
   C217           0.270000      0.862600      0.361200    C    0.636336
   C218           0.270000      0.137400      0.861200    C    0.636337
   C219           0.770000      0.362600      0.361200    C    0.636335
   C220           0.770000      0.637400      0.861200    C    0.636335
   C221           0.219650      0.959950      0.155100    C    0.663207
   C222           0.219650      0.040050      0.655100    C    0.663207
   C223           0.719650      0.459950      0.155100    C    0.663205
   C224           0.719650      0.540050      0.655100    C    0.663204
   C225           0.724750      0.021050      0.267100    C    0.076742
   C226           0.724750      0.978950      0.767100    C    0.076742
   C227           0.224750      0.521050      0.267100    C    0.076746
   C228           0.224750      0.478950      0.767100    C    0.076746
   C229           0.699450      0.033650      0.330900    C   -0.126198
   C230           0.699450      0.966350      0.830900    C   -0.126198
   C231           0.199450      0.533650      0.330900    C   -0.126194
   C232           0.199450      0.466350      0.830900    C   -0.126194
   C233           0.700500      0.071900      0.361000    C   -0.063595
   C234           0.700500      0.928100      0.861000    C   -0.063594
   C235           0.200500      0.571900      0.361000    C   -0.063593
   C236           0.200500      0.428100      0.861000    C   -0.063593
   C237           0.727200      0.097000      0.325900    C   -0.033734
   C238           0.727200      0.903000      0.825900    C   -0.033733
   C239           0.227200      0.597000      0.325900    C   -0.033728
   C240           0.227200      0.403000      0.825900    C   -0.033728
   C241           0.751450      0.085850      0.258700    C   -0.080018
   C242           0.751450      0.914150      0.758700    C   -0.080017
   C243           0.251450      0.585850      0.258700    C   -0.080020
   C244           0.251450      0.414150      0.758700    C   -0.080020
   C245           0.751000      0.047500      0.229000    C   -0.113139
   C246           0.751000      0.952500      0.729000    C   -0.113139
   C247           0.251000      0.547500      0.229000    C   -0.113149
   C248           0.251000      0.452500      0.729000    C   -0.113149
   C249           0.730000      0.137400      0.361200    C    0.631962
   C250           0.730000      0.862600      0.861200    C    0.631962
   C251           0.230000      0.637400      0.361200    C    0.631955
   C252           0.230000      0.362600      0.861200    C    0.631954
   C253           0.780350      0.040050      0.155100    C    0.664734
   C254           0.780350      0.959950      0.655100    C    0.664734
   C255           0.280350      0.540050      0.155100    C    0.664734
   C256           0.280350      0.459950      0.655100    C    0.664734
   H1             0.319350      0.080630      0.086800    H    0.111667
   H2             0.319350      0.919370      0.586800    H    0.111667
   H3             0.819350      0.580630      0.086800    H    0.111668
   H4             0.819350      0.419370      0.586800    H    0.111668
   H5             0.228360      0.106660      0.269510    H    0.122312
   H6             0.228360      0.893340      0.769510    H    0.122313
   H7             0.728360      0.606660      0.269510    H    0.122313
   H8             0.728360      0.393340      0.769510    H    0.122313
   H9             0.321310      0.013540      0.140410    H    0.112746
   H10            0.321310      0.986460      0.640410    H    0.112745
   H11            0.821310      0.513540      0.140410    H    0.112747
   H12            0.821310      0.486460      0.640410    H    0.112746
   H13            0.807080      0.198940      0.218470    H    0.441934
   H14            0.807080      0.801060      0.718470    H    0.441933
   H15            0.307080      0.698940      0.218470    H    0.441934
   H16            0.307080      0.301060      0.718470    H    0.441933
   H17            0.767090      0.160250      0.500010    H    0.385448
   H18            0.767090      0.839750      0.000010    H    0.385447
   H19            0.267090      0.660250      0.500010    H    0.385449
   H20            0.267090      0.339750      0.000010    H    0.385447
   H21            0.680650      0.919370      0.086800    H    0.111053
   H22            0.680650      0.080630      0.586800    H    0.111053
   H23            0.180650      0.419370      0.086800    H    0.111053
   H24            0.180650      0.580630      0.586800    H    0.111052
   H25            0.771650      0.893350      0.269480    H    0.131812
   H26            0.771650      0.106650      0.769480    H    0.131811
   H27            0.271650      0.393350      0.269480    H    0.131809
   H28            0.271650      0.606650      0.769480    H    0.131809
   H29            0.678690      0.986460      0.140410    H    0.113550
   H30            0.678690      0.013540      0.640410    H    0.113551
   H31            0.178690      0.486460      0.140410    H    0.113549
   H32            0.178690      0.513540      0.640410    H    0.113549
   H33            0.645540      0.319740      0.418750    H    0.411642
   H34            0.645540      0.680260      0.918750    H    0.411642
   H35            0.145540      0.819740      0.418750    H    0.411644
   H36            0.145540      0.180260      0.918750    H    0.411644
   H37            0.419370      0.819350      0.586800    H    0.110813
   H38            0.419370      0.180650      0.086800    H    0.110813
   H39            0.919370      0.319350      0.586800    H    0.110814
   H40            0.919370      0.680650      0.086800    H    0.110814
   H41            0.393340      0.728350      0.769490    H    0.130432
   H42            0.393340      0.271650      0.269490    H    0.130431
   H43            0.893340      0.228350      0.769490    H    0.130433
   H44            0.893340      0.771650      0.269490    H    0.130432
   H45            0.486460      0.821310      0.640410    H    0.113019
   H46            0.486460      0.178690      0.140410    H    0.113020
   H47            0.986460      0.321310      0.640410    H    0.113023
   H48            0.986460      0.678690      0.140410    H    0.113023
   H49            0.819800      0.854400      0.919150    H    0.319493
   H50            0.819800      0.145600      0.419150    H    0.319495
   H51            0.319800      0.354400      0.919150    H    0.319492
   H52            0.319800      0.645600      0.419150    H    0.319493
   H53            0.291470      0.258090      0.719190    H    0.422147
   H54            0.291470      0.741910      0.219190    H    0.422146
   H55            0.791470      0.758090      0.719190    H    0.422147
   H56            0.791470      0.241910      0.219190    H    0.422146
   H57            0.286530      0.213820      0.172390    H    0.408495
   H58            0.286530      0.786180      0.672390    H    0.408494
   H59            0.786530      0.713820      0.172390    H    0.408494
   H60            0.786530      0.286180      0.672390    H    0.408493
   H61            0.580630      0.180650      0.586800    H    0.110839
   H62            0.580630      0.819350      0.086800    H    0.110839
   H63            0.080630      0.680650      0.586800    H    0.110838
   H64            0.080630      0.319350      0.086800    H    0.110838
   H65            0.606660      0.271650      0.769480    H    0.129486
   H66            0.606660      0.728350      0.269480    H    0.129487
   H67            0.106660      0.771650      0.769480    H    0.129486
   H68            0.106660      0.228350      0.269480    H    0.129486
   H69            0.513540      0.178690      0.640410    H    0.112194
   H70            0.513540      0.821310      0.140410    H    0.112193
   H71            0.013540      0.678690      0.640410    H    0.112192
   H72            0.013540      0.321310      0.140410    H    0.112192
   H73            0.178390      0.149470      0.933780    H    0.440504
   H74            0.178390      0.850530      0.433780    H    0.440503
   H75            0.678390      0.649470      0.933780    H    0.440504
   H76            0.678390      0.350530      0.433780    H    0.440504
   H77            0.695700      0.695620      0.718840    H    0.364860
   H78            0.695700      0.304380      0.218840    H    0.364859
   H79            0.195700      0.195620      0.718840    H    0.364860
   H80            0.195700      0.804380      0.218840    H    0.364859
   H81            0.580630      0.819350      0.913200    H    0.110927
   H82            0.580630      0.180650      0.413200    H    0.110927
   H83            0.080630      0.319350      0.913200    H    0.110926
   H84            0.080630      0.680650      0.413200    H    0.110926
   H85            0.606650      0.728350      0.730520    H    0.131898
   H86            0.606650      0.271650      0.230520    H    0.131897
   H87            0.106650      0.228350      0.730520    H    0.131897
   H88            0.106650      0.771650      0.230520    H    0.131897
   H89            0.513540      0.821310      0.859590    H    0.112525
   H90            0.513540      0.178690      0.359590    H    0.112526
   H91            0.013540      0.321310      0.859590    H    0.112523
   H92            0.013540      0.678690      0.359590    H    0.112524
   H93            0.698940      0.307080      0.781530    H    0.442097
   H94            0.698940      0.692920      0.281530    H    0.442098
   H95            0.198940      0.807080      0.781530    H    0.442099
   H96            0.198940      0.192920      0.281530    H    0.442100
   H97            0.419370      0.180650      0.913200    H    0.111792
   H98            0.419370      0.819350      0.413200    H    0.111791
   H99            0.919370      0.680650      0.913200    H    0.111793
   H100           0.919370      0.319350      0.413200    H    0.111792
   H101           0.393340      0.271640      0.730490    H    0.122227
   H102           0.393340      0.728360      0.230490    H    0.122227
   H103           0.893340      0.771640      0.730490    H    0.122228
   H104           0.893340      0.228360      0.230490    H    0.122228
   H105           0.486460      0.178690      0.859590    H    0.113772
   H106           0.486460      0.821310      0.359590    H    0.113772
   H107           0.986460      0.678690      0.859590    H    0.113776
   H108           0.986460      0.321310      0.359590    H    0.113775
   H109           0.819740      0.145540      0.581250    H    0.411636
   H110           0.819740      0.854460      0.081250    H    0.411635
   H111           0.319740      0.645540      0.581250    H    0.411636
   H112           0.319740      0.354460      0.081250    H    0.411635
   H113           0.319350      0.919370      0.413200    H    0.110759
   H114           0.319350      0.080630      0.913200    H    0.110759
   H115           0.819350      0.419370      0.413200    H    0.110761
   H116           0.819350      0.580630      0.913200    H    0.110760
   H117           0.228350      0.893340      0.230510    H    0.130651
   H118           0.228350      0.106660      0.730510    H    0.130650
   H119           0.728350      0.393340      0.230510    H    0.130651
   H120           0.728350      0.606660      0.730510    H    0.130650
   H121           0.321310      0.986460      0.359590    H    0.111824
   H122           0.321310      0.013540      0.859590    H    0.111825
   H123           0.821310      0.486460      0.359590    H    0.111825
   H124           0.821310      0.513540      0.859590    H    0.111825
   H125           0.350530      0.321610      0.066220    H    0.440493
   H126           0.350530      0.678390      0.566220    H    0.440493
   H127           0.850530      0.821610      0.066220    H    0.440490
   H128           0.850530      0.178390      0.566220    H    0.440489
   H129           0.804380      0.804300      0.281160    H    0.364609
   H130           0.804380      0.195700      0.781160    H    0.364610
   H131           0.304380      0.304300      0.281160    H    0.364611
   H132           0.304380      0.695700      0.781160    H    0.364612
   H133           0.680650      0.080630      0.413200    H    0.110895
   H134           0.680650      0.919370      0.913200    H    0.110895
   H135           0.180650      0.580630      0.413200    H    0.110894
   H136           0.180650      0.419370      0.913200    H    0.110894
   H137           0.771650      0.106660      0.230520    H    0.129265
   H138           0.771650      0.893340      0.730520    H    0.129265
   H139           0.271650      0.606660      0.230520    H    0.129262
   H140           0.271650      0.393340      0.730520    H    0.129263
   H141           0.678690      0.013540      0.359590    H    0.113386
   H142           0.678690      0.986460      0.859590    H    0.113386
   H143           0.178690      0.513540      0.359590    H    0.113384
   H144           0.178690      0.486460      0.859590    H    0.113384
   H145           0.645600      0.680200      0.080850    H    0.319545
   H146           0.645600      0.319800      0.580850    H    0.319546
   H147           0.145600      0.180200      0.080850    H    0.319550
   H148           0.145600      0.819800      0.580850    H    0.319551
   H149           0.241910      0.208530      0.280810    H    0.422134
   H150           0.241910      0.791470      0.780810    H    0.422134
   H151           0.741910      0.708530      0.280810    H    0.422137
   H152           0.741910      0.291470      0.780810    H    0.422136
   H153           0.286180      0.213470      0.827610    H    0.408478
   H154           0.286180      0.786530      0.327610    H    0.408477
   H155           0.786180      0.713470      0.827610    H    0.408477
   H156           0.786180      0.286530      0.327610    H    0.408476
   H157           0.660250      0.732910      0.999990    H    0.385473
   H158           0.660250      0.267090      0.499990    H    0.385473
   H159           0.160250      0.232910      0.999990    H    0.385469
   H160           0.160250      0.767090      0.499990    H    0.385469
   F1             0.234250      0.019350      0.420500    F   -0.242367
   F2             0.234250      0.980650      0.920500    F   -0.242368
   F3             0.734250      0.519350      0.420500    F   -0.242367
   F4             0.734250      0.480650      0.920500    F   -0.242368
   F5             0.200750      0.071750      0.387000    F   -0.220567
   F6             0.200750      0.928250      0.887000    F   -0.220566
   F7             0.700750      0.571750      0.387000    F   -0.220567
   F8             0.700750      0.428250      0.887000    F   -0.220565
   F9             0.186850      0.016550      0.322400    F   -0.231280
   F10            0.186850      0.983450      0.822400    F   -0.231281
   F11            0.686850      0.516550      0.322400    F   -0.231277
   F12            0.686850      0.483450      0.822400    F   -0.231277
   F13            0.765750      0.980650      0.420500    F   -0.242949
   F14            0.765750      0.019350      0.920500    F   -0.242948
   F15            0.265750      0.480650      0.420500    F   -0.242951
   F16            0.265750      0.519350      0.920500    F   -0.242950
   F17            0.799250      0.928250      0.387000    F   -0.217462
   F18            0.799250      0.071750      0.887000    F   -0.217463
   F19            0.299250      0.428250      0.387000    F   -0.217460
   F20            0.299250      0.571750      0.887000    F   -0.217461
   F21            0.813150      0.983450      0.322400    F   -0.235162
   F22            0.813150      0.016550      0.822400    F   -0.235161
   F23            0.313150      0.483450      0.322400    F   -0.235157
   F24            0.313150      0.516550      0.822400    F   -0.235156
   F25            0.480650      0.734250      0.920500    F   -0.244372
   F26            0.480650      0.265750      0.420500    F   -0.244371
   F27            0.980650      0.234250      0.920500    F   -0.244372
   F28            0.980650      0.765750      0.420500    F   -0.244372
   F29            0.428250      0.700750      0.887000    F   -0.218486
   F30            0.428250      0.299250      0.387000    F   -0.218487
   F31            0.928250      0.200750      0.887000    F   -0.218487
   F32            0.928250      0.799250      0.387000    F   -0.218488
   F33            0.483450      0.686850      0.822400    F   -0.235310
   F34            0.483450      0.313150      0.322400    F   -0.235312
   F35            0.983450      0.186850      0.822400    F   -0.235311
   F36            0.983450      0.813150      0.322400    F   -0.235312
   F37            0.519350      0.265750      0.920500    F   -0.241781
   F38            0.519350      0.734250      0.420500    F   -0.241782
   F39            0.019350      0.765750      0.920500    F   -0.241778
   F40            0.019350      0.234250      0.420500    F   -0.241779
   F41            0.571750      0.299250      0.887000    F   -0.218773
   F42            0.571750      0.700750      0.387000    F   -0.218772
   F43            0.071750      0.799250      0.887000    F   -0.218769
   F44            0.071750      0.200750      0.387000    F   -0.218768
   F45            0.516550      0.313150      0.822400    F   -0.232135
   F46            0.516550      0.686850      0.322400    F   -0.232134
   F47            0.016550      0.813150      0.822400    F   -0.232132
   F48            0.016550      0.186850      0.322400    F   -0.232131
   F49            0.519350      0.734250      0.579500    F   -0.241233
   F50            0.519350      0.265750      0.079500    F   -0.241233
   F51            0.019350      0.234250      0.579500    F   -0.241230
   F52            0.019350      0.765750      0.079500    F   -0.241230
   F53            0.571750      0.700750      0.613000    F   -0.217470
   F54            0.571750      0.299250      0.113000    F   -0.217471
   F55            0.071750      0.200750      0.613000    F   -0.217466
   F56            0.071750      0.799250      0.113000    F   -0.217467
   F57            0.516550      0.686850      0.677600    F   -0.235019
   F58            0.516550      0.313150      0.177600    F   -0.235021
   F59            0.016550      0.186850      0.677600    F   -0.235017
   F60            0.016550      0.813150      0.177600    F   -0.235018
   F61            0.480650      0.265750      0.579500    F   -0.244086
   F62            0.480650      0.734250      0.079500    F   -0.244086
   F63            0.980650      0.765750      0.579500    F   -0.244086
   F64            0.980650      0.234250      0.079500    F   -0.244087
   F65            0.428250      0.299250      0.613000    F   -0.220558
   F66            0.428250      0.700750      0.113000    F   -0.220557
   F67            0.928250      0.799250      0.613000    F   -0.220559
   F68            0.928250      0.200750      0.113000    F   -0.220558
   F69            0.483450      0.313150      0.677600    F   -0.231417
   F70            0.483450      0.686850      0.177600    F   -0.231416
   F71            0.983450      0.813150      0.677600    F   -0.231418
   F72            0.983450      0.186850      0.177600    F   -0.231416
   F73            0.234250      0.980650      0.079500    F   -0.242261
   F74            0.234250      0.019350      0.579500    F   -0.242261
   F75            0.734250      0.480650      0.079500    F   -0.242261
   F76            0.734250      0.519350      0.579500    F   -0.242260
   F77            0.200750      0.928250      0.113000    F   -0.219064
   F78            0.200750      0.071750      0.613000    F   -0.219065
   F79            0.700750      0.428250      0.113000    F   -0.219063
   F80            0.700750      0.571750      0.613000    F   -0.219065
   F81            0.186850      0.983450      0.177600    F   -0.232262
   F82            0.186850      0.016550      0.677600    F   -0.232261
   F83            0.686850      0.483450      0.177600    F   -0.232259
   F84            0.686850      0.516550      0.677600    F   -0.232258
   F85            0.765750      0.019350      0.079500    F   -0.243890
   F86            0.765750      0.980650      0.579500    F   -0.243890
   F87            0.265750      0.519350      0.079500    F   -0.243892
   F88            0.265750      0.480650      0.579500    F   -0.243893
   F89            0.799250      0.071750      0.113000    F   -0.218195
   F90            0.799250      0.928250      0.613000    F   -0.218194
   F91            0.299250      0.571750      0.113000    F   -0.218194
   F92            0.299250      0.428250      0.613000    F   -0.218192
   F93            0.813150      0.016550      0.177600    F   -0.235186
   F94            0.813150      0.983450      0.677600    F   -0.235187
   F95            0.313150      0.516550      0.177600    F   -0.235181
   F96            0.313150      0.483450      0.677600    F   -0.235182
   Zr1            0.300340      0.199660      0.000000    Zr   2.326196
   Zr2            0.300340      0.800340      0.500000    Zr   2.326197
   Zr3            0.800340      0.699660      0.000000    Zr   2.326196
   Zr4            0.800340      0.300340      0.500000    Zr   2.326196
   Zr5            0.699660      0.800340      0.000000    Zr   2.318433
   Zr6            0.699660      0.199660      0.500000    Zr   2.318433
   Zr7            0.199660      0.300340      0.000000    Zr   2.318429
   Zr8            0.199660      0.699660      0.500000    Zr   2.318429
   Zr9            0.213680      0.213680      0.117380    Zr   2.331108
   Zr10           0.213680      0.786320      0.617380    Zr   2.331108
   Zr11           0.713680      0.713680      0.117380    Zr   2.331109
   Zr12           0.713680      0.286320      0.617380    Zr   2.331109
   Zr13           0.286320      0.286320      0.117380    Zr   2.337393
   Zr14           0.286320      0.713680      0.617380    Zr   2.337393
   Zr15           0.786320      0.786320      0.117380    Zr   2.337395
   Zr16           0.786320      0.213680      0.617380    Zr   2.337395
   Zr17           0.213680      0.213680      0.882620    Zr   2.337376
   Zr18           0.213680      0.786320      0.382620    Zr   2.337376
   Zr19           0.713680      0.713680      0.882620    Zr   2.337377
   Zr20           0.713680      0.286320      0.382620    Zr   2.337377
   Zr21           0.286320      0.286320      0.882620    Zr   2.331165
   Zr22           0.286320      0.713680      0.382620    Zr   2.331165
   Zr23           0.786320      0.786320      0.882620    Zr   2.331167
   Zr24           0.786320      0.213680      0.382620    Zr   2.331167
