# Supplementary material for: Computational Characterization of Zr-Oxide MOFs for Adsorption Applications
Source: ACS Appl Mater Interfaces. 2022 Dec 14;14(51):56938–47. doi: 10.1021/acsami.2c13391 (PMC9801377; doi:10.1021/acsami.2c13391)
Supplement: Supplementary file 6 — am2c13391_si_006.zip [file am2c13391_si_006.zip › OQUFIR.cif]

data_VESTA_phase_1


_chemical_name_common                  'OQUFIR'
_symmetry_space_group_name_H-M	'P1'
_symmetry_Int_Tables_number	1
_symmetry_cell_setting	triclinic
loop_
_symmetry_equiv_pos_as_xyz
  x,y,z
_cell_length_a                         24.42000
_cell_length_b                         14.72310
_cell_length_c                         24.42000
_cell_angle_alpha                      90
_cell_angle_beta                       90
_cell_angle_gamma                      90

loop_
   _atom_site_label
   _atom_site_fract_x
   _atom_site_fract_y
   _atom_site_fract_z
   _atom_site_type_symbol
   _atom_site_charge
   F1             0.224400      0.434700      0.269900      F    -0.202759
   F2             0.140900      0.408600      0.282400      F    -0.244097
   F3             0.179500      0.358600      0.212100      F    -0.236209
   F4             0.775600      0.434700      0.730100      F    -0.205765
   F5             0.859100      0.408600      0.717600      F    -0.246196
   F6             0.820500      0.358600      0.787900      F    -0.234061
   F7             0.269900      0.934700      0.775600      F    -0.204835
   F8             0.282400      0.908600      0.859100      F    -0.244941
   F9             0.212100      0.858600      0.820500      F    -0.234778
   F10            0.730100      0.934700      0.224400      F    -0.206628
   F11            0.717600      0.908600      0.140900      F    -0.248388
   F12            0.787900      0.858600      0.179500      F    -0.235991
   F13            0.224400      0.565300      0.730100      F    -0.201355
   F14            0.140900      0.591400      0.717600      F    -0.247548
   F15            0.179500      0.641400      0.787900      F    -0.231510
   F16            0.775600      0.565300      0.269900      F    -0.203124
   F17            0.859100      0.591400      0.282400      F    -0.241288
   F18            0.820500      0.641400      0.212100      F    -0.233992
   F19            0.269900      0.065300      0.224400      F    -0.206571
   F20            0.282400      0.091400      0.140900      F    -0.242293
   F21            0.212100      0.141400      0.179500      F    -0.235506
   F22            0.730100      0.065300      0.775600      F    -0.201653
   F23            0.717600      0.091400      0.859100      F    -0.249186
   F24            0.787900      0.141400      0.820500      F    -0.232698
   F25            0.224400      0.565300      0.269900      F    -0.202758
   F26            0.140900      0.591400      0.282400      F    -0.244097
   F27            0.179500      0.641400      0.212100      F    -0.236209
   F28            0.775600      0.565300      0.730100      F    -0.205765
   F29            0.859100      0.591400      0.717600      F    -0.246196
   F30            0.820500      0.641400      0.787900      F    -0.234061
   F31            0.269900      0.065300      0.775600      F    -0.204835
   F32            0.282400      0.091400      0.859100      F    -0.244941
   F33            0.212100      0.141400      0.820500      F    -0.234778
   F34            0.730100      0.065300      0.224400      F    -0.206628
   F35            0.717600      0.091400      0.140900      F    -0.248388
   F36            0.787900      0.141400      0.179500      F    -0.235991
   F37            0.224400      0.434700      0.730100      F    -0.201355
   F38            0.140900      0.408600      0.717600      F    -0.247548
   F39            0.179500      0.358600      0.787900      F    -0.231510
   F40            0.775600      0.434700      0.269900      F    -0.203124
   F41            0.859100      0.408600      0.282400      F    -0.241288
   F42            0.820500      0.358600      0.212100      F    -0.233992
   F43            0.269900      0.934700      0.224400      F    -0.206571
   F44            0.282400      0.908600      0.140900      F    -0.242292
   F45            0.212100      0.858600      0.179500      F    -0.235506
   F46            0.730100      0.934700      0.775600      F    -0.201653
   F47            0.717600      0.908600      0.859100      F    -0.249186
   F48            0.787900      0.858600      0.820500      F    -0.232698
   O1             0.147450      0.090600      0.445460      O    -0.593393
   O2             0.083400      0.166000      0.397600      O    -0.617302
   O3             0.852550      0.090600      0.554540      O    -0.609240
   O4             0.916600      0.166000      0.602400      O    -0.585027
   O5             0.092700      0.304100      0.526000      O    -0.327847
   O6             0.445460      0.590600      0.852550      O    -0.608187
   O7             0.397600      0.666000      0.916600      O    -0.581195
   O8             0.554540      0.590600      0.147450      O    -0.599693
   O9             0.602400      0.666000      0.083400      O    -0.626788
   O10            0.147450      0.909400      0.554540      O    -0.591417
   O11            0.083400      0.834000      0.602400      O    -0.608197
   O12            0.852550      0.909400      0.445460      O    -0.601457
   O13            0.916600      0.834000      0.397600      O    -0.624116
   O14            0.445460      0.409400      0.147450      O    -0.600169
   O15            0.397600      0.334000      0.083400      O    -0.589535
   O16            0.474000      0.195900      0.907300      O    -0.392922
   O17            0.554540      0.409400      0.852550      O    -0.594751
   O18            0.602400      0.334000      0.916600      O    -0.610068
   O19            0.000000      0.108500      0.338000      O    -0.761104
   O20           -0.000000      0.269600      0.427700      O    -0.884522
   O21           -0.000000      0.108500      0.662000      O    -0.693442
   O22           -0.000000      0.269600      0.572300      O    -0.600532
   O23            0.338000      0.608500      0.000000      O    -0.695654
   O24            0.427700      0.769600      0.000000      O    -0.583952
   O25            0.662000      0.608500      0.000000      O    -0.811267
   O26            0.572300      0.769600      0.000000      O    -0.755708
   O27            0.049200      0.120100      0.500000      O    -1.116175
   O28            0.950800      0.120100      0.500000      O    -1.091171
   O29            0.500000      0.620100      0.950800      O    -1.102993
   O30            0.500000      0.620100      0.049200      O    -1.151905
   O31            0.147450      0.909400      0.445460      O    -0.593393
   O32            0.083400      0.834000      0.397600      O    -0.617302
   O33            0.852550      0.909400      0.554540      O    -0.609240
   O34            0.916600      0.834000      0.602400      O    -0.585027
   O35            0.092700      0.695900      0.526000      O    -0.327847
   O36            0.445460      0.409400      0.852550      O    -0.608187
   O37            0.397600      0.334000      0.916600      O    -0.581195
   O38            0.554540      0.409400      0.147450      O    -0.599693
   O39            0.602400      0.334000      0.083400      O    -0.626788
   O40            0.147450      0.090600      0.554540      O    -0.591417
   O41            0.083400      0.166000      0.602400      O    -0.608197
   O42            0.852550      0.090600      0.445460      O    -0.601457
   O43            0.916600      0.166000      0.397600      O    -0.624116
   O44            0.445460      0.590600      0.147450      O    -0.600169
   O45            0.397600      0.666000      0.083400      O    -0.589535
   O46            0.474000      0.804100      0.907300      O    -0.392923
   O47            0.554540      0.590600      0.852550      O    -0.594751
   O48            0.602400      0.666000      0.916600      O    -0.610067
   O49           -0.000000      0.891500      0.338000      O    -0.761104
   O50           -0.000000      0.730400      0.427700      O    -0.884522
   O51           -0.000000      0.891500      0.662000      O    -0.693442
   O52           -0.000000      0.730400      0.572300      O    -0.600532
   O53            0.338000      0.391500      0.000000      O    -0.695654
   O54            0.427700      0.230400      0.000000      O    -0.583952
   O55            0.662000      0.391500      0.000000      O    -0.811267
   O56            0.572300      0.230400      0.000000      O    -0.755708
   O57            0.049200      0.879900      0.500000      O    -1.116175
   O58            0.950800      0.879900      0.500000      O    -1.091171
   O59            0.500000      0.379900      0.950800      O    -1.102994
   O60            0.500000      0.379900      0.049200      O    -1.151905
   O61            0.048900     -0.000000      0.427400      O    -1.079704
   O62            0.951100      0.000000      0.572600      O    -1.084552
   O63            0.048900      0.000000      0.572600      O    -1.063316
   O64            0.951100     -0.000000      0.427400      O    -1.178962
   O65            0.427400      0.500000      0.951100      O    -1.081521
   O66            0.572600      0.500000      0.048900      O    -1.080269
   O67            0.427400      0.500000      0.048900      O    -1.089764
   O68            0.572600      0.500000      0.951100      O    -1.150650
   C1             0.131600      0.140800      0.407800      C     0.640763
   C2             0.175000      0.176800      0.369700      C    -0.030088
   C3             0.226300      0.141200      0.371500      C    -0.063646
   C4             0.265400      0.168100      0.332600      C    -0.128327
   C5             0.253500      0.234800      0.295400      C     0.069789
   C6             0.201600      0.275600      0.296900      C    -0.126464
   C7             0.161900      0.244300      0.333700      C    -0.077503
   C8             0.189100      0.363000      0.267400      C     0.671244
   C9             0.868400      0.140800      0.592200      C     0.649529
   C10            0.825000      0.176800      0.630300      C    -0.025178
   C11            0.773700      0.141200      0.628500      C    -0.065819
   C12            0.734600      0.168100      0.667400      C    -0.130424
   C13            0.746500      0.234800      0.704600      C     0.069172
   C14            0.798400      0.275600      0.703100      C    -0.126754
   C15            0.838100      0.244300      0.666300      C    -0.073025
   C16            0.810900      0.363000      0.732600      C     0.672412
   C17            0.044500      0.415600      0.551400      C    -0.087398
   C18            0.046500      0.313000      0.549700      C     0.564942
   C19            0.407800      0.640800      0.868400      C     0.651146
   C20            0.369700      0.676800      0.825000      C    -0.018473
   C21            0.371500      0.641200      0.773700      C    -0.064388
   C22            0.332600      0.668100      0.734600      C    -0.132595
   C23            0.295400      0.734800      0.746500      C     0.065909
   C24            0.296900      0.775600      0.798400      C    -0.127735
   C25            0.333700      0.744300      0.838100      C    -0.065562
   C26            0.267400      0.863000      0.810900      C     0.671472
   C27            0.592200      0.640800      0.131600      C     0.643394
   C28            0.630300      0.676800      0.175000      C    -0.029973
   C29            0.628500      0.641200      0.226300      C    -0.063608
   C30            0.667400      0.668100      0.265400      C    -0.127586
   C31            0.704600      0.734800      0.253500      C     0.069861
   C32            0.703100      0.775600      0.201600      C    -0.127089
   C33            0.666300      0.744300      0.161900      C    -0.071358
   C34            0.732600      0.863000      0.189100      C     0.673980
   C35            0.131600      0.859200      0.592200      C     0.640081
   C36            0.175000      0.823200      0.630300      C    -0.027245
   C37            0.226300      0.858800      0.628500      C    -0.065809
   C38            0.265400      0.831900      0.667400      C    -0.128551
   C39            0.253500      0.765200      0.704600      C     0.074659
   C40            0.201600      0.724400      0.703100      C    -0.124499
   C41            0.161900      0.755700      0.666300      C    -0.069436
   C42            0.189100      0.637000      0.732600      C     0.671184
   C43            0.868400      0.859200      0.407800      C     0.640891
   C44            0.825000      0.823200      0.369700      C    -0.034213
   C45            0.773700      0.858800      0.371500      C    -0.063895
   C46            0.734600      0.831900      0.332600      C    -0.128568
   C47            0.746500      0.765200      0.295400      C     0.069393
   C48            0.798400      0.724400      0.296900      C    -0.125259
   C49            0.838100      0.755700      0.333700      C    -0.086214
   C50            0.810900      0.637000      0.267400      C     0.670914
   C51            0.407800      0.359200      0.131600      C     0.628541
   C52            0.369700      0.323200      0.175000      C    -0.033844
   C53            0.371500      0.358800      0.226300      C    -0.068727
   C54            0.332600      0.331900      0.265400      C    -0.129457
   C55            0.295400      0.265200      0.253500      C     0.069350
   C56            0.296900      0.224400      0.201600      C    -0.125739
   C57            0.333700      0.255700      0.161900      C    -0.077077
   C58            0.267400      0.137000      0.189100      C     0.672303
   C59            0.448600      0.084400      0.955500      C    -0.086388
   C60            0.450300      0.187000      0.953500      C     0.537781
   C61            0.592200      0.359200      0.868400      C     0.649122
   C62            0.630300      0.323200      0.825000      C    -0.029423
   C63            0.628500      0.358800      0.773700      C    -0.062658
   C64            0.667400      0.331900      0.734600      C    -0.129690
   C65            0.704600      0.265200      0.746500      C     0.070081
   C66            0.703100      0.224400      0.798400      C    -0.126406
   C67            0.666300      0.255700      0.838100      C    -0.074504
   C68            0.732600      0.137000      0.810900      C     0.672034
   C69            0.000000      0.451800      0.574600      C    -0.100234
   C70            0.425400      0.951800      0.000000      C    -0.119614
   C71            0.131600      0.859200      0.407800      C     0.640763
   C72            0.175000      0.823200      0.369700      C    -0.030088
   C73            0.226300      0.858800      0.371500      C    -0.063646
   C74            0.265400      0.831900      0.332600      C    -0.128327
   C75            0.253500      0.765200      0.295400      C     0.069789
   C76            0.201600      0.724400      0.296900      C    -0.126464
   C77            0.161900      0.755700      0.333700      C    -0.077503
   C78            0.189100      0.637000      0.267400      C     0.671244
   C79            0.868400      0.859200      0.592200      C     0.649529
   C80            0.825000      0.823200      0.630300      C    -0.025178
   C81            0.773700      0.858800      0.628500      C    -0.065819
   C82            0.734600      0.831900      0.667400      C    -0.130424
   C83            0.746500      0.765200      0.704600      C     0.069172
   C84            0.798400      0.724400      0.703100      C    -0.126754
   C85            0.838100      0.755700      0.666300      C    -0.073025
   C86            0.810900      0.637000      0.732600      C     0.672412
   C87            0.044500      0.584400      0.551400      C    -0.087398
   C88            0.046500      0.687000      0.549700      C     0.564942
   C89            0.407800      0.359200      0.868400      C     0.651146
   C90            0.369700      0.323200      0.825000      C    -0.018473
   C91            0.371500      0.358800      0.773700      C    -0.064388
   C92            0.332600      0.331900      0.734600      C    -0.132595
   C93            0.295400      0.265200      0.746500      C     0.065908
   C94            0.296900      0.224400      0.798400      C    -0.127735
   C95            0.333700      0.255700      0.838100      C    -0.065562
   C96            0.267400      0.137000      0.810900      C     0.671472
   C97            0.592200      0.359200      0.131600      C     0.643394
   C98            0.630300      0.323200      0.175000      C    -0.029973
   C99            0.628500      0.358800      0.226300      C    -0.063608
   C100           0.667400      0.331900      0.265400      C    -0.127586
   C101           0.704600      0.265200      0.253500      C     0.069861
   C102           0.703100      0.224400      0.201600      C    -0.127089
   C103           0.666300      0.255700      0.161900      C    -0.071358
   C104           0.732600      0.137000      0.189100      C     0.673980
   C105           0.131600      0.140800      0.592200      C     0.640081
   C106           0.175000      0.176800      0.630300      C    -0.027245
   C107           0.226300      0.141200      0.628500      C    -0.065809
   C108           0.265400      0.168100      0.667400      C    -0.128551
   C109           0.253500      0.234800      0.704600      C     0.074659
   C110           0.201600      0.275600      0.703100      C    -0.124499
   C111           0.161900      0.244300      0.666300      C    -0.069436
   C112           0.189100      0.363000      0.732600      C     0.671184
   C113           0.868400      0.140800      0.407800      C     0.640891
   C114           0.825000      0.176800      0.369700      C    -0.034213
   C115           0.773700      0.141200      0.371500      C    -0.063895
   C116           0.734600      0.168100      0.332600      C    -0.128568
   C117           0.746500      0.234800      0.295400      C     0.069393
   C118           0.798400      0.275600      0.296900      C    -0.125259
   C119           0.838100      0.244300      0.333700      C    -0.086214
   C120           0.810900      0.363000      0.267400      C     0.670914
   C121           0.407800      0.640800      0.131600      C     0.628541
   C122           0.369700      0.676800      0.175000      C    -0.033844
   C123           0.371500      0.641200      0.226300      C    -0.068727
   C124           0.332600      0.668100      0.265400      C    -0.129457
   C125           0.295400      0.734800      0.253500      C     0.069350
   C126           0.296900      0.775600      0.201600      C    -0.125739
   C127           0.333700      0.744300      0.161900      C    -0.077077
   C128           0.267400      0.863000      0.189100      C     0.672303
   C129           0.448600      0.915600      0.955500      C    -0.086363
   C130           0.450300      0.813000      0.953500      C     0.537779
   C131           0.592200      0.640800      0.868400      C     0.649122
   C132           0.630300      0.676800      0.825000      C    -0.029423
   C133           0.628500      0.641200      0.773700      C    -0.062658
   C134           0.667400      0.668100      0.734600      C    -0.129690
   C135           0.704600      0.734800      0.746500      C     0.070081
   C136           0.703100      0.775600      0.798400      C    -0.126406
   C137           0.666300      0.744300      0.838100      C    -0.074504
   C138           0.732600      0.863000      0.810900      C     0.672034
   C139           0.000000      0.548200      0.574600      C    -0.100236
   C140           0.425400      0.048200      0.000000      C    -0.119587
   H1             0.237220      0.088420      0.400390      H     0.111961
   H2             0.305470      0.136530      0.332750      H     0.113422
   H3             0.121630      0.275090      0.334440      H     0.127963
   H4             0.762780      0.088430      0.599610      H     0.109205
   H5             0.694530      0.136540      0.667250      H     0.112953
   H6             0.878370      0.275100      0.665560      H     0.129685
   H7             0.966020      0.414680      0.592210      H     0.138499
   H8             0.400390      0.588430      0.762780      H     0.109713
   H9             0.332750      0.636540      0.694530      H     0.110408
   H10            0.334500      0.775170      0.878350      H     0.134485
   H11            0.599610      0.588420      0.237220      H     0.111708
   H12            0.667250      0.636530      0.305460      H     0.114930
   H13            0.665560      0.775090      0.121630      H     0.120949
   H14            0.237220      0.911570      0.599610      H     0.109044
   H15            0.305460      0.863470      0.667250      H     0.113182
   H16            0.121640      0.724850      0.665510      H     0.128583
   H17            0.762780      0.911580      0.400390      H     0.112983
   H18            0.694530      0.863460      0.332750      H     0.114285
   H19            0.878380      0.724950      0.334410      H     0.130940
   H20            0.400390      0.411580      0.237220      H     0.110027
   H21            0.332750      0.363470      0.305460      H     0.114463
   H22            0.334440      0.224900      0.121630      H     0.137367
   H23            0.407800      0.085310      0.033980      H     0.136986
   H24            0.599610      0.411570      0.762780      H     0.112103
   H25            0.667250      0.363460      0.694530      H     0.112634
   H26            0.665560      0.224910      0.878370      H     0.126383
   H27            0.610130      0.787760      0.009690      H     0.449385
   H28            0.672150      0.578140      0.965330      H     0.374033
   H29            0.326450      0.582540      0.035500      H     0.333698
   H30            0.549520      0.787970      0.031670      H     0.432201
   H31            0.000260      0.171930      0.675520      H     0.368315
   H32            0.036830      0.289790      0.439060      H     0.371210
   H33            0.996630      0.171620      0.324380      H     0.454632
   H34            0.965090      0.079010      0.327700      H     0.422098
   H35            0.928320      0.823980      0.500000      H     0.432437
   H36            0.502580      0.670780      0.926040      H     0.393497
   H37            0.237220      0.911580      0.400390      H     0.111961
   H38            0.305470      0.863470      0.332750      H     0.113422
   H39            0.121630      0.724910      0.334440      H     0.127963
   H40            0.762780      0.911570      0.599610      H     0.109206
   H41            0.694530      0.863460      0.667250      H     0.112953
   H42            0.878370      0.724900      0.665560      H     0.129685
   H43            0.966020      0.585320      0.592210      H     0.138499
   H44            0.400390      0.411570      0.762780      H     0.109714
   H45            0.332750      0.363460      0.694530      H     0.110408
   H46            0.334500      0.224830      0.878350      H     0.134485
   H47            0.599610      0.411580      0.237220      H     0.111709
   H48            0.667250      0.363470      0.305460      H     0.114930
   H49            0.665560      0.224910      0.121630      H     0.120949
   H50            0.237220      0.088430      0.599610      H     0.109044
   H51            0.305460      0.136530      0.667250      H     0.113181
   H52            0.121640      0.275150      0.665510      H     0.128583
   H53            0.762780      0.088420      0.400390      H     0.112984
   H54            0.694530      0.136540      0.332750      H     0.114285
   H55            0.878380      0.275050      0.334410      H     0.130940
   H56            0.400390      0.588420      0.237220      H     0.110027
   H57            0.332750      0.636530      0.305460      H     0.114463
   H58            0.334440      0.775100      0.121630      H     0.137367
   H59            0.407800      0.914690      0.033980      H     0.136987
   H60            0.599610      0.588430      0.762780      H     0.112103
   H61            0.667250      0.636540      0.694530      H     0.112634
   H62            0.665560      0.775090      0.878370      H     0.126383
   H63            0.610130      0.212240      0.009690      H     0.449385
   H64            0.672150      0.421860      0.965330      H     0.374034
   H65            0.326450      0.417460      0.035500      H     0.333698
   H66            0.549520      0.212030      0.031670      H     0.432201
   H67            0.000260      0.828070      0.675520      H     0.368315
   H68            0.036830      0.710210      0.439060      H     0.371210
   H69            0.996630      0.828380      0.324380      H     0.454632
   H70            0.965090      0.920990      0.327700      H     0.422098
   H71            0.928320      0.176020      0.500000      H     0.432437
   H72            0.070740      0.000000      0.606660      H     0.431198
   H73            0.070730     -0.000000      0.393330      H     0.415145
   H74            0.502580      0.329220      0.926040      H     0.393497
   H75            0.606660      0.500000      0.070740      H     0.427616
   H76            0.394150      0.500000      0.071720      H     0.390090
   Zr1           -0.000000      0.120030      0.427790      Zr    2.317071
   Zr2           -0.000000      0.120030      0.572210      Zr    2.314596
   Zr3            0.427790      0.620030      0.000000      Zr    2.319965
   Zr4            0.572210      0.620030      0.000000      Zr    2.330894
   Zr5           -0.000000      0.879970      0.427790      Zr    2.317071
   Zr6            0.000000      0.879970      0.572210      Zr    2.314596
   Zr7            0.427790      0.379970      0.000000      Zr    2.319965
   Zr8            0.572210      0.379970      0.000000      Zr    2.330894
   Zr9            0.100360     -0.000000      0.500000      Zr    2.320047
   Zr10           0.899640     -0.000000      0.500000      Zr    2.328027
   Zr11           0.500000      0.500000      0.899640      Zr    2.322054
   Zr12           0.500000      0.500000      0.100360      Zr    2.335635
   S1             0.469300      0.000000      0.914400      S     0.182986
   S2             0.085600      0.500000      0.530700      S     0.181294
