# Supplementary material for: Computational Characterization of Zr-Oxide MOFs for Adsorption Applications
Source: ACS Appl Mater Interfaces. 2022 Dec 14;14(51):56938–47. doi: 10.1021/acsami.2c13391 (PMC9801377; doi:10.1021/acsami.2c13391)
Supplement: Supplementary file 6 — am2c13391_si_006.zip [file am2c13391_si_006.zip › OXOLAP.cif]

data_OXOLAP_H
_audit_creation_date              2020-06-04
_audit_creation_method            'Materials Studio'
_symmetry_space_group_name_H-M    'F-43M'
_symmetry_Int_Tables_number       216
_symmetry_cell_setting            cubic
loop_
_symmetry_equiv_pos_as_xyz
  x,y,z
  -x,-y,z
  -x,y,-z
  x,-y,-z
  z,x,y
  z,-x,-y
  -z,-x,y
  -z,x,-y
  y,z,x
  -y,z,-x
  y,-z,-x
  -y,-z,x
  y,x,z
  -y,-x,z
  y,-x,-z
  -y,x,-z
  x,z,y
  -x,z,-y
  -x,-z,y
  x,-z,-y
  z,y,x
  z,-y,-x
  -z,y,-x
  -z,-y,x
  x,y+1/2,z+1/2
  -x,-y+1/2,z+1/2
  -x,y+1/2,-z+1/2
  x,-y+1/2,-z+1/2
  z,x+1/2,y+1/2
  z,-x+1/2,-y+1/2
  -z,-x+1/2,y+1/2
  -z,x+1/2,-y+1/2
  y,z+1/2,x+1/2
  -y,z+1/2,-x+1/2
  y,-z+1/2,-x+1/2
  -y,-z+1/2,x+1/2
  y,x+1/2,z+1/2
  -y,-x+1/2,z+1/2
  y,-x+1/2,-z+1/2
  -y,x+1/2,-z+1/2
  x,z+1/2,y+1/2
  -x,z+1/2,-y+1/2
  -x,-z+1/2,y+1/2
  x,-z+1/2,-y+1/2
  z,y+1/2,x+1/2
  z,-y+1/2,-x+1/2
  -z,y+1/2,-x+1/2
  -z,-y+1/2,x+1/2
  x+1/2,y,z+1/2
  -x+1/2,-y,z+1/2
  -x+1/2,y,-z+1/2
  x+1/2,-y,-z+1/2
  z+1/2,x,y+1/2
  z+1/2,-x,-y+1/2
  -z+1/2,-x,y+1/2
  -z+1/2,x,-y+1/2
  y+1/2,z,x+1/2
  -y+1/2,z,-x+1/2
  y+1/2,-z,-x+1/2
  -y+1/2,-z,x+1/2
  y+1/2,x,z+1/2
  -y+1/2,-x,z+1/2
  y+1/2,-x,-z+1/2
  -y+1/2,x,-z+1/2
  x+1/2,z,y+1/2
  -x+1/2,z,-y+1/2
  -x+1/2,-z,y+1/2
  x+1/2,-z,-y+1/2
  z+1/2,y,x+1/2
  z+1/2,-y,-x+1/2
  -z+1/2,y,-x+1/2
  -z+1/2,-y,x+1/2
  x+1/2,y+1/2,z
  -x+1/2,-y+1/2,z
  -x+1/2,y+1/2,-z
  x+1/2,-y+1/2,-z
  z+1/2,x+1/2,y
  z+1/2,-x+1/2,-y
  -z+1/2,-x+1/2,y
  -z+1/2,x+1/2,-y
  y+1/2,z+1/2,x
  -y+1/2,z+1/2,-x
  y+1/2,-z+1/2,-x
  -y+1/2,-z+1/2,x
  y+1/2,x+1/2,z
  -y+1/2,-x+1/2,z
  y+1/2,-x+1/2,-z
  -y+1/2,x+1/2,-z
  x+1/2,z+1/2,y
  -x+1/2,z+1/2,-y
  -x+1/2,-z+1/2,y
  x+1/2,-z+1/2,-y
  z+1/2,y+1/2,x
  z+1/2,-y+1/2,-x
  -z+1/2,y+1/2,-x
  -z+1/2,-y+1/2,x
_cell_length_a                    39.8450
_cell_length_b                    39.8450
_cell_length_c                    39.8450
_cell_angle_alpha                 90.0000
_cell_angle_beta                  90.0000
_cell_angle_gamma                 90.0000
loop_
_atom_site_label
_atom_site_type_symbol
_atom_site_fract_x
_atom_site_fract_y
_atom_site_fract_z
_atom_site_charge
H1   H -0.10412 -0.259 -0.17973 0.028770399999999974
H25   H -0.06138 -0.26775 -0.13685 0.012832799999999978
H49   H 0.01425 -0.05877 -0.28461 0.020566199999999982
H73   H -0.00901 -0.35412 -0.07027 0.029158699999999982
H97   H -0.01775 -0.31138 -0.11315 0.012965099999999952
H121   H 0.19123 -0.23575 0.03461 0.020036000000000054
H145   H 0.20307 0.20307 -0.20307 0.2757896
H149   H 0.04337 0.04337 -0.45663 0.27139329999999995
C153   C -0.11204 -0.26077 -0.15378 -0.00021489999999957377
C177   C -0.08741 -0.2659 -0.12923 -0.009798400000000209
C201   C -0.0327 -0.2836 0.0065 -0.06291229999999981
C225   C -0.01077 -0.36204 -0.09622 -0.0010533999999999821
C249   C -0.0159 -0.33741 -0.12077 -0.008955099999999659
C273   C -0.0336 0.2173 0.2435 -0.06344130000000002
C297   C -0.17116 -0.25339 -0.17116 0.3959089999999996
C309   C -0.14487 -0.25816 -0.14487 -0.06237870000000001
C321   C -0.09596 -0.2688 -0.09596 -0.0031173999999998263
C333   C -0.07096 -0.274 -0.07096 -0.02202370000000009
C345   C -0.05001 -0.2781 -0.05001 -0.007299500000000236
C357   C -0.02489 -0.2801 -0.02489 0.10006399999999972
C369   C -0.00339 -0.42116 -0.07884 0.3843950999999999
C381   C -0.00816 -0.39487 -0.10513 -0.057789699999999826
C393   C -0.0188 -0.34596 -0.15404 -0.002787200000000212
C405   C -0.024 -0.32096 -0.17904 -0.021978800000000298
C417   C -0.0281 -0.30001 -0.19999 -0.007241900000000356
C429   C -0.0301 -0.27489 -0.22511 0.10219250000000013
O441   O -0.16075 -0.25062 -0.20128 -0.5619952000000001
O465   O -0.0006199999999999 -0.41075 -0.04872 -0.5537633999999994
O489   O -0.22089 -0.22089 -0.27911 -1.2606737
O493   O 0.02911 0.02911 -0.47089 -0.9971259000000005
O497   O -0.21741 0.21741 0.21741 -0.9706253999999994
O501   O -0.03259 0.03259 -0.46741 -1.2290221999999993
ZR505   ZR -0.18779 -0.25 -0.25 2.7925795000000018
ZR511   ZR 0.0 -0.43779 -4.718321260978e-17 2.7695949000000013
