# Supplementary material for: Computational Characterization of Zr-Oxide MOFs for Adsorption Applications
Source: ACS Appl Mater Interfaces. 2022 Dec 14;14(51):56938–47. doi: 10.1021/acsami.2c13391 (PMC9801377; doi:10.1021/acsami.2c13391)
Supplement: Supplementary file 6 — am2c13391_si_006.zip [file am2c13391_si_006.zip › QOKBOJ.cif]

data_QOKBOJ.list\(2)
_audit_creation_date              2022-10-05
_audit_creation_method            'Materials Studio'
_symmetry_space_group_name_H-M    'P1'
_symmetry_Int_Tables_number       1
_symmetry_cell_setting            triclinic
loop_
_symmetry_equiv_pos_as_xyz
  x,y,z
_cell_length_a                    20.3429
_cell_length_b                    26.4297
_cell_length_c                    26.4297
_cell_angle_alpha                 98.5173
_cell_angle_beta                  67.3657
_cell_angle_gamma                 112.6343
loop_
_atom_site_label
_atom_site_type_symbol
_atom_site_fract_x
_atom_site_fract_y
_atom_site_fract_z
_atom_site_charge
ZR1   ZR -0.49212 -0.09282 -0.00932 2.734238900000001
O2   O -0.29273 -0.01347 -0.06359 -0.5170420999999994
O3   O 0.41242 -0.17278 0.01538 -0.3886254999999998
O4   O -0.37793 -0.1006 -0.04616 -0.5520177000000004
O5   O -0.05999 -0.41354 -0.36218 -0.5563321999999999
O6   O -0.42881 -0.02828 -0.07266 -1.2928596999999993
O7   O -0.48305 -0.13218 0.05632 -0.7417891999999995
O8   O -0.28543 0.05985 -0.12929 -0.8291438000000007
C9   C -0.2465 -0.08609 -0.08149 -0.0700346999999999
C10   C -0.1738 -0.05074 -0.08814 -0.0084824000000001
H11   H -0.16196 -0.00746 -0.07926 0.0139112999999999
C12   C -0.1136 -0.06895 -0.10655 -0.0190115000000004
H13   H -0.05662 -0.03954 -0.11287 0.0052942
C14   C -0.126 -0.12405 -0.11925 0.0167464999999999
C15   C -0.2016 -0.16196 -0.11056 -0.0150711000000001
H16   H -0.21396 -0.20542 -0.11834 0.0184819
C17   C -0.2608 -0.1413 -0.0915 -0.0013446000000003
H18   H -0.31818 -0.16985 -0.08555 0.0179732999999999
C19   C -0.0608 -0.14619 -0.14259 0.0484831999999997
C20   C -0.0606 -0.18613 -0.18193 -0.0491735999999995
H21   H -0.10692 -0.20243 -0.19745 0.0109863
C22   C -0.0647 -0.29448 -0.24088 -0.0046371
H23   H -0.11554 -0.30086 -0.20442 0.0306788999999999
C24   C -0.0641 -0.33371 -0.28151 -0.0215040000000001
H25   H -0.11535 -0.36975 -0.27554 0.0322717999999999
C26   C -0.3111 -0.06338 -0.06078 0.3549765000000002
H27   H 0.3829 -0.18142 -0.00897 0.1650585
H28   H -0.46823 -0.16382 0.03841 0.1355579999999999
H29   H 0.37814 -0.16822 0.05275 0.2435967
H30   H -0.27748 0.02572 -0.14638 0.163354
ZR31   ZR 0.09138 -0.40718 -0.49068 2.727922200000002
O32   O 0.15715 -0.48653 -0.43641 -0.5504809999999996
O33   O 0.10058 -0.32722 0.48462 -0.3913461999999992
O34   O 0.17651 -0.3994 -0.45384 -0.5428256000000005
O35   O 0.49137 -0.08646 -0.13782 -0.5553398000000005
O36   O 0.02681 -0.47172 -0.42734 -0.9780563000000004
O37   O 0.20545 -0.36782 0.44368 -0.7456668000000004
O38   O 0.02543 0.44015 -0.37071 -0.3482430999999995
C39   C 0.2581 -0.41391 -0.41851 -0.0744832000000004
C40   C 0.2888 -0.44926 -0.41186 -0.0140311999999998
H41   H 0.26623 -0.49255 -0.42073 0.0120272
C42   C 0.3488 -0.43105 -0.39345 -0.0158120000000003
H43   H 0.37004 -0.46046 -0.38712 0.0141907
C44   C 0.3788 -0.37595 -0.38075 0.0204278999999996
C45   C 0.3498 -0.33804 -0.38944 -0.0181979999999999
H46   H 0.37312 -0.29458 -0.38166 0.0057945
C47   C 0.289 -0.3587 -0.4085 -0.0009812
H48   H 0.26612 -0.33015 -0.41445 0.0159228999999999
C49   C 0.4428 -0.35381 -0.35741 0.0445478000000001
C50   C 0.4436 -0.31387 -0.31807 -0.0556409000000002
H51   H 0.39806 -0.29757 -0.30255 0.008726
C52   C 0.4889 -0.20552 -0.25912 -0.0058366000000003
H53   H 0.48089 -0.19915 -0.29558 0.0145431999999999
C54   C 0.4881 -0.16629 -0.21849 -0.0184271999999996
H55   H 0.47885 -0.13025 -0.22446 0.0331158999999999
C56   C 0.1915 -0.43662 -0.43922 0.3753038000000002
H57   H 0.05372 -0.32052 -0.49112 0.1880387
H58   H 0.23392 -0.33609 0.46155 0.1298896
H59   H 0.10099 -0.32957 0.44694 0.2119043
H60   H 0.0387 0.47569 -0.35178 0.1520013999999999
H61   H 0.06271 0.42556 -0.36901 0.2058455999999999
ZR62   ZR -0.3993 -0.49068 -0.09282 2.745872200000001
O63   O -0.27926 -0.43641 -0.01347 -0.5195802999999994
O64   O -0.4148 0.48462 -0.17278 -0.4049008
O65   O -0.27733 -0.45384 -0.1006 -0.5513385
O66   O 0.35355 -0.13782 -0.41354 -0.5568603000000003
O67   O -0.40053 -0.42734 -0.02828 -1.2841550999999995
O68   O -0.35087 0.44368 -0.13218 -0.7511185000000005
O69   O -0.34528 -0.37071 0.05985 -0.8271008999999996
C70   C -0.16041 -0.41851 -0.08609 -0.0646316000000002
C71   C -0.12306 -0.41186 -0.05074 -0.0119873999999997
H72   H -0.1545 -0.42074 -0.00745 0.0087968999999999
C73   C -0.04465 -0.39345 -0.06895 -0.0181586999999998
H74   H -0.01708 -0.38712 -0.03954 0.0078401
C75   C -0.00195 -0.38075 -0.12405 0.0209302999999998
C76   C -0.03964 -0.38944 -0.16196 -0.0212748999999998
H77   H -0.00854 -0.38166 -0.20542 0.0014509999999999
C78   C -0.1195 -0.4085 -0.1413 -0.0007191999999998
H79   H -0.14832 -0.41445 -0.16985 0.0164845999999999
C80   C 0.08539 -0.35741 -0.14619 0.0443832000000004
C81   C 0.12553 -0.31807 -0.18613 -0.0566006000000003
H82   H 0.09551 -0.30255 -0.20243 0.0105922999999999
C83   C 0.22978 -0.25912 -0.29448 -0.0035661999999998
H84   H 0.18531 -0.29558 -0.30086 0.0168304999999999
C85   C 0.26961 -0.21849 -0.33371 -0.020912
H86   H 0.2544 -0.22446 -0.36975 0.030379
C87   C -0.24772 -0.43922 -0.06338 0.3666020000000003
H88   H -0.43932 -0.49285 -0.18001 0.1718978
H89   H -0.30437 0.4616 -0.16379 0.1306216999999999
H90   H -0.45178 0.44653 -0.16845 0.2431225999999999
H91   H -0.29255 -0.36502 0.05607 0.1581595999999999
ZR92   ZR 0.49856 -0.00932 -0.40718 2.7271658000000016
O93   O -0.35632 -0.06359 -0.48653 -0.5485267
O94   O 0.4278 0.01538 -0.32722 -0.3903329000000006
O95   O -0.42409 -0.04616 -0.3994 -0.5437060000000002
O96   O -0.42217 -0.36218 -0.08646 -0.5548325999999992
O97   O 0.49853 -0.07266 -0.47172 -0.9774995999999998
O98   O -0.42673 0.05632 -0.36782 -0.7445030999999993
O99   O -0.41472 -0.12929 0.44015 -0.3594740999999999
C100   C -0.32799 -0.08149 -0.41391 -0.0751730999999997
C101   C -0.26194 -0.08814 -0.44926 -0.0146383999999999
H102   H -0.24123 -0.07927 -0.49255 0.0135944999999999
C103   C -0.22015 -0.10655 -0.43105 -0.0169592999999999
H104   H -0.1695 -0.11288 -0.46046 0.008942
C105   C -0.24525 -0.11925 -0.37595 0.0181310000000003
C106   C -0.31216 -0.11056 -0.33804 -0.0135424000000003
H107   H -0.3323 -0.11834 -0.29458 0.0182259
C108   C -0.3523 -0.0915 -0.3587 -0.0010032999999998
H109   H -0.40373 -0.08555 -0.33015 0.0178262999999999
C110   C -0.20339 -0.14259 -0.35381 0.0475301999999997
C111   C -0.24253 -0.18193 -0.31387 -0.0515515999999998
H112   H -0.30437 -0.19745 -0.29757 0.0081029
C113   C -0.30558 -0.24088 -0.20552 -0.0085464000000001
H114   H -0.31997 -0.20442 -0.19915 0.0241234999999999
C115   C -0.34561 -0.28151 -0.16629 -0.0179653999999995
H116   H -0.3909 -0.27554 -0.13026 0.0337737
C117   C -0.37188 -0.06078 -0.43662 0.3734152999999995
H118   H 0.37424 -0.00888 -0.32052 0.1868024
H119   H -0.42999 0.03845 -0.33609 0.1334936
H120   H 0.43056 0.05306 -0.32957 0.2116175
H121   H -0.43601 -0.14811 0.47566 0.1630323
H122   H -0.36266 -0.13071 0.42473 0.2220965999999999
ZR123   ZR -0.09138 -0.49068 -0.40718 2.7357457000000025
O124   O -0.15715 -0.43641 -0.48653 -0.5420432999999996
O125   O -0.10058 0.48462 -0.32722 -0.3898340999999998
O126   O -0.17651 -0.45384 -0.3994 -0.5426176999999992
O127   O -0.49137 -0.13782 -0.08646 -0.5570964000000007
O128   O -0.02681 -0.42734 -0.47172 -1.3166607999999993
O129   O -0.20545 0.44368 -0.36782 -0.7367375000000003
O130   O -0.02543 -0.37071 0.44015 -0.3860186999999992
C131   C -0.2581 -0.41851 -0.41391 -0.0738437000000002
C132   C -0.2888 -0.41186 -0.44926 -0.0166076000000003
H133   H -0.26623 -0.42074 -0.49254 0.0139103
C134   C -0.3488 -0.39345 -0.43105 -0.0165639000000004
H135   H -0.37004 -0.38712 -0.46046 0.0085188999999999
C136   C -0.3788 -0.38075 -0.37595 0.0193871999999997
C137   C -0.3498 -0.38944 -0.33804 -0.0135718999999996
H138   H -0.37312 -0.38166 -0.29458 0.0138087
C139   C -0.289 -0.4085 -0.3587 0.0015540999999998
H140   H -0.26613 -0.41445 -0.33015 0.0195056999999999
C141   C -0.4428 -0.35741 -0.35381 0.0461403000000002
C142   C -0.4436 -0.31807 -0.31387 -0.0524234999999997
H143   H -0.39806 -0.30255 -0.29757 0.0125402
C144   C -0.4889 -0.25912 -0.20552 -0.0041742999999998
H145   H -0.48089 -0.29558 -0.19914 0.0217469999999999
C146   C -0.4881 -0.21849 -0.16629 -0.0205178000000003
H147   H -0.47885 -0.22446 -0.13025 0.0341704
C148   C -0.1915 -0.43922 -0.43662 0.3552626999999999
H149   H -0.05553 -0.49088 -0.31845 0.1658486
H150   H -0.234 0.46159 -0.33618 0.1344499
H151   H -0.09892 0.4473 -0.33179 0.2447451
H152   H -0.03908 -0.35267 0.47623 0.1852553999999999
H153   H -0.06296 -0.36919 0.42571 0.2203925
ZR154   ZR 0.49212 -0.00932 -0.09282 2.734921399999997
O155   O 0.29273 -0.06359 -0.01347 -0.5495958000000005
O156   O -0.41242 0.01538 -0.17278 -0.4071090000000001
O157   O 0.37793 -0.04616 -0.1006 -0.5409225000000006
O158   O 0.05999 -0.36218 -0.41354 -0.5619569999999996
O159   O 0.42881 -0.07266 -0.02828 -0.9782405999999996
O160   O 0.48305 0.05632 -0.13218 -0.7556522999999995
O161   O 0.28543 -0.12929 0.05985 -0.3596015000000001
C162   C 0.2465 -0.08149 -0.08609 -0.0748240999999998
C163   C 0.1738 -0.08814 -0.05074 -0.0159251999999998
H164   H 0.16196 -0.07927 -0.00745 0.0139637
C165   C 0.1136 -0.10655 -0.06895 -0.0163776999999996
H166   H 0.05662 -0.11288 -0.03954 0.0137834999999999
C167   C 0.126 -0.11925 -0.12405 0.0192604999999996
C168   C 0.2016 -0.11056 -0.16196 -0.0191202999999999
H169   H 0.21396 -0.11834 -0.20542 0.00987
C170   C 0.2608 -0.0915 -0.1413 -0.0022675999999997
H171   H 0.31818 -0.08555 -0.16985 0.0171082
C172   C 0.0608 -0.14259 -0.14619 0.0455420999999995
C173   C 0.0606 -0.18193 -0.18613 -0.0548809999999999
H174   H 0.10692 -0.19745 -0.20243 0.0065758
C175   C 0.0647 -0.24088 -0.29448 -0.0055380999999998
H176   H 0.11554 -0.20442 -0.30085 0.0211966999999999
C177   C 0.0641 -0.28151 -0.33371 -0.0215430999999997
H178   H 0.11535 -0.27554 -0.36975 0.0288819
C179   C 0.3111 -0.06078 -0.06338 0.3719168000000001
H180   H -0.37991 -0.00593 -0.177 0.1931614
H181   H 0.46831 0.03843 -0.16386 0.1306747
H182   H -0.3803 0.05419 -0.17118 0.2123258999999999
H183   H 0.28789 -0.14811 0.02434 0.1642460999999999
H184   H 0.23195 -0.13071 0.07527 0.2221033
ZR185   ZR -0.49856 -0.40718 -0.00932 2.7384283000000025
O186   O 0.35632 -0.48653 -0.06359 -0.5252336
O187   O -0.4278 -0.32722 0.01538 -0.4146443000000008
O188   O 0.42409 -0.3994 -0.04616 -0.5491621000000002
O189   O 0.42217 -0.08646 -0.36218 -0.5590080999999998
O190   O -0.49853 -0.47172 -0.07266 -0.9798332999999992
O191   O 0.42673 -0.36782 0.05632 -0.7594791999999995
O192   O 0.41472 0.44015 -0.12929 -0.8011555999999995
C193   C 0.32799 -0.41391 -0.08149 -0.0723317000000003
C194   C 0.26194 -0.44926 -0.08814 -0.0051832999999996
H195   H 0.24122 -0.49254 -0.07926 0.01539
C196   C 0.22015 -0.43105 -0.10655 -0.0193469000000003
H197   H 0.1695 -0.46046 -0.11288 0.0062172999999999
C198   C 0.24525 -0.37595 -0.11925 0.0208042999999999
C199   C 0.31216 -0.33804 -0.11056 -0.0208542999999998
H200   H 0.3323 -0.29458 -0.11834 0.0028441999999999
C201   C 0.3523 -0.3587 -0.0915 -0.0013807000000003
H202   H 0.40373 -0.33015 -0.08555 0.0170472
C203   C 0.20339 -0.35381 -0.14259 0.0446438999999996
C204   C 0.24253 -0.31387 -0.18193 -0.0571704000000004
H205   H 0.30437 -0.29757 -0.19745 0.0102084
C206   C 0.30558 -0.20552 -0.24088 -0.0029618999999998
H207   H 0.31997 -0.19914 -0.20442 0.0186946999999999
C208   C 0.34561 -0.16629 -0.28151 -0.0196848999999996
H209   H 0.3909 -0.13025 -0.27554 0.0337370999999999
C210   C 0.37188 -0.43662 -0.06078 0.3745251999999999
H211   H -0.37409 -0.32447 -0.00374 0.2071707
H212   H 0.42977 -0.3362 0.0384 0.1316298999999999
H213   H -0.43725 -0.32813 0.05484 0.2153001
H214   H 0.42081 0.47335 -0.14634 0.1445862
ZR215   ZR 0.3993 -0.09282 -0.49068 2.735432099999997
O216   O 0.27926 -0.01347 -0.43641 -0.5410768000000008
O217   O 0.4148 -0.17278 0.48462 -0.3905437999999996
O218   O 0.27733 -0.1006 -0.45384 -0.5440927999999996
O219   O -0.35355 -0.41354 -0.13782 -0.5568825999999998
O220   O 0.40053 -0.02828 -0.42734 -1.3170549000000005
O221   O 0.35087 -0.13218 0.44368 -0.7374083000000002
O222   O 0.34528 0.05985 -0.37071 -0.3860347999999991
C223   C 0.16041 -0.08609 -0.41851 -0.0735320000000001
C224   C 0.12306 -0.05074 -0.41186 -0.0173505
H225   H 0.1545 -0.00746 -0.42074 0.0156789
C226   C 0.04465 -0.06895 -0.39345 -0.0153777000000001
H227   H 0.01708 -0.03954 -0.38712 0.0147648
C228   C 0.00195 -0.12405 -0.38075 0.0193576000000001
C229   C 0.03964 -0.16196 -0.38944 -0.0190587999999998
H230   H 0.00854 -0.20542 -0.38166 0.0102550999999999
C231   C 0.1195 -0.1413 -0.4085 -0.0012771999999996
H232   H 0.14832 -0.16985 -0.41445 0.0150451
C233   C -0.08539 -0.14619 -0.35741 0.0454667000000004
C234   C -0.12553 -0.18613 -0.31807 -0.0529548000000001
H235   H -0.09551 -0.20243 -0.30255 0.0085488
C236   C -0.22978 -0.29448 -0.25912 -0.0093142000000003
H237   H -0.18531 -0.30086 -0.29558 0.0175214
C238   C -0.26961 -0.33371 -0.21849 -0.0212174000000002
H239   H -0.25439 -0.36975 -0.22446 0.0301658
C240   C 0.24772 -0.06338 -0.43922 0.3548565000000003
H241   H 0.43568 -0.18142 -0.49103 0.165587
H242   H 0.30441 -0.16382 0.46159 0.1305450999999999
H243   H 0.45364 -0.16822 0.44725 0.244977
H244   H 0.31359 0.02377 -0.35267 0.1850370999999999
H245   H 0.30622 0.07429 -0.36919 0.2208217999999999
ZR246   ZR 0.49212 0.09282 0.00932 2.7325311000000028
O247   O 0.29273 0.01347 0.06359 -0.5236993000000005
O248   O -0.41242 0.17278 -0.01538 -0.3905440999999996
O249   O 0.37793 0.1006 0.04616 -0.5536896999999996
O250   O 0.05999 0.41354 0.36218 -0.5588051000000007
O251   O 0.42881 0.02828 0.07266 -0.9796671000000003
O252   O 0.48305 0.13218 -0.05632 -0.7505137000000008
O253   O 0.28543 -0.05985 0.12929 -0.8009649000000003
C254   C 0.2465 0.08609 0.08149 -0.0722028000000003
C255   C 0.1738 0.05074 0.08814 -0.0063408999999996
H256   H 0.16196 0.00746 0.07926 0.0155216999999999
C257   C 0.1136 0.06895 0.10655 -0.0182755999999999
H258   H 0.05662 0.03954 0.11288 0.0110434
C259   C 0.126 0.12405 0.11925 0.0208194999999999
C260   C 0.2016 0.16196 0.11056 -0.0205441999999997
H261   H 0.21396 0.20542 0.11834 0.0019504999999999
C262   C 0.2608 0.1413 0.0915 -0.0019004000000002
H263   H 0.31818 0.16985 0.08555 0.0126840999999999
C264   C 0.0608 0.14619 0.14259 0.0449250000000001
C265   C 0.0606 0.18613 0.18193 -0.0550183000000004
H266   H 0.10692 0.20243 0.19745 0.0098063
C267   C 0.0647 0.29448 0.24088 -0.0077271999999997
H268   H 0.11554 0.30085 0.20442 0.0118911
C269   C 0.0641 0.33371 0.28151 -0.0191558
H270   H 0.11536 0.36975 0.27554 0.0312116999999999
C271   C 0.3111 0.06338 0.06078 0.3747788999999999
H272   H -0.38312 0.17948 0.00888 0.1876467
H273   H 0.46844 0.16391 -0.03845 0.1306543999999999
H274   H -0.37749 0.17043 -0.05307 0.2095751999999999
H275   H 0.27447 -0.02665 0.14634 0.1453122
ZR276   ZR -0.09138 0.40718 0.49068 2.747321999999997
O277   O -0.15715 0.48653 0.43641 -0.5198891000000003
O278   O -0.10058 0.32722 -0.48462 -0.4098433000000003
O279   O -0.17651 0.3994 0.45384 -0.5480592000000009
O280   O -0.49137 0.08646 0.13782 -0.5519064
O281   O -0.02681 0.47172 0.42734 -1.2929952999999994
O282   O -0.20545 0.36782 -0.44368 -0.7526629000000007
O283   O -0.02543 -0.44015 0.37071 -0.8294060000000005
C284   C -0.2581 0.41391 0.41851 -0.0698933000000003
C285   C -0.2888 0.44926 0.41186 -0.0099040999999999
H286   H -0.26624 0.49254 0.42074 0.0114109
C287   C -0.3488 0.43105 0.39345 -0.0196190999999998
H288   H -0.37005 0.46046 0.38713 0.0038390999999999
C289   C -0.3788 0.37595 0.38075 0.0178279000000003
C290   C -0.3498 0.33804 0.38944 -0.0166611999999997
H291   H -0.37312 0.29458 0.38166 0.0160630999999999
C292   C -0.289 0.3587 0.4085 -0.0013148999999996
H293   H -0.26613 0.33015 0.41445 0.019834
C294   C -0.4428 0.35381 0.35741 0.0481033000000001
C295   C -0.4436 0.31387 0.31807 -0.0523816000000003
H296   H -0.39806 0.29757 0.30255 0.0095241999999999
C297   C -0.4889 0.20552 0.25912 -0.0053045999999996
H298   H -0.48089 0.19914 0.29558 0.0276714
C299   C -0.4881 0.16629 0.21849 -0.0195784999999997
H300   H -0.47885 0.13025 0.22446 0.0341287999999999
C301   C -0.1915 0.43662 0.43922 0.3532361000000001
H302   H -0.05288 0.32052 0.49365 0.1852382999999999
H303   H -0.23404 0.33622 -0.46161 0.1358422999999999
H304   H -0.10289 0.33138 -0.44623 0.2482117999999999
H305   H -0.05042 -0.47428 0.35362 0.1640586
ZR306   ZR 0.3993 0.49068 0.09282 2.7285455000000027
O307   O 0.27926 0.43641 0.01347 -0.5500416000000001
O308   O 0.4148 -0.48462 0.17278 -0.3899743000000004
O309   O 0.27733 0.45384 0.1006 -0.5425611000000004
O310   O -0.35355 0.13782 0.41354 -0.5559280999999991
O311   O 0.40053 0.42734 0.02828 -0.9781791999999996
O312   O 0.35087 -0.44368 0.13218 -0.7468594
O313   O 0.34528 0.37071 -0.05985 -0.3600138000000008
C314   C 0.16041 0.41851 0.08609 -0.0750317999999996
C315   C 0.12306 0.41186 0.05074 -0.0160676999999997
H316   H 0.1545 0.42073 0.00745 0.0103678
C317   C 0.04465 0.39345 0.06895 -0.0174748999999998
H318   H 0.01708 0.38712 0.03954 0.0066869999999999
C319   C 0.00195 0.38075 0.12405 0.0180933999999997
C320   C 0.03964 0.38944 0.16196 -0.0124617000000002
H321   H 0.00854 0.38166 0.20542 0.0212271
C322   C 0.1195 0.4085 0.1413 -0.0003264999999998
H323   H 0.14832 0.41445 0.16985 0.0203484
C324   C -0.08539 0.35741 0.14619 0.0476558000000002
C325   C -0.12553 0.31807 0.18613 -0.0504495
H326   H -0.09551 0.30255 0.20243 0.0112917
C327   C -0.22978 0.25912 0.29448 -0.0074296
H328   H -0.18531 0.29558 0.30085 0.0248682999999999
C329   C -0.26961 0.21849 0.33371 -0.0185842999999996
H330   H -0.25439 0.22446 0.36975 0.0356579999999999
C331   C 0.24772 0.43922 0.06338 0.3725151999999996
H332   H 0.4369 0.4909 0.17971 0.1890769
H333   H 0.30453 -0.46155 0.16392 0.135285
H334   H 0.45232 -0.44703 0.17039 0.2111041999999999
H335   H 0.31224 0.35189 -0.02434 0.1646119999999999
H336   H 0.30722 0.36929 -0.07527 0.2220273999999999
ZR337   ZR -0.49856 0.00932 0.40718 2.746279600000001
O338   O 0.35632 0.06359 0.48653 -0.5187709999999992
O339   O -0.4278 -0.01538 0.32722 -0.4043078999999991
O340   O 0.42409 0.04616 0.3994 -0.5494287999999994
O341   O 0.42217 0.36218 0.08646 -0.5588139999999999
O342   O -0.49853 0.07266 0.47172 -1.2930154999999992
O343   O 0.42673 -0.05632 0.36782 -0.7519629000000005
O344   O 0.41472 0.12929 -0.44015 -0.8288717000000005
C345   C 0.32799 0.08149 0.41391 -0.0697548000000001
C346   C 0.26194 0.08814 0.44926 -0.0101689
H347   H 0.24122 0.07926 0.49254 0.013386
C348   C 0.22015 0.10655 0.43105 -0.0185726999999999
H349   H 0.1695 0.11287 0.46046 0.0094651999999999
C350   C 0.24525 0.11925 0.37595 0.0190675999999996
C351   C 0.31216 0.11056 0.33804 -0.0174272999999995
H352   H 0.3323 0.11834 0.29458 0.007349
C353   C 0.3523 0.0915 0.3587 -0.0009101999999998
H354   H 0.40372 0.08555 0.33015 0.0167353999999999
C355   C 0.20339 0.14259 0.35381 0.0469704999999995
C356   C 0.24253 0.18193 0.31387 -0.0540297
H357   H 0.30437 0.19745 0.29757 0.0084727
C358   C 0.30558 0.24088 0.20552 -0.0031195000000003
H359   H 0.31997 0.20442 0.19914 0.0214701
C360   C 0.34561 0.28151 0.16629 -0.0213036999999998
H361   H 0.39089 0.27554 0.13025 0.0286264
C362   C 0.37188 0.06078 0.43662 0.3532251999999998
H363   H -0.37352 0.00715 0.31999 0.1721462
H364   H 0.42977 -0.0384 0.33621 0.1345382
H365   H -0.43324 -0.05347 0.33155 0.2425294999999999
H366   H 0.42386 0.14638 -0.47428 0.1644923999999999
ZR367   ZR 0.09138 0.49068 0.40718 2.739913999999999
O368   O 0.15715 0.43641 0.48653 -0.5298432000000002
O369   O 0.10058 -0.48462 0.32722 -0.4060839999999999
O370   O 0.17651 0.45384 0.3994 -0.5522139999999993
O371   O 0.49137 0.13782 0.08646 -0.5644110999999992
O372   O 0.02681 0.42734 0.47172 -0.9855111999999996
O373   O 0.20545 -0.44368 0.36782 -0.7611427000000006
O374   O 0.02543 0.37071 -0.44015 -0.8119596999999992
C375   C 0.2581 0.41851 0.41391 -0.0683651000000002
C376   C 0.2888 0.41186 0.44926 -0.0103663000000002
H377   H 0.26623 0.42073 0.49255 0.0058907
C378   C 0.3488 0.39345 0.43105 -0.0178181999999997
H379   H 0.37004 0.38712 0.46046 0.0095304
C380   C 0.3788 0.38075 0.37595 0.0195772999999999
C381   C 0.3498 0.38944 0.33804 -0.0209377000000001
H382   H 0.37312 0.38166 0.29458 0.006653
C383   C 0.289 0.4085 0.3587 -0.0027213000000001
H384   H 0.26612 0.41445 0.33015 0.0151443
C385   C 0.4428 0.35741 0.35381 0.0457537999999999
C386   C 0.4436 0.31807 0.31387 -0.0540681999999996
H387   H 0.39806 0.30255 0.29757 0.0084762
C388   C 0.4889 0.25912 0.20552 -0.0071593999999999
H389   H 0.48089 0.29558 0.19915 0.018938
C390   C 0.4881 0.21849 0.16629 -0.0221257000000001
H391   H 0.47885 0.22446 0.13025 0.0276817999999999
C392   C 0.1915 0.43922 0.43662 0.3830040999999999
H393   H 0.05099 0.49407 0.323 0.1929503999999999
H394   H 0.23397 -0.46157 0.33614 0.1307074999999999
H395   H 0.10568 -0.44581 0.32882 0.2098495
H396   H 0.07256 0.36484 -0.44451 0.1551666
ZR397   ZR -0.49212 0.00932 0.09282 2.746571199999998
O398   O -0.29273 0.06359 0.01347 -0.5450494999999993
O399   O 0.41242 -0.01538 0.17278 -0.4046628000000005
O400   O -0.37793 0.04616 0.1006 -0.5391139999999996
O401   O -0.05999 0.36218 0.41354 -0.5527010000000008
O402   O -0.42881 0.07266 0.02828 -1.3167445999999998
O403   O -0.48305 -0.05632 0.13218 -0.7463291999999999
O404   O -0.28543 0.12929 -0.05985 -0.3865537999999997
C405   C -0.2465 0.08149 0.08609 -0.0737696999999997
C406   C -0.1738 0.08814 0.05074 -0.0182676999999999
H407   H -0.16196 0.07926 0.00746 0.0111552
C408   C -0.1136 0.10655 0.06895 -0.0170902999999995
H409   H -0.05662 0.11288 0.03954 0.0072537999999999
C410   C -0.126 0.11925 0.12405 0.0195835000000004
C411   C -0.2016 0.11056 0.16196 -0.0138569999999997
H412   H -0.21396 0.11834 0.20542 0.0142465
C413   C -0.2608 0.0915 0.1413 0.0009297999999997
H414   H -0.31818 0.08555 0.16985 0.0212746
C415   C -0.0608 0.14259 0.14619 0.0466264
C416   C -0.0606 0.18193 0.18613 -0.0545159000000001
H417   H -0.10692 0.19745 0.20243 0.0103109
C418   C -0.0647 0.24088 0.29448 -0.0056554999999995
H419   H -0.11554 0.20442 0.30086 0.0200299999999999
C420   C -0.0641 0.28151 0.33371 -0.0184470000000001
H421   H -0.11535 0.27554 0.36975 0.0354145
C422   C -0.3111 0.06078 0.06338 0.3531003999999997
H423   H 0.38067 0.00715 0.18001 0.1728659
H424   H -0.46817 -0.0384 0.16379 0.1350447999999999
H425   H 0.37977 -0.05347 0.16845 0.2440687
H426   H -0.28982 0.14733 -0.02377 0.1859999
H427   H -0.23193 0.13081 -0.07429 0.2203492
ZR428   ZR 0.49856 0.40718 0.00932 2.7362929000000022
O429   O -0.35632 0.48653 0.06359 -0.5461319000000007
O430   O 0.4278 0.32722 -0.01538 -0.3903909999999992
O431   O -0.42409 0.3994 0.04616 -0.5416498999999995
O432   O -0.42217 0.08646 0.36218 -0.5550165000000007
O433   O 0.49853 0.47172 0.07266 -1.3161258
O434   O -0.42673 0.36782 -0.05632 -0.7392842999999996
O435   O -0.41472 -0.44015 0.12929 -0.3763127999999991
C436   C -0.32799 0.41391 0.08149 -0.0727640999999996
C437   C -0.26194 0.44926 0.08814 -0.0182874000000001
H438   H -0.24122 0.49255 0.07926 0.0083438
C439   C -0.22015 0.43105 0.10655 -0.0154462999999998
H440   H -0.1695 0.46046 0.11288 0.0125530999999999
C441   C -0.24525 0.37595 0.11925 0.0193098999999996
C442   C -0.31216 0.33804 0.11056 -0.0177982999999999
H443   H -0.3323 0.29458 0.11834 0.0135315999999999
C444   C -0.3523 0.3587 0.0915 -0.0008809000000002
H445   H -0.40373 0.33015 0.08555 0.0181095999999999
C446   C -0.20339 0.35381 0.14259 0.0455753999999997
C447   C -0.24253 0.31387 0.18193 -0.0522945000000003
H448   H -0.30437 0.29757 0.19745 0.0109898
C449   C -0.30558 0.20552 0.24088 -0.0084903
H450   H -0.31997 0.19914 0.20442 0.0181426
C451   C -0.34561 0.16629 0.28151 -0.0208232999999999
H452   H -0.39089 0.13025 0.27554 0.0323740999999999
C453   C -0.37188 0.43662 0.06078 0.3556575999999998
H454   H 0.37393 0.31858 0.00897 0.1677653
H455   H -0.42982 0.33618 -0.03841 0.1319114999999999
H456   H 0.43089 0.33178 -0.05275 0.2446148
H457   H -0.43815 -0.47627 0.14737 0.1759948999999999
H458   H -0.36298 -0.42659 0.13112 0.2022051
ZR459   ZR -0.3993 0.09282 0.49068 2.738137100000003
O460   O -0.27926 0.01347 0.43641 -0.5271708000000004
O461   O -0.4148 0.17278 -0.48462 -0.4053070000000005
O462   O -0.27733 0.1006 0.45384 -0.5495570000000001
O463   O 0.35355 0.41354 0.13782 -0.5612042000000006
O464   O -0.40053 0.02828 0.42734 -0.9801113000000008
O465   O -0.35087 0.13218 -0.44368 -0.7595627
O466   O -0.34528 -0.05985 0.37071 -0.8018557000000008
C467   C -0.16041 0.08609 0.41851 -0.0722915999999997
C468   C -0.12306 0.05074 0.41186 -0.0069813999999999
H469   H -0.1545 0.00746 0.42074 0.0118104999999999
C470   C -0.04465 0.06895 0.39345 -0.0189706999999996
H471   H -0.01708 0.03954 0.38712 0.0069932
C472   C -0.00195 0.12405 0.38075 0.0181741999999998
C473   C -0.03964 0.16196 0.38944 -0.0154652999999997
H474   H -0.00854 0.20542 0.38166 0.0113410999999999
C475   C -0.1195 0.1413 0.4085 -0.0012179000000003
H476   H -0.14832 0.16985 0.41445 0.0178232
C477   C 0.08539 0.14619 0.35741 0.0478094000000002
C478   C 0.12553 0.18613 0.31807 -0.0531247999999999
H479   H 0.09551 0.20243 0.30255 0.0088686
C480   C 0.22978 0.29448 0.25912 -0.0030431000000001
H481   H 0.18531 0.30086 0.29558 0.0250105999999999
C482   C 0.26961 0.33371 0.21849 -0.0203286
H483   H 0.25439 0.36975 0.22446 0.0321399
C484   C -0.24772 0.06338 0.43922 0.3729912000000004
H485   H -0.44308 0.177 0.49407 0.1927343
H486   H -0.30445 0.16386 -0.46157 0.1354693
H487   H -0.44851 0.17118 -0.44581 0.2102117999999999
H488   H -0.30112 -0.02665 0.35366 0.1460957
ZR489   ZR -0.35889 0.04053 -0.04053 2.7353590000000025
O490   O -0.4245 -0.0225 0.0225 -0.9902645000000004
O491   O -0.4354 0.0636 -0.0636 -0.9863567
ZR492   ZR 0.06005 0.45947 -0.45947 2.7217914000000007
O493   O 0.1205 -0.4775 0.4775 -1.2333400999999995
O494   O -0.0626 0.4364 -0.4364 -1.2654396000000006
ZR495   ZR -0.39942 -0.45947 0.04053 2.737015300000003
O496   O -0.402 0.4775 -0.0225 -0.9898060999999992
O497   O -0.499 -0.4364 0.0636 -0.9863886999999992
ZR498   ZR -0.39942 -0.04053 0.45947 2.7194087999999965
O499   O -0.402 0.0225 -0.4775 -1.231261099999999
O500   O -0.499 -0.0636 0.4364 -1.2655046
ZR501   ZR -0.06005 -0.45947 0.45947 2.734379099999998
O502   O -0.1205 0.4775 -0.4775 -0.9902634
O503   O 0.0626 -0.4364 0.4364 -0.9861915000000004
ZR504   ZR 0.35889 -0.04053 0.04053 2.719662399999997
O505   O 0.4245 0.0225 -0.0225 -1.2326926999999994
O506   O 0.4354 -0.0636 0.0636 -1.2651444000000005
ZR507   ZR 0.39942 0.45947 -0.04053 2.719729600000001
O508   O 0.402 -0.4775 0.0225 -1.2324044999999997
O509   O 0.499 0.4364 -0.0636 -1.2655388999999992
ZR510   ZR 0.39942 0.04053 -0.45947 2.7342366000000027
O511   O 0.402 -0.0225 0.4775 -0.9897646000000008
O512   O 0.499 0.0636 -0.4364 -0.9863313999999992
C513   C 6.9388939039069996e-18 -0.1229 -0.1229 -0.0416733999999996
H514   H 0.0 -0.09153 -0.09153 0.013
C515   C 0.0 -0.204 -0.204 0.0554180999999998
C516   C 4.1633363423440005e-17 -0.2469 -0.2469 -0.0072716000000001
C517   C 2.7755575615630004e-17 -0.328 -0.328 -0.0852494000000003
C518   C 5.551115123126001e-17 -0.371 -0.371 0.3502223000000004
C519   C -0.5 -0.3771 -0.3771 -0.0437625999999999
H520   H -0.5 -0.40847 -0.40847 0.0139804999999999
C521   C -0.5 -0.296 -0.296 0.0552983999999998
C522   C -0.5 -0.2531 -0.2531 -0.0057900000000001
C523   C 0.5 -0.172 -0.172 -0.0845142000000001
C524   C -0.5 -0.129 -0.129 0.3574922999999996
C525   C 0.1229 -0.3771 -0.1229 -0.0451537999999995
H526   H 0.09153 -0.40847 -0.09153 0.0126325999999999
C527   C 0.204 -0.296 -0.204 0.0543250000000004
C528   C 0.2469 -0.2531 -0.2469 -0.0036521
C529   C 0.328 -0.172 -0.328 -0.0853523000000002
C530   C 0.371 -0.129 -0.371 0.3509663999999999
C531   C -0.1229 -0.1229 -0.3771 -0.0434552999999997
H532   H -0.09153 -0.09153 -0.40847 0.0138587
C533   C -0.204 -0.204 -0.296 0.0564470000000003
C534   C -0.2469 -0.2469 -0.2531 -0.0078379000000001
C535   C -0.328 -0.328 -0.172 -0.0829412999999998
C536   C -0.371 -0.371 -0.129 0.3654191000000004
C537   C -1.3877787807810001e-17 0.1229 0.1229 -0.0449619999999999
H538   H 0.0 0.09153 0.09153 0.0115134
C539   C 2.7755575615630004e-17 0.204 0.204 0.0554452000000003
C540   C -4.1633363423440005e-17 0.2469 0.2469 -0.0058075000000004
C541   C 0.0 0.328 0.328 -0.0831552999999996
C542   C -5.551115123126001e-17 0.371 0.371 0.3629287999999997
C543   C -0.5 0.3771 0.3771 -0.0432848000000003
H544   H -0.5 0.40847 0.40847 0.0102001
C545   C -0.5 0.296 0.296 0.0553391999999997
C546   C -0.5 0.2531 0.2531 -0.0066414000000003
C547   C -0.5 0.172 0.172 -0.0845650999999998
C548   C -0.5 0.129 0.129 0.3545043000000003
C549   C -0.1229 0.3771 0.1229 -0.0449793999999998
H550   H -0.09153 0.40847 0.09153 0.0102792999999999
C551   C -0.204 0.296 0.204 0.0554876000000001
C552   C -0.2469 0.2531 0.2469 -0.0078832999999995
C553   C -0.328 0.172 0.328 -0.0836652999999998
C554   C -0.371 0.129 0.371 0.3617388000000003
C555   C 0.1229 0.1229 0.3771 -0.0401625000000001
H556   H 0.09153 0.09153 0.40847 0.0118762999999999
C557   C 0.204 0.204 0.296 0.0553267000000001
C558   C 0.2469 0.2469 0.2531 -0.0060200999999997
C559   C 0.328 0.328 0.172 -0.0855724999999996
C560   C 0.371 0.371 0.129 0.3495863999999997
H561   H -0.3539 0.04158 0.39463 0.2185422
H562   H 0.49871 -0.10533 -0.45806 0.2070617999999999
H563   H 0.49841 0.09217 -0.40782 0.2426346
H564   H 0.35707 -0.0334 0.4666 0.2692740999999999
H565   H -0.39047 -0.0334 0.0334 0.2701478
H566   H -0.40624 0.09218 -0.09217 0.2425003999999999
H567   H 0.39596 -0.10533 -0.04194 0.2072091999999999
H568   H 0.39548 0.04158 0.10537 0.2186071
H569   H 0.04064 -0.45803 -0.39467 0.2074842999999999
H570   H 0.0408 0.39461 0.45864 0.2351984999999999
H571   H -0.17633 0.4666 -0.4666 0.2699278
H572   H 0.09058 -0.40782 0.40783 0.2424214
H573   H -0.49915 -0.45842 -0.10537 0.2177014
H574   H -0.35707 0.4666 -0.0334 0.2680002999999999
H575   H -0.49833 -0.4078 0.09215 0.2447517
H576   H 0.35402 0.39467 0.04194 0.2085943
