# Supplementary material for: Computational Characterization of Zr-Oxide MOFs for Adsorption Applications
Source: ACS Appl Mater Interfaces. 2022 Dec 14;14(51):56938–47. doi: 10.1021/acsami.2c13391 (PMC9801377; doi:10.1021/acsami.2c13391)
Supplement: Supplementary file 6 — am2c13391_si_006.zip [file am2c13391_si_006.zip › QURNEY.cif]

data_QURNEY_H
_audit_creation_date              2020-06-04
_audit_creation_method            'Materials Studio'
_symmetry_space_group_name_H-M    'P-43M'
_symmetry_Int_Tables_number       215
_symmetry_cell_setting            cubic
loop_
_symmetry_equiv_pos_as_xyz
  x,y,z
  -x,-y,z
  -x,y,-z
  x,-y,-z
  z,x,y
  z,-x,-y
  -z,-x,y
  -z,x,-y
  y,z,x
  -y,z,-x
  y,-z,-x
  -y,-z,x
  y,x,z
  -y,-x,z
  y,-x,-z
  -y,x,-z
  x,z,y
  -x,z,-y
  -x,-z,y
  x,-z,-y
  z,y,x
  z,-y,-x
  -z,y,-x
  -z,-y,x
_cell_length_a                    26.5200
_cell_length_b                    26.5200
_cell_length_c                    26.5200
_cell_angle_alpha                 90.0000
_cell_angle_beta                  90.0000
_cell_angle_gamma                 90.0000
loop_
_atom_site_label
_atom_site_type_symbol
_atom_site_fract_x
_atom_site_fract_y
_atom_site_fract_z
_atom_site_charge
H1   H 0.3938 -0.5 -0.28071 0.05054610000000004
H25   H 0.3938 0.0 0.21929 0.0505468
H49   H -0.1062 -0.5 0.21929 0.050546700000000055
H73   H -0.1062 0.0 -0.28071 0.050547000000000016
H97   H -0.42493 0.07507 0.07507 0.3233781
H109   H -0.42493 0.42493 -0.42493 0.3234328
C113   C 0.3547 -0.5 -0.2924 0.1450079999999998
C137   C 0.3547 0.0 0.2076 0.1450054999999999
C161   C -0.1453 -0.5 0.2076 0.14500639999999976
C185   C -0.1453 0.0 -0.2924 0.1450049
C209   C 0.38187 0.0 0.11813 0.4085219000000002
C233   C 0.34212 0.0 0.15788 -0.1840805999999997
C257   C 0.27027 0.0 0.22973 0.046121300000000254
C281   C 0.38187 -0.5 -0.38187 0.40852299999999975
C293   C 0.34212 -0.5 -0.34212 -0.1840868999999996
C305   C 0.27027 -0.5 -0.27027 0.04612220000000011
C317   C 0.11813 -0.5 -0.11813 0.40852220000000017
C329   C 0.15788 -0.5 -0.15788 -0.18408279999999969
C341   C 0.22973 -0.5 -0.22973 0.04612239999999978
N353   N 0.31879 -0.5 -0.25578 -0.1392074000000001
N377   N 0.31879 0.0 0.24422 -0.13920580000000005
N401   N -0.18121 -0.5 0.24422 -0.1392068000000002
N425   N -0.18121 0.0 -0.25578 -0.13920639999999995
O449   O 0.42693 -0.5 -0.36637 -0.5457906999999995
O473   O 0.42693 0.0 0.13363 -0.5457891000000004
O497   O -0.07307 -0.5 0.13363 -0.5457888999999998
O521   O -0.07307 0.0 -0.36637 -0.5457885999999998
O545   O 0.4465 0.4465 -0.4465 -1.2491277000000007
O549   O 0.4465 -0.0535 0.0535 -1.0275738000000008
O561   O -0.0535 -0.0535 0.4465 -1.2491068999999992
O573   O 0.4465 -0.4465 -0.4465 -1.0275976
ZR577   ZR -0.5 -0.5 -0.4068 2.7188548999999966
ZR583   ZR -0.5 0.0 0.0932 2.7188481000000024
ZR595   ZR 0.0 0.0 0.4068 2.7188481999999965
