# Supplementary material for: Computational Characterization of Zr-Oxide MOFs for Adsorption Applications
Source: ACS Appl Mater Interfaces. 2022 Dec 14;14(51):56938–47. doi: 10.1021/acsami.2c13391 (PMC9801377; doi:10.1021/acsami.2c13391)
Supplement: Supplementary file 6 — am2c13391_si_006.zip [file am2c13391_si_006.zip › RUBLAD.cif]

data_RUBLAD.list
_audit_creation_date              2022-10-05
_audit_creation_method            'Materials Studio'
_symmetry_space_group_name_H-M    'AMA2'
_symmetry_Int_Tables_number       40
_symmetry_cell_setting            orthorhombic
loop_
_symmetry_equiv_pos_as_xyz
  x,y,z
  -x,-y,z
  x+1/2,-y,z
  -x+1/2,y,z
  x,y+1/2,z+1/2
  -x,-y+1/2,z+1/2
  x+1/2,-y+1/2,z+1/2
  -x+1/2,y+1/2,z+1/2
_cell_length_a                    14.9180
_cell_length_b                    34.4333
_cell_length_c                    34.4333
_cell_angle_alpha                 90.0000
_cell_angle_beta                  90.0000
_cell_angle_gamma                 90.0000
loop_
_atom_site_label
_atom_site_type_symbol
_atom_site_fract_x
_atom_site_fract_y
_atom_site_fract_z
_atom_site_charge
H1   H -0.4638 -0.1935 -0.2801 0.1292912
O5   O 0.33896 -0.14885 -0.20374 -0.5451636000000004
O9   O 0.4151 -0.15729 -0.25961 -0.5537931999999994
C13   C 0.3914 -0.13764 -0.23024 0.3920874999999997
C17   C 0.4256 -0.09702 -0.22775 -0.0363543999999995
C21   C 0.3916 -0.0722 -0.20071 0.0682188999999997
H25   H 0.3487 -0.0815 -0.1826 -0.1078764000000001
C29   C 0.4186 -0.03336 -0.19905 -0.1706829
C33   C 0.4837 -0.02087 -0.22477 -0.0699221999999997
C37   C -0.48 -0.04601 -0.2511 0.1061696000000003
H41   H -0.4341 -0.03735 -0.26815 -0.0898890000000001
C45   C 0.49 -0.08422 -0.25313 0.1013650999999997
H49   H -0.486 -0.10135 -0.27205 -0.1010751
C53   C 0.3732 -0.0052 -0.1704 0.3384762999999999
H57   H 0.3276 -0.0192 -0.1554 -0.0273517999999999
H61   H 0.3449 0.01605 -0.18485 -0.0010703
H65   H 0.4184 0.00545 -0.15265 -0.0201947
H69   H -0.4638 0.1935 0.2801 0.1377306
O73   O 0.33896 0.14885 0.20374 -0.5417056000000002
O77   O 0.4151 0.15729 0.25961 -0.5492706999999992
C81   C 0.3914 0.13764 0.23024 0.3735832999999999
C85   C 0.4256 0.09702 0.22776 -0.0421253999999997
C89   C 0.3916 0.0722 0.20071 0.0655694999999996
H93   H 0.3487 0.0815 0.1826 -0.1070667999999999
C97   C 0.4186 0.03336 0.19905 -0.1707627
C101   C 0.4837 0.02087 0.22477 -0.0691816000000002
C105   C -0.48 0.04601 0.2511 0.1062691999999998
H109   H -0.4341 0.03735 0.26815 -0.0902655000000001
C113   C 0.49 0.08422 0.25313 0.1056337000000002
H117   H -0.486 0.10135 0.27205 -0.1008005
C121   C 0.3732 0.0052 0.1704 0.3386094000000001
H125   H 0.3276 0.0192 0.1554 -0.0268554
H129   H 0.3449 -0.01605 0.18485 9.26999999999456e-05
H133   H 0.4184 -0.00545 0.15265 -0.0187581000000001
H137   H 0.0362 0.2801 -0.1935 0.1291683
O141   O -0.16104 0.20374 -0.14885 -0.5448854000000001
O145   O -0.0849 0.25961 -0.15729 -0.5537942999999999
C149   C -0.1086 0.23024 -0.13764 0.39222
C153   C -0.0744 0.22775 -0.09702 -0.0361869999999999
C157   C -0.1084 0.20071 -0.0722 0.0682761000000002
H161   H -0.1513 0.1826 -0.0815 -0.1075108
C165   C -0.0814 0.19905 -0.03336 -0.1710978
C169   C -0.0163 0.22477 -0.02087 -0.0689979999999996
C173   C 0.02 0.2511 -0.046 0.1057088999999997
H177   H 0.0659 0.26815 -0.03735 -0.091167
C181   C -0.01 0.25313 -0.08422 0.1014837000000001
H185   H 0.014 0.27205 -0.10135 -0.1011094999999999
C189   C -0.1268 0.1704 -0.0052 0.3384137999999996
H193   H -0.1724 0.1554 -0.0192 -0.0271839
H197   H -0.1551 0.18485 0.01605 0.0002151999999999
H201   H -0.0816 0.15265 0.00545 -0.0197058000000001
H205   H 0.0362 -0.2801 0.1935 0.137847
O209   O -0.16104 -0.20374 0.14885 -0.5419876000000006
O213   O -0.0849 -0.25961 0.15729 -0.5492840999999995
C217   C -0.1086 -0.23024 0.13764 0.3734501000000003
C221   C -0.0744 -0.22776 0.09702 -0.0422748999999997
C225   C -0.1084 -0.20071 0.0722 0.0654915999999996
H229   H -0.1513 -0.1826 0.0815 -0.1074326000000001
C233   C -0.0814 -0.19905 0.03336 -0.1703178000000003
C237   C -0.0163 -0.22477 0.02087 -0.0699218000000003
C241   C 0.02 -0.2511 0.04601 0.1066890999999996
H245   H 0.0659 -0.26815 0.03735 -0.0890778000000001
C249   C -0.01 -0.25313 0.08422 0.1054193000000003
H253   H 0.014 -0.27205 0.10135 -0.1007517
C257   C -0.1268 -0.1704 0.0052 0.3386687999999997
H261   H -0.1724 -0.1554 0.0192 -0.0270227999999999
H265   H -0.1551 -0.18485 -0.01605 -0.0011947000000001
H269   H -0.0816 -0.15265 -0.00545 -0.0192475999999999
ZR273   ZR 0.36849 0.2863 0.2137 2.6919217000000017
O277   O -0.4839 0.2837 0.2163 -0.2203081999999998
O281   O 0.3534 0.33108 0.16892 -0.7025159999999993
H285   H 0.2987 0.33515 0.16485 0.0665457999999999
ZR289   ZR 0.36849 0.2137 0.2863 2.6919739000000007
O293   O -0.4839 0.2163 0.2837 -0.2201170000000001
O297   O 0.3534 0.16892 0.33108 -0.7028300000000005
H301   H 0.2987 0.16485 0.33515 0.0664732999999999
O305   O 0.3838 0.22295 0.22295 -1.3030506000000006
O309   O 0.3838 -0.22295 -0.22295 -1.0008546000000005
H313   H 0.4421 -0.21545 -0.21545 0.2493608
ZR317   ZR 0.25 0.19973 0.19973 2.7370724999999965
ZR319   ZR 0.25 -0.19973 -0.19973 2.7248518000000037
O321   O 0.25 0.18015 0.26335 -0.9978259000000004
H323   H 0.25 0.1532 0.2681 0.2578462
O325   O 0.25 -0.18015 -0.26335 -1.2533720000000006
O327   O -0.25 -0.26335 0.18015 -0.9978581999999996
H329   H -0.25 -0.2681 0.1532 0.2580057999999999
O331   O -0.25 0.26335 -0.18015 -1.2535792000000008
