# Supplementary material for: Computational Characterization of Zr-Oxide MOFs for Adsorption Applications
Source: ACS Appl Mater Interfaces. 2022 Dec 14;14(51):56938–47. doi: 10.1021/acsami.2c13391 (PMC9801377; doi:10.1021/acsami.2c13391)
Supplement: Supplementary file 6 — am2c13391_si_006.zip [file am2c13391_si_006.zip › SOQSAU.cif]

data_SOQSAU_H_symm
_audit_creation_date              2020-06-04
_audit_creation_method            'Materials Studio'
_symmetry_space_group_name_H-M    'R3'
_symmetry_Int_Tables_number       146
_symmetry_cell_setting            trigonal
loop_
_symmetry_equiv_pos_as_xyz
  x,y,z
  -y,x-y,z
  -x+y,-x,z
  x+2/3,y+1/3,z+1/3
  -y+2/3,x-y+1/3,z+1/3
  -x+y+2/3,-x+1/3,z+1/3
  x+1/3,y+2/3,z+2/3
  -y+1/3,x-y+2/3,z+2/3
  -x+y+1/3,-x+2/3,z+2/3
_cell_length_a                    36.8420
_cell_length_b                    36.8420
_cell_length_c                    45.1220
_cell_angle_alpha                 90.0000
_cell_angle_beta                  90.0000
_cell_angle_gamma                 120.0000
loop_
_atom_site_label
_atom_site_type_symbol
_atom_site_fract_x
_atom_site_fract_y
_atom_site_fract_z
_atom_site_charge
H1   H -0.05205666666666999 -0.18810333333329998 -0.09073333333333 0.03747100000000003
H4   H -0.02579666666667 -0.28904333333329996 -0.1017833333333 0.031853200000000026
H7   H -0.01247666666667 -0.15462333333329997 -0.1359433333333 0.004463299999999948
H10   H 0.026273333333330002 -0.1351033333333 -0.18727333333329998 0.004684899999999992
H13   H -0.27394 0.08671 0.1205 0.027839900000000032
H16   H 0.06225666666666999 -0.1313566666667 -0.23385666666670002 0.031402999999999966
H19   H 0.2588 0.48136 0.05066 0.036162000000000034
H22   H -0.008633333333333 -0.17654666666670002 0.3028833333333 0.030443800000000017
H25   H 0.25343 0.41367 0.06167 0.0038255000000000368
H28   H 0.26172 0.34711 0.06595 0.004371499999999973
H31   H 0.34206 0.34517 -0.02195 0.027011099999999955
H34   H 0.27828 0.29082 0.05999 0.031298500000000014
H37   H -0.1239666666667 0.3360466666667 -0.06657333333333 0.03758479999999997
H40   H 0.1231866666667 -0.01618666666667 -0.3289366666667 0.031782100000000035
H43   H -0.1110766666667 0.40749666666670004 -0.07382333333333001 0.004579299999999953
H46   H -0.1026066666667 0.48243666666670004 -0.06972333333333 0.004560600000000026
H49   H 0.14030666666670003 0.14602333333329998 -0.32019666666670005 0.0275976
H52   H -0.10504 -0.4542 -0.0567 0.03167310000000001
H55   H 0.25056 0.03736 0.10665 0.037476799999999984
H58   H 0.24457 0.14843 0.12784 0.03209810000000002
H61   H 0.20347 0.0001100000000001 0.14811 0.004672200000000015
H64   H 0.14796 -0.02778 0.19106 0.004720399999999958
H67   H 0.1249 0.08877 0.22165 0.02888219999999997
H70   H 0.09784 -0.0386 0.23057 0.031773700000000016
H73   H 0.05205333333333 0.18810666666670003 -0.24260333333329998 0.036023999999999945
H76   H -0.30754 -0.37764 0.10179 0.030665300000000006
H79   H 0.01248333333333 0.15461666666670001 -0.1973833333333 0.003939099999999972
H82   H -0.02628666666667 0.13510666666670001 -0.1460633333333 0.004417499999999963
H85   H -0.059386666666669995 0.2466166666667 -0.12049333333329999 0.028164799999999986
H88   H -0.06226 0.13136 -0.09948 0.03145070000000005
H91   H 0.07454 0.1853 0.28268 0.03737060000000003
H94   H 0.3419633333333 -0.1568033333333 0.03045666666667 0.032205099999999987
H97   H 0.07991 0.25299 0.27167 0.004527900000000029
H100   H 0.40495333333329997 -0.013773333333330001 -0.06594333333333001 0.0046253000000000535
H103   H 0.3246033333333 -0.01183333333333 0.02194666666667 0.02864029999999995
H106   H 0.3883933333333 0.042506666666669995 -0.05998333333333 0.03151349999999997
H109   H -0.20936 -0.00272 0.06658 0.036229999999999984
H112   H -0.12318 0.01618 -0.00439 0.030670399999999987
H115   H -0.22225 -0.07417 0.07383 0.003811200000000015
H118   H -0.23072 -0.1491 0.06973 0.004379000000000022
H121   H -0.14031 -0.14602 -0.01314 0.02843720000000005
H124   H -0.2282966666667 -0.21246333333329998 0.05669666666667 0.031158600000000036
H127   H 0.41610333333329996 0.29597666666670003 -0.1066533333333 0.036144900000000035
H130   H 0.42209333333329996 0.18490666666670003 -0.1278433333333 0.030657999999999963
H133   H 0.4632033333333 0.3332166666667 -0.14810333333329997 0.0036724000000000205
H136   H 0.18538 -0.30555 0.14228 0.00445209999999996
H139   H 0.20843 -0.4221 0.11168 0.027226700000000048
H142   H 0.2355 -0.29474 0.10277 0.031113700000000025
H145   H 0.30958333333329996 0.16553666666670003 -0.06651333333333001 0.28242979999999995
H148   H 0.3923733333333 0.1291166666667 0.006336666666667001 0.2821254
H151   H 0.25219 0.11366 0.03725 0.2821855
H154   H 0.37989 0.25977 0.02328 0.28262869999999995
H157   H -0.06733333333333001 -0.08830666666666999 0.31041333333329996 0.2822228
H160   H 0.0 0.0 0.40316333333329996 0.2827759
C161   C -0.06649666666666999 -0.2615033333333 -0.06566333333333 0.3769771000000004
C164   C -0.04086666666667 -0.24033333333329998 -0.09260333333333 -0.1014096999999996
C167   C -0.03789666666667 -0.20330333333329997 -0.1027633333333 0.03037910000000021
C170   C -0.02349666666667 -0.25980333333329997 -0.1086633333333 0.03537440000000025
C173   C -0.015266666666669999 -0.1838333333333 -0.1285033333333 -0.04148490000000038
C176   C -0.0031966666666670006 -0.2407033333333 -0.1354633333333 -0.1431307000000004
C179   C 0.0007333333333333 -0.2039333333333 -0.14550333333329998 0.0691259000000004
C182   C 0.017233333333330002 -0.25613333333329996 -0.15710333333329998 0.250184
C185   C 0.02253333333333 -0.19303333333329997 -0.17430333333329998 0.0693387999999997
C188   C 0.03263333333333 -0.22303333333329997 -0.18090333333329997 -0.1305234999999998
C191   C 0.03353333333333 -0.1593333333333 -0.19290333333329998 -0.03733439999999977
C194   C 0.05246333333333 -0.22196333333329998 -0.20783333333329998 0.01828590000000041
C197   C 0.053533333333330005 -0.1578333333333 -0.2193033333333 0.02897030000000012
C200   C 0.06280333333333 -0.18900333333329997 -0.2266633333333 -0.08873010000000026
C203   C -0.24645666666670002 0.14799666666670003 0.07868666666667 0.3928019999999997
C206   C -0.03750333333333 -0.13449666666670002 0.33633333333329996 0.4034259999999996
C209   C 0.29113 0.49007 0.009 -0.09804060000000003
C212   C 0.27223 0.46897 0.0351 0.033328100000000305
C215   C 0.30903 0.47427 -0.0102 0.0375551999999999
C218   C 0.26887 0.43023 0.04157 -0.042799699999999774
C221   C 0.3074 0.4365 -0.00207 -0.1438896999999999
C224   C 0.28827 0.41493 0.02317 0.06963070000000028
C227   C 0.3253 0.4136 -0.01877 0.2498452999999996
C230   C 0.29293 0.37757 0.0255 0.06951990000000041
C233   C 0.31397 0.37643 0.00097 -0.1306843999999998
C236   C 0.2792 0.3466 0.04683 -0.037595399999999835
C239   C 0.3246 0.3449 -0.00257 0.018420100000000158
C242   C 0.28913 0.31517 0.0433 0.0287759000000003
C245   C 0.31173 0.31447 0.0188 -0.08904960000000006
C248   C 0.31992 0.27854 0.01451 0.3927398000000002
C251   C -0.17516666666670003 0.27816666666670004 -0.02600333333333 0.3769996000000004
C254   C -0.1687366666667 0.32113666666670004 -0.03113333333333 -0.1014860000000004
C257   C -0.1402366666667 0.3470366666667 -0.05243333333333001 0.030146000000000225
C260   C 0.14496666666670002 0.0027333333333329998 -0.3461366666667 0.03516519999999978
C263   C -0.1327366666667 0.3878366666667 -0.05683333333333 -0.04170690000000032
C266   C 0.15526666666670003 0.044833333333330005 -0.34993666666670004 -0.14301910000000007
C269   C 0.18253666666670001 0.07046333333333 -0.37109666666670005 0.06929549999999995
C272   C 0.13896666666670002 0.06853333333333 -0.3324366666667 0.2501053999999998
C275   C 0.1871966666667 0.1125033333333 -0.3687666666667 0.06920760000000037
C278   C 0.1614966666667 0.1113033333333 -0.3465666666667 -0.13018670000000032
C281   C -0.1222666666667 0.4818666666667 -0.05170333333333001 -0.03716200000000036
C284   C 0.16033666666670002 0.1475633333333 -0.3382966666667 0.018296099999999704
C287   C -0.1236666666667 -0.48243333333329996 -0.043903333333330005 0.02914059999999985
C290   C -0.14879666666670002 -0.4830033333333 -0.02066333333333 -0.08896320000000024
C293   C -0.15179 -0.44447 -0.01378 0.39280950000000026
C296   C 0.27917 0.11783 0.08867 0.3772051000000003
C299   C 0.2518 0.0958 0.11473 -0.10146890000000043
C302   C 0.23923 0.05397 0.1201 0.03053039999999996
C305   C 0.23617 0.11613 0.13167 0.035203899999999955
C308   C 0.21247 0.03243 0.14377 -0.04121159999999957
C311   C 0.2072 0.0927 0.15413 -0.14278980000000008
C314   C 0.19513 0.05187 0.1601 0.06873649999999998
C317   C 0.18517 0.10733 0.17497 0.25055520000000003
C320   C 0.164 0.0363 0.18423 0.06989760000000002
C323   C 0.15857 0.06863 0.19317 -0.1311878000000002
C326   C 0.14287 -0.00247 0.19777 -0.037151200000000266
C329   C 0.12927 0.06283 0.21537 0.01859840000000013
C332   C 0.11433 -0.00823 0.2199 0.02634760000000025
C335   C 0.1076 0.0242 0.22853 -0.0877176000000004
C338   C 0.07832 0.01794 0.25391 0.3824579999999997
C341   C -0.26683 -0.40517 0.06567 0.4034284000000001
C344   C 0.040863333333330004 0.24033666666670003 -0.2407333333333 -0.09834920000000036
C347   C 0.03790333333333 0.20329666666670002 -0.23056333333329998 0.03338929999999962
C350   C 0.02350333333333 0.25979666666670004 -0.2246633333333 0.037383099999999565
C353   C 0.015263333333330001 0.1838366666667 -0.20483333333329998 -0.04313729999999971
C356   C 0.0032033333333329997 0.24069666666670003 -0.19786333333329997 -0.1440406000000003
C359   C -0.0007366666666666 0.20393666666670002 -0.1878333333333 0.06972600000000018
C362   C -0.017236666666669998 0.25613666666670004 -0.1762333333333 0.2501825999999996
C365   C -0.02253666666667 0.19303666666670002 -0.15903333333329997 0.07006970000000035
C368   C -0.03263666666667 0.22303666666670002 -0.15243333333329998 -0.1312118
C371   C -0.03353666666667 0.15933666666670002 -0.1404333333333 -0.037676900000000124
C374   C -0.05246666666666999 0.2219666666667 -0.1255033333333 0.018542499999999684
C377   C -0.053536666666669994 0.15783666666670002 -0.1140333333333 0.026486600000000138
C380   C -0.06279666666667 0.1889966666667 -0.1066633333333 -0.08795529999999996
C383   C -0.08688 0.18534 -0.07869 0.3822578999999999
C386   C 0.0375 0.1345 0.33033 0.3770749000000002
C389   C 0.0422 0.1766 0.32433 -0.1017298000000002
C392   C 0.0611 0.1977 0.29823 0.03047790000000017
C395   C 0.3576333333333 -0.1409333333333 0.01019666666667 0.03530869999999986
C398   C 0.06447 0.23643 0.29177 -0.04161920000000041
C401   C 0.35926333333329996 -0.1031633333333 0.0020666666666670002 -0.1432039999999999
C404   C 0.3784033333333 -0.08160333333333 -0.02316333333333 0.06907510000000006
C407   C 0.3413633333333 -0.08026333333333001 0.01876666666667 0.2505252999999996
C410   C 0.3737333333333 -0.04423333333333 -0.025503333333330002 0.07016380000000044
C413   C 0.3527033333333 -0.04310333333333 -0.0009633333333333 -0.13170699999999955
C416   C 0.38746333333329996 -0.013263333333330001 -0.04683333333333001 -0.03741419999999973
C419   C 0.34206333333329997 -0.011563333333330001 0.0025666666666670002 0.019290599999999717
C422   C 0.37753333333329997 0.01816666666667 -0.04330333333333001 0.026925300000000263
C425   C 0.35493333333329996 0.018866666666669998 -0.01880333333333 -0.08800689999999989
C428   C 0.3467433333333 0.05479666666667 -0.01451333333333 0.38234999999999975
C431   C -0.15817 0.05517 0.026 0.4034637999999999
C434   C -0.1646 0.0122 0.03113 -0.09810199999999993
C437   C -0.1931 -0.0137 0.05243 0.033354300000000066
C440   C -0.14497 -0.00273 0.0128 0.037609500000000295
C443   C -0.2006 -0.0545 0.05683 -0.043069100000000304
C446   C -0.15527 -0.04483 0.0166 -0.14405559999999973
C449   C -0.18253 -0.07047 0.03777 0.06972299999999976
C452   C -0.13897 -0.06853 -0.0009 0.25012979999999985
C455   C -0.1872 -0.1125 0.03543 0.07001339999999967
C458   C -0.1615 -0.1113 0.01323 -0.13128350000000033
C461   C -0.21107 -0.14853 0.0517 -0.03753389999999968
C464   C -0.16033 -0.14757 0.00497 0.01853010000000044
C467   C -0.20967 -0.18423 0.0439 0.02644070000000021
C470   C -0.18453 -0.18367 0.02067 -0.08809630000000013
C473   C -0.18154666666670002 -0.2221933333333 0.013776666666669999 0.3822162000000002
C476   C 0.3875033333333 0.21549666666670003 -0.08866333333333 0.4031355999999997
C479   C 0.4148633333333 0.2375366666667 -0.11473333333329999 -0.0983558999999996
C482   C 0.42743333333329997 0.2793666666667 -0.12010333333329999 0.033096699999999764
C485   C 0.4305033333333 0.2171966666667 -0.1316633333333 0.03742089999999987
C488   C 0.4542033333333 0.3008966666667 -0.1437633333333 -0.04300820000000005
C491   C 0.4594633333333 0.24063666666670003 -0.15413333333329998 -0.14409269999999985
C494   C 0.4715333333333 0.2814666666667 -0.16010333333329999 0.06980379999999986
C497   C 0.4815033333333 0.2259966666667 -0.17496333333329997 0.2498021000000001
C500   C -0.4973366666667 0.29703666666670003 -0.18423333333329997 0.06961939999999966
C503   C -0.4918966666667 0.2646966666667 -0.1931633333333 -0.13073029999999974
C506   C 0.19047 -0.33087 0.13557 -0.038016500000000335
C509   C -0.4625966666667 0.2704966666667 -0.2153633333333 0.01855009999999968
C512   C 0.219 -0.3251 0.11343 0.029040499999999806
C515   C 0.22573 -0.35753 0.1048 -0.08894190000000002
C518   C -0.07832333333333001 -0.01793666666667 0.4127533333333 0.3927394
O521   O -0.08063666666666999 -0.24064333333329999 -0.051793333333330006 -0.5683877000000006
O524   O -0.1005966666667 -0.29270333333329995 -0.0039633333333329995 -1.2490476000000008
O527   O -0.07191666666667 -0.2974433333333 -0.059513333333330004 -0.5409328000000002
O530   O -0.24163666666670003 0.17707666666670002 0.06089666666666999 -0.5688068000000008
O533   O -0.23434 0.12186 0.07547 -0.5418324999999999
O536   O 0.02026333333333 -0.28626333333329995 -0.15593333333329998 -0.12639929999999922
O539   O -0.05594333333333001 -0.12277666666670001 0.35504333333329996 -0.5800768000000005
O542   O -0.046463333333330005 -0.06023666666666999 0.3177033333333 -0.9906100000000002
O545   O -0.01583333333333 -0.1148066666667 0.3139333333333 -0.5471959000000002
O548   O 0.31079 0.25377 0.03663 -0.5696370000000002
O551   O 0.33545 0.27703 -0.00991 -0.5414753000000001
O554   O 0.3436 0.4224 -0.04127 -0.12739499999999992
O557   O -0.15636666666670002 0.26662666666670004 -0.044533333333330004 -0.5683872000000001
O560   O -0.20299666666670002 0.18549666666670003 -0.025763333333330002 -1.2491128000000007
O563   O -0.19780666666670002 0.2579866666667 -0.0040933333333329994 -0.5410692000000008
O566   O -0.12535 -0.41105 -0.02724 -0.5690185000000003
O569   O -0.17916666666670003 -0.4488933333333 0.004716666666667 -0.5413344999999996
O572   O 0.1150666666667 0.056933333333330005 -0.3127366666667 -0.12666609999999956
O575   O 0.29295 0.09679 0.07462 -0.5683816000000004
O578   O 0.35007 0.16743 0.04537 -1.2491027999999993
O581   O 0.28556 0.15426 0.083 -0.5412341000000005
O584   O 0.0562 -0.0198 0.26305 -0.5612013999999999
O587   O 0.07806 0.05 0.26306 -0.5396712000000008
O590   O 0.18773 0.14027 0.1766 -0.12676549999999942
O593   O -0.25269 -0.42603 0.0518 -0.5802075999999996
O596   O -0.23273 -0.37397 0.00397 -0.9905372999999996
O599   O -0.26141 -0.36923 0.05952 -0.5469697999999994
O602   O -0.09169 0.15625 -0.06089 -0.5616789999999998
O605   O -0.09898666666667 0.21146666666670003 -0.07546333333333001 -0.5395552000000006
O608   O -0.02026666666667 0.28626666666670003 -0.17740333333329997 -0.12684480000000065
O611   O 0.05594 0.12278 0.31162 -0.5684872999999993
O614   O 0.04647 0.06023 0.34897 -1.2490693999999998
O617   O 0.01583 0.11481 0.35273 -0.5409241999999992
O620   O 0.35588333333329997 0.07955666666667 -0.03662333333333 -0.5608658999999996
O623   O 0.3312133333333 0.056306666666669995 0.009906666666667 -0.5395623999999994
O626   O 0.3230633333333 -0.08906333333333001 0.04126666666667 -0.1262819000000004
O629   O -0.17697 0.06671 0.04453 -0.5801824000000001
O632   O -0.13033 0.14783 0.02577 -0.9905565999999996
O635   O -0.13553 0.07535 0.00409 -0.5468475999999995
O638   O -0.20798666666670002 -0.2556133333333 0.02723666666667 -0.5615240999999997
O641   O -0.15416 -0.21778 -0.00471 -0.5396101000000009
O644   O -0.11507 -0.05693 -0.0206 -0.12702920000000084
O647   O 0.3737233333333 0.2365366666667 -0.07461333333333 -0.5802998000000006
O650   O 0.3166033333333 0.16589666666670003 -0.04536333333333001 -0.9907450000000004
O653   O 0.3811033333333 0.17907666666670002 -0.08300333333333 -0.5465990000000005
O656   O -0.056203333333330004 0.019803333333330002 0.40361333333329996 -0.5691906999999999
O659   O -0.07806333333333 -0.04999666666666999 0.4036033333333 -0.5418441999999999
O662   O 0.47893333333329996 0.19306666666670003 -0.17660333333329997 -0.12711239999999968
O665   O -0.19861666666670003 -0.3013833333333 -0.015973333333330002 -1.2454563000000007
O668   O -0.13472 -0.36528 0.01597 -0.9900186000000007
O671   O 0.0 0.0 0.38125333333329997 -0.9900573
O672   O 0.0 0.0 0.28541 -1.2455809999999996
ZR673   ZR -0.13194 -0.2609 -0.01941 2.7784095000000018
ZR676   ZR -0.04692333333333001 -0.06023666666666999 0.36493333333329997 2.7813463000000027
ZR679   ZR -0.14016666666670002 0.21668666666670003 -0.041813333333330004 2.7783437000000006
ZR682   ZR 0.3190333333333 0.10444666666670001 0.02962666666667 2.7783368999999998
ZR685   ZR -0.20139666666670003 -0.4057633333333 0.01940666666667 2.7812877
ZR688   ZR 0.04692 0.06024 0.30173 2.7783264999999986
ZR691   ZR -0.19316 0.11664 0.04182 2.781352599999998
ZR694   ZR 0.34764 0.22888 -0.02962 2.781311500000001
