# Supplementary material for: Computational Characterization of Zr-Oxide MOFs for Adsorption Applications
Source: ACS Appl Mater Interfaces. 2022 Dec 14;14(51):56938–47. doi: 10.1021/acsami.2c13391 (PMC9801377; doi:10.1021/acsami.2c13391)
Supplement: Supplementary file 6 — am2c13391_si_006.zip [file am2c13391_si_006.zip › SOQSEY.cif]

data_SOQSEY_H_symm
_audit_creation_date              2020-06-04
_audit_creation_method            'Materials Studio'
_symmetry_space_group_name_H-M    'R3'
_symmetry_Int_Tables_number       146
_symmetry_cell_setting            trigonal
loop_
_symmetry_equiv_pos_as_xyz
  x,y,z
  -y,x-y,z
  -x+y,-x,z
  x+2/3,y+1/3,z+1/3
  -y+2/3,x-y+1/3,z+1/3
  -x+y+2/3,-x+1/3,z+1/3
  x+1/3,y+2/3,z+2/3
  -y+1/3,x-y+2/3,z+2/3
  -x+y+1/3,-x+2/3,z+2/3
_cell_length_a                    37.2614
_cell_length_b                    37.2614
_cell_length_c                    45.6357
_cell_angle_alpha                 90.0000
_cell_angle_beta                  90.0000
_cell_angle_gamma                 120.0000
loop_
_atom_site_label
_atom_site_type_symbol
_atom_site_fract_x
_atom_site_fract_y
_atom_site_fract_z
_atom_site_charge
H1   H 0.1477266666667 0.01013333333333 0.31341333333329996 0.036978599999999966
H4   H 0.41017 -0.47454 0.06348 0.01423819999999998
H7   H 0.34064 0.46521 0.05959 0.03719229999999996
H10   H -0.46034666666670004 -0.3488133333333 0.05218666666667 0.03334780000000004
H13   H -0.017063333333330002 -0.14452666666670003 0.3189533333333 0.03599280000000005
H16   H 0.47636 -0.41387 0.06128 0.016147800000000045
H19   H 0.34617333333329997 -0.004033333333332999 0.02602666666667 0.03748359999999995
H22   H 0.41509333333329995 0.14927666666670003 -0.055413333333330005 0.014893299999999996
H25   H 0.4810333333333 0.2131166666667 -0.04792333333333001 0.03771060000000004
H28   H 0.2956433333333 0.013516666666669999 -0.05415333333333001 0.033953099999999965
H31   H -0.16615333333329999 -0.17225666666670003 -0.3023966666667 0.03726949999999996
H34   H 0.35405333333329997 0.08345666666667 -0.05835333333333 0.016204600000000013
H37   H 0.09453333333333 -0.02561333333333 -0.22234333333329998 0.03636130000000004
H40   H 0.008923333333333 -0.18727333333329998 -0.14924333333329998 0.014372000000000053
H43   H 0.04089333333333 -0.20216333333329997 -0.1077833333333 0.037047300000000005
H46   H -0.02920666666667 -0.1302933333333 -0.2292933333333 0.03379880000000002
H49   H 0.15252333333329998 -0.08455333333333001 -0.1210833333333 0.036031000000000035
H52   H -0.015346666666669999 -0.1641033333333 -0.18895333333329997 0.015772600000000025
H55   H 0.07823333333333 0.3528466666667 -0.1171033333333 0.03690119999999997
H58   H -0.16752 -0.15413 0.14118 0.014434199999999953
H61   H -0.19589 -0.14284 0.09612 0.03714640000000002
H64   H -0.13942333333329998 -0.20107666666670002 0.2312633333333 0.03350830000000005
H67   H -0.30264 -0.26533 0.10453 0.03610290000000005
H70   H -0.1484 -0.17215 0.18604 0.016016999999999948
H73   H -0.1477266666667 -0.01013333333333 0.01991666666667 0.03648799999999997
H76   H -0.07683666666667 0.1412066666667 -0.06348333333333 0.015128200000000038
H79   H -0.007306666666667 0.2014566666667 -0.05959333333333001 0.0377343
H82   H -0.20632 0.01548 -0.05218 0.034151700000000014
H85   H 0.017063333333330002 0.14452666666670003 0.014376666666669998 0.03654380000000002
H88   H -0.14302666666670003 0.08053666666666999 -0.06127333333333001 0.01603880000000002
H91   H -0.01284 -0.3293 -0.02603 0.03649880000000005
H94   H 0.25157333333329995 0.1840566666667 -0.2779133333333 0.0144687
H97   H 0.18563333333329998 0.1202166666667 -0.2854133333333 0.03719019999999995
H100   H 0.03769 -0.34685 0.05415 0.033871800000000014
H103   H -0.16718 -0.49441 -0.03093 0.035875699999999955
H106   H -0.02072 -0.41679 0.05836 0.015823099999999982
H109   H -0.42786666666670004 0.3589466666667 -0.1109933333333 0.037287599999999976
H112   H 0.32441 -0.14606 0.14924 0.015180199999999975
H115   H 0.29244 -0.13117 0.10778 0.03799269999999999
H118   H -0.3041266666667 0.4636266666667 -0.1040333333333 0.03385859999999996
H121   H 0.18081 -0.24878 0.12108 0.03694759999999997
H124   H -0.3179866666667 0.4974366666667 -0.1443733333333 0.01625679999999996
H127   H 0.2551 0.31382 0.1171 0.03654959999999996
H130   H 0.16752 0.15413 0.19216 0.015083599999999975
H133   H 0.19589 0.14284 0.23722 0.037834900000000005
H136   H 0.13942333333329998 0.20107666666670002 0.1020666666667 0.03401299999999996
H139   H -0.3640266666667 -0.06800333333333 -0.1045233333333 0.03682810000000003
H142   H 0.1484 0.17215 0.1473 0.016036999999999968
H145   H 0.19888 0.41632 0.03341 0.275504
H148   H 0.07215 0.27805 0.01034 0.27546220000000005
H151   H 0.21168333333329997 0.2883166666667 0.02250666666667 0.2708047
H154   H 0.18354333333329997 0.35105666666670005 -0.06646333333333 0.27554100000000004
H157   H -0.061463333333330004 -0.08833666666666999 -0.35604666666670004 0.27557729999999997
H160   H -2.913007100597e-17 -1.456503550299e-17 -0.2658033333333 0.27118070000000005
C161   C 0.28 0.45199 0.01954 0.40663930000000015
C164   C -0.4455466666667 -0.29027333333329997 0.01068666666667 0.39966890000000005
C167   C 0.1131566666667 -0.04552666666667 0.33784333333329997 -0.05702929999999995
C170   C 0.32272 0.48925 0.02273 -0.11325629999999975
C173   C 0.14769666666670003 -0.008896666666667 0.33135333333329997 0.05540530000000032
C176   C 0.3897 -0.4748 0.04657 -0.08697379999999999
C179   C 0.34971 0.4905 0.04427 0.04490450000000035
C182   C -0.4867 -0.357 0.03807 0.037722600000000384
C185   C 0.11006666666670001 -0.07236666666667 0.35970333333329996 0.11244039999999966
C188   C -0.48431 -0.33089 0.01615 -0.10993720000000007
C191   C 0.0024766666666670004 -0.14483666666670003 0.3363833333333 0.05688359999999992
C194   C 0.04179666666667 -0.1119966666667 0.3397633333333 -0.05228699999999975
C197   C 0.06939666666666999 -0.10949666666670001 0.36136333333329995 0.12265130000000025
C200   C 0.47713 -0.39423 0.04353 -0.06794749999999983
C203   C -0.1299033333333 -0.10208666666670001 -0.3362966666667 0.38560969999999983
C206   C 0.2793533333333 -0.04353333333333 -0.01116333333333 0.4000307999999997
C209   C 0.3785133333333 0.053856666666669994 0.0038266666666670005 -0.05663209999999985
C212   C 0.4955533333333 0.19247666666670002 -0.007663333333333 -0.11738650000000027
C215   C 0.3469033333333 0.01429666666667 0.007376666666667001 0.05531750000000013
C218   C 0.43336333333329996 0.15173666666670002 -0.03630333333333 -0.08674509999999991
C221   C 0.4713633333333 0.18842666666670002 -0.03200333333333 0.04396290000000036
C224   C 0.31930333333329997 0.024396666666669998 -0.03733333333333 0.037640200000000235
C227   C 0.38286333333329997 0.07943666666667 -0.01930333333333 0.1120839
C230   C 0.3157033333333 -0.0005033333333333 -0.01422333333333 -0.10966260000000004
C233   C 0.4825833333333 0.1597766666667 0.01187666666667 0.05544640000000012
C236   C 0.4453333333333 0.1248666666667 0.006436666666667 -0.051621800000000384
C239   C 0.4200633333333 0.1200366666667 -0.017503333333330002 0.12273349999999986
C242   C 0.3525333333333 0.06456666666666999 -0.03986333333333 -0.06746409999999957
C245   C 0.1194133333333 -0.15316333333329998 -0.08561333333333 0.4066329
C248   C 0.02267333333333 -0.05545333333333 -0.2544933333333 0.40393520000000027
C251   C 0.07571333333333001 -0.07674333333333 -0.19337333333329998 -0.05650140000000015
C254   C 0.09941333333333001 -0.14500333333329998 -0.1115233333333 -0.11327569999999998
C257   C 0.06992333333333 -0.05588333333333 -0.21563333333329998 0.0538470000000002
C260   C 0.04050333333333 -0.16480333333329997 -0.14343333333329997 -0.08749439999999975
C263   C 0.05889333333333001 -0.17330333333329997 -0.1195333333333 0.044749999999999616
C266   C 0.0011033333333329998 -0.1142033333333 -0.21913333333329998 0.03839769999999998
C269   C 0.04633333333333001 -0.1148333333333 -0.18276333333329997 0.11152289999999976
C272   C 0.03072333333333 -0.07628333333333001 -0.22923333333329998 -0.1072696000000004
C275   C 0.1211433333333 -0.1079033333333 -0.1266833333333 0.0564663000000003
C278   C 0.1014633333333 -0.1014633333333 -0.1497033333333 -0.05249180000000031
C281   C 0.06113333333333001 -0.1294333333333 -0.15856333333329997 0.12300500000000004
C284   C 0.008803333333333 -0.1339033333333 -0.1961333333333 -0.06734949999999973
C287   C -0.26951 -0.19674 0.06904 0.4066147000000005
C290   C 0.14352 0.38926 -0.07837 0.3995993000000002
C293   C -0.23405 -0.26492 0.18504 -0.0567738999999996
C296   C -0.25101 -0.2034 0.09646 -0.11319069999999964
C299   C -0.23119 -0.28285 0.21023 0.055316900000000224
C302   C -0.1969 -0.1788 0.13317 -0.08758930000000031
C305   C -0.21329 -0.1723 0.10727 0.044782800000000116
C308   C -0.16703 -0.21987 0.2184 0.0376947000000003
C311   C -0.20593 -0.22557 0.1757 0.11210330000000024
C314   C -0.19545 -0.25899 0.2273 -0.1098271000000004
C317   C -0.27288 -0.24036 0.11175 0.05633110000000041
C320   C -0.25527 -0.24473 0.13683 -0.0522077000000003
C323   C -0.21727 -0.21443 0.14803 0.12307320000000033
C326   C -0.1718 -0.2031 0.19247 -0.06749310000000007
C329   C 0.053333333333330006 0.21467666666670002 -0.019533333333330002 0.3853999000000004
C332   C -0.22112 -0.04306 -0.01069 0.4042956000000002
C335   C -0.1131566666667 0.04552666666667 -0.0045133333333330005 -0.0562668000000004
C338   C 0.010613333333330002 0.17741666666670003 -0.02273333333333 -0.1178189999999999
C341   C -0.14769666666670003 0.008896666666667 0.001976666666667 0.053941599999999916
C344   C -0.05636666666666999 0.14146666666670002 -0.04656333333333001 -0.08715030000000024
C347   C -0.01637666666667 0.17616666666670003 -0.04427333333333001 0.044097200000000385
C350   C -0.17996666666670003 0.02366666666667 -0.03806333333333 0.03855379999999986
C353   C -0.11006666666670001 0.07236666666667 -0.02636333333333 0.11129750000000004
C356   C -0.18235666666670003 -0.0024433333333329994 -0.01615333333333 -0.10688619999999993
C359   C -0.0024766666666670004 0.14483666666670003 -0.0030533333333329997 0.05598170000000025
C362   C -0.04179666666667 0.1119966666667 -0.0064333333333329995 -0.05177489999999985
C365   C -0.06939666666666999 0.10949666666670001 -0.02803333333333 0.12313289999999988
C368   C -0.14379666666670002 0.06089666666666999 -0.04353333333333 -0.06696930000000023
C371   C 0.1299033333333 0.10208666666670001 -0.3303733333333 0.4065927
C374   C 0.05398 -0.2898 0.01116 0.4041443999999999
C377   C -0.04518 -0.38719 -0.00382 -0.056414600000000086
C380   C 0.17111333333329998 0.14085666666670002 -0.32567333333329995 -0.11304469999999965
C383   C -0.01357 -0.34763 -0.00738 0.0535199000000004
C386   C 0.23330333333329997 0.18159666666670002 -0.29703333333329995 -0.08739480000000023
C389   C 0.19530333333329997 0.14490666666670002 -0.3013333333333 0.04490450000000035
C392   C 0.01403 -0.35773 0.03733 0.03814910000000005
C395   C -0.04953 -0.41277 0.0193 0.11133270000000016
C398   C 0.01763 -0.33283 0.01422 -0.1069325000000001
C401   C -0.14925 -0.49311 -0.01188 0.05634549999999994
C404   C -0.112 -0.4582 -0.00643 -0.05257260000000041
C407   C -0.08673 -0.45337 0.0175 0.12299020000000027
C410   C -0.0192 -0.3979 0.03987 -0.0672322000000003
C413   C 0.21392 -0.18017 0.08562 0.3858097999999997
C416   C -0.02267333333333 0.05545333333333 -0.4121766666667 0.3996744999999997
C419   C 0.25762 -0.25659 0.19338 -0.056355700000000127
C422   C 0.23392 -0.18833 0.11152 -0.1176661000000001
C425   C 0.26341 -0.27745 0.21563 0.05545959999999983
C428   C 0.29283 -0.16853 0.14343 -0.08675150000000009
C431   C 0.27444 -0.16003 0.11954 0.04420950000000001
C434   C -0.3344366666667 0.4475366666667 -0.1142033333333 0.03756520000000041
C437   C 0.287 -0.2185 0.18277 0.1122154000000002
C440   C -0.3640566666667 0.40961666666670005 -0.1041033333333 -0.10998260000000036
C443   C 0.21219 -0.22543 0.12668 0.05589780000000033
C446   C 0.23187 -0.23187 0.1497 -0.05180450000000025
C449   C 0.2722 -0.2039 0.15857 0.12265929999999957
C452   C -0.3421366666667 0.4672366666667 -0.1372033333333 -0.06724439999999987
C455   C -0.3971566666667 -0.1365933333333 -0.06904333333333 0.3855690999999997
C458   C 0.18981333333329997 0.2774066666667 0.07836666666667 0.4040872000000002
C461   C 0.23405 0.26492 0.14829 -0.05620799999999981
C464   C 0.25101 0.2034 0.23688 -0.11780200000000017
C467   C 0.23119 0.28285 0.1231 0.05416889999999963
C470   C 0.1969 0.1788 0.20017 -0.08710180000000013
C473   C 0.21329 0.1723 0.22606 0.0440674999999997
C476   C 0.16703 0.21987 0.11493 0.03839210000000026
C479   C 0.20593 0.22557 0.15763 0.11158369999999973
C482   C 0.19545 0.25899 0.10603 -0.10703949999999997
C485   C 0.27288 0.24036 0.22159 0.05580440000000042
C488   C 0.25527 0.24473 0.1965 -0.051899999999999835
C491   C 0.21727 0.21443 0.1853 0.12297810000000008
C494   C 0.1718 0.2031 0.14087 -0.0672145000000004
O497   O 0.27101 0.42394 0.03879 -0.5572362000000002
O500   O -0.44845 -0.2658 -0.00791 -0.5700418000000003
O503   O 0.25859 0.45332 -0.00204 -0.5611359
O506   O -0.41398666666670003 -0.28450333333329997 0.02565666666667 -0.5542096000000001
O509   O -0.38967 -0.20151 0.02302 -0.9826554000000004
O512   O 0.07012 -0.07709 0.28798 -0.4597142000000005
O515   O 0.04559666666667 -0.04139666666667 0.3223633333333 -0.4676188000000003
O518   O -0.1210433333333 -0.07390666666666999 -0.3554166666667 -0.5496996999999997
O521   O 0.27640333333329997 -0.06215333333333001 0.01328666666667 -0.5699971999999995
O524   O -0.1092733333333 -0.1026366666667 -0.3139366666667 -0.5544279000000003
O527   O 0.2550033333333 -0.05651333333333001 -0.03334333333333 -0.5538258000000003
O530   O 0.19333333333329997 -0.1021533333333 0.006656666666667001 -0.9826453999999992
O533   O 0.4471433333333 0.05982666666667 0.02808666666667 -0.4597542000000008
O536   O 0.40860333333329996 0.08719666666666999 0.05676666666667 -0.4664094999999993
O539   O 0.09687333333333001 -0.18818333333329998 -0.07333333333333 -0.5572935999999995
O542   O 0.05429333333333001 -0.02250333333333 -0.2646033333333 -0.5655747000000009
O545   O 0.15610333333329998 -0.1239533333333 -0.07931333333333 -0.5612907000000007
O548   O -0.015006666666669999 -0.07348333333333 -0.2633233333333 -0.5615020000000008
O551   O 0.01776333333333 -0.04230333333333001 -0.3177733333333 -1.2466430000000006
O554   O 0.1309433333333 -0.02077333333333 -0.15571333333329998 -0.4606677000000001
O557   O 0.1563333333333 -0.054733333333330005 -0.19096333333329998 -0.4674101999999998
O560   O -0.24684 -0.16185 0.05663 -0.5571294000000009
O563   O 0.1177533333333 0.3504566666667 -0.07410333333333001 -0.5702201999999996
O566   O -0.30541 -0.22674 0.06196 -0.5610721000000005
O569   O 0.17399 0.4145 -0.06232 -0.5537752999999999
O572   O 0.17857333333329997 0.3459666666667 -0.04523333333333 -0.9826516000000004
O575   O -0.3148833333333 -0.2952866666667 0.17297333333329998 -0.4600740000000005
O578   O -0.2772 -0.3244 0.14517 -0.4676231000000009
O581   O 0.062323333333330004 0.2427266666667 -0.03878333333333 -0.5497838999999995
O584   O -0.21821666666670003 -0.06753333333333 0.007906666666667 -0.5655047
O587   O 0.07474333333333001 0.21334666666670002 0.002036666666667 -0.5543581999999994
O590   O -0.25268 -0.04883 -0.02565 -0.5616796999999991
O593   O -0.27699666666670003 -0.13182333333329999 -0.02301333333333 -1.2467273
O596   O -0.07012 0.07709 0.04536 -0.4611330999999996
O599   O -0.04559666666667 0.04139666666667 0.010966666666669999 -0.4660434999999996
O602   O 0.1210433333333 0.07390666666666999 -0.31124333333329995 -0.5574445000000008
O605   O 0.05693 -0.27118 -0.01329 -0.5655637999999996
O608   O 0.1092733333333 0.1026366666667 -0.35272333333329997 -0.5610181000000001
O611   O 0.07833 -0.27682 0.03334 -0.5620312999999992
O614   O 0.14 -0.23118 -0.00666 -1.2466921999999998
O617   O -0.11381 -0.39316 -0.02809 -0.4608436999999999
O620   O -0.07527 -0.42053 -0.05677 -0.4672915
O623   O 0.23646 -0.14515 0.07333 -0.5497989000000008
O626   O -0.05429333333333001 0.02250333333333 -0.40205666666670004 -0.5700547999999994
O629   O 0.17723 -0.20938 0.07931 -0.5546833000000007
O632   O 0.015006666666669999 0.07348333333333 -0.40333666666670004 -0.5535230000000002
O635   O -0.01776333333333 0.04230333333333001 -0.34888666666670004 -0.9827329000000002
O638   O 0.20239 -0.31256 0.15571 -0.46014570000000005
O641   O 0.177 -0.2786 0.19097 -0.4664312000000006
O644   O -0.41982666666670004 -0.1714833333333 -0.05663333333333 -0.5496487999999999
O647   O 0.21558 0.31621 0.07411 -0.5652975999999992
O650   O -0.36125666666670003 -0.1065933333333 -0.061963333333330005 -0.5544864
O653   O 0.15934333333329997 0.2521666666667 0.06231666666667 -0.5617105999999996
O656   O 0.15476 0.3207 0.04523 -1.2467106999999995
O659   O 0.3148833333333 0.2952866666667 0.1603566666667 -0.4607709999999994
O662   O 0.2772 0.3244 0.18817 -0.4662687000000005
O665   O -0.36391666666670003 -0.22784333333329998 -0.01529333333333 -1.2433721999999996
O668   O -0.30275 -0.10549 0.01529 -0.9785424000000004
O671   O -2.913007100597e-17 -1.456503550299e-17 -0.2874533333333 -0.9788122
O672   O -2.913007100597e-17 -1.456503550299e-17 -0.3792166666667 -1.2435259
S673   S 0.06552666666667 -0.06696666666666999 0.3177733333333 0.7739615000000004
S676   S 0.4220633333333 0.07937666666667 0.027966666666669998 0.7740293000000005
S679   S 0.1224133333333 -0.057133333333330004 -0.17239333333329998 0.7739142000000001
S682   S -0.27668 -0.2886 0.15998 0.7740498000000002
S685   S -0.06552666666667 0.06696666666666999 0.015556666666669999 0.7740193000000009
S688   S -0.08873 -0.41271 -0.02796 0.7738478000000004
S691   S 0.21092 -0.2762 0.17239 0.7740905999999992
S694   S 0.27668 0.2886 0.17335 0.7739861999999995
ZR697   ZR -0.35187 -0.2288 0.03018 2.778405499999998
ZR700   ZR 0.19414333333329997 -0.1134733333333 -0.03912333333333 2.778425900000002
ZR703   ZR -0.04300333333333001 -0.060946666666669994 -0.30197666666670003 2.7774678999999978
ZR706   ZR 0.20073 0.40322 -0.02242 2.7784401999999986
ZR709   ZR -0.31479666666670003 -0.1045333333333 -0.030183333333330002 2.7775146999999976
ZR712   ZR 0.13919 -0.21986 0.03912 2.777492500000001
ZR715   ZR 0.04300333333333001 0.060946666666669994 -0.3646933333333 2.7783845000000014
ZR718   ZR 0.1326033333333 0.2634466666667 0.02241666666667 2.7773723999999973
