# Supplementary material for: Computational Characterization of Zr-Oxide MOFs for Adsorption Applications
Source: ACS Appl Mater Interfaces. 2022 Dec 14;14(51):56938–47. doi: 10.1021/acsami.2c13391 (PMC9801377; doi:10.1021/acsami.2c13391)
Supplement: Supplementary file 6 — am2c13391_si_006.zip [file am2c13391_si_006.zip › SURJUM.cif]

data_SURJUM_H
_audit_creation_date              2019-09-19
_audit_creation_method            'Materials Studio'
_symmetry_space_group_name_H-M    'P1'
_symmetry_Int_Tables_number       1
_symmetry_cell_setting            triclinic
loop_
_symmetry_equiv_pos_as_xyz
  x,y,z
_cell_length_a                    20.8040
_cell_length_b                    20.8040
_cell_length_c                    20.8040
_cell_angle_alpha                 90.0000
_cell_angle_beta                  90.0000
_cell_angle_gamma                 90.0000
loop_
_atom_site_label
_atom_site_type_symbol
_atom_site_fract_x
_atom_site_fract_y
_atom_site_fract_z
_atom_site_charge
H1   H -0.22201 -0.13777 0.47478 0.0198762999999999
H2   H -0.3762 -0.3433 -0.44381 0.0348452
H3   H -0.41305 -0.29024 0.4997 0.0615447999999999
H4   H -0.39564 -0.26365 -0.4191 0.0558931
H5   H -0.27634 -0.36182 -0.46931 0.0132130999999999
H6   H -0.13882 -0.18326 0.4153 0.0829912
H7   H -0.07902 -0.22955 0.48103 0.0721783
H8   H -0.11452 -0.16296 0.48894 0.0204560999999999
H9   H 0.2764 -0.36181 -0.46932 0.00943
H10   H 0.10682 -0.23525 0.41744 0.0831138
H11   H 0.12333 -0.15611 0.44572 0.0354056999999999
H12   H 0.08562 -0.21176 0.49845 0.067786
H13   H 0.22369 -0.1382 0.46922 0.0112415999999999
H14   H 0.41334 -0.29054 0.49995 0.064933
H15   H 0.37619 -0.34277 -0.44224 0.0340814
H16   H 0.39343 -0.26173 -0.42017 0.0732770999999999
H17   H -0.34286 0.3762 -0.44256 0.0444594
H18   H -0.29036 0.41337 0.49999 0.0676911999999999
H19   H -0.26188 0.39335 -0.42001 0.0520232
H20   H -0.13774 0.2222 0.47506 0.020198
H21   H -0.23629 0.10571 0.41855 0.0648242
H22   H -0.21044 0.08666 0.49994 0.0845445
H23   H -0.15658 0.12367 0.44423 0.0351696
H24   H -0.36181 0.2764 -0.46934 0.0143739999999999
H25   H 0.25599 0.40889 0.41985 0.160034
H26   H 0.34692 0.37695 0.45598 0.0541513999999999
H27   H 0.28869 0.40942 -0.49673 0.0701754999999999
H28   H 0.13777 0.22275 -0.47441 0.0125319999999999
H29   H 0.21407 0.11265 -0.39867 0.2029594999999999
H30   H 0.21649 0.08592 -0.49975 0.0884703
H31   H 0.15397 0.12229 -0.46323 0.0342864
H32   H 0.36173 0.27591 0.4687 0.0039365999999999
H33   H -0.20966 -0.41337 -1e-05 0.0666577999999999
H34   H -0.23809 -0.39335 0.08001 0.0522198
H35   H -0.15712 -0.37619 0.05739 0.0448701
H36   H -0.3618 -0.22367 -0.03076 0.0140306
H37   H -0.34352 -0.12356 -0.05553 0.0396033
H38   H -0.26383 -0.10578 -0.08157 0.065647
H39   H -0.28937 -0.08662 -0.0001100000000001 0.0855827999999999
H40   H -0.13816 -0.27641 0.03058 0.018028
H41   H 0.21073 -0.41397 -0.00107 0.0551719
H42   H 0.2356 -0.39474 -0.08179 0.0522038
H43   H 0.15636 -0.37637 -0.05512 0.0328414
H44   H 0.3618 -0.22369 0.03076 0.0137237
H45   H 0.2893 -0.08603 0.00107 0.0569939999999999
H46   H 0.34362 -0.12364 0.05519 0.0335811
H47   H 0.26438 -0.10525 0.08177 0.0525657
H48   H 0.13817 -0.27633 -0.03065 0.0184083
H49   H 0.27633 0.13818 0.03071 0.0141449999999999
H50   H 0.22369 0.3618 -0.03077 0.0140375
H51   H -0.27785 0.13773 -0.02489 0.0225680999999999
H52   H -0.08572 0.28833 0.00144 0.0740294999999999
H53   H -0.10663 0.26468 0.08246 0.0648716999999999
H54   H -0.12335 0.34386 0.05435 0.0383799999999999
H55   H -0.22369 0.3618 0.03076 0.0166612999999999
H56   H -0.37605 0.15724 -0.05767 0.0388439
H57   H -0.39346 0.23822 -0.07987 0.0527421999999999
H58   H -0.41332 0.20943 7.000000000001e-05 0.0661121999999999
H59   H -0.46929 -0.27633 0.36181 0.0155520999999999
H60   H 0.41841 -0.10582 0.23615 0.0656021
H61   H 0.44448 -0.12357 0.15648 0.0390534999999999
H62   H 0.49989 -0.08657 0.21064 0.0726426999999999
H63   H 0.46924 -0.22367 0.1382 0.0130635
H64   H -0.41839 -0.39416 0.26387 0.0658798999999999
H65   H -0.49988 -0.41344 0.28932 0.0718741
H66   H -0.44455 -0.37645 0.34354 0.0372314999999999
H67   H -0.0762 -0.24658 0.37486 0.1049335999999999
H68   H -0.05274 -0.15555 0.37463 0.0533468
H69   H -0.00086 -0.21369 0.41348 0.0801391
H70   H 0.03064 -0.36183 0.22365 0.0157066
H71   H -0.00031 -0.29027 0.08696 0.0621876
H72   H 0.05621 -0.3433 0.12382 0.0358492999999999
H73   H 0.0809 -0.26365 0.10435 0.0566885999999999
H74   H -0.03069 -0.13812 0.27599 0.0105395999999999
H75   H 0.0001 -0.21064 -0.41342 0.0762000999999999
H76   H 0.08159 -0.23615 -0.39419 0.0675012
H77   H 0.05548 -0.15647 -0.37645 0.0383126
H78   H -0.02491 -0.36226 -0.22219 0.0201388999999999
H79   H -0.05649 -0.34318 -0.12394 0.0315231999999999
H80   H -0.08076 -0.26352 -0.10425 0.0571507999999999
H81   H 0.00037 -0.29047 -0.08701 0.0628351999999999
H82   H 0.03071 -0.13819 -0.27633 0.0151438999999999
H83   H 0.47477 -0.27801 -0.36221 0.0201746
H84   H -0.41912 -0.10435 -0.23637 0.0556130999999999
H85   H -0.44375 -0.12382 -0.15672 0.0348068999999999
H86   H 0.4997 -0.08696 -0.20973 0.0638467999999999
H87   H -0.46928 -0.22367 -0.13819 0.0114467999999999
H88   H 0.48103 -0.42098 -0.27044 0.0724875999999999
H89   H 0.48893 -0.38549 -0.33704 0.0209202
H90   H 0.41529 -0.36118 -0.31672 0.0822967999999999
H91   H -0.08245 0.26467 -0.10663 0.0789893
H92   H -0.05435 0.34387 -0.12336 0.0348737999999999
H93   H -0.00143 0.28835 -0.08573 0.0701142
H94   H 0.0307 0.1382 -0.2764 0.0108747
H95   H -5e-05 0.20941 -0.41334 0.0640376
H96   H 0.05789 0.15728 -0.37616 0.0299831999999999
H97   H 0.07976 0.23837 -0.39336 0.072138
H98   H -0.03068 0.36182 -0.22368 0.0158785999999999
H99   H -0.47506 0.22214 -0.13775 0.0241253
H100   H 0.41743 0.39318 -0.26477 0.0831374
H101   H 0.44577 0.37668 -0.3439 0.0339741
H102   H 0.49844 0.41438 -0.28822 0.0657868
H103   H 0.46925 0.27631 -0.3618 0.0122801999999999
H104   H -0.42009 0.10656 -0.23818 0.0722656
H105   H 0.49997 0.08664 -0.20948 0.0619328999999999
H106   H -0.44235 0.12392 -0.15723 0.0349391999999999
H107   H 0.10661 0.26465 -0.08243 0.064501
H108   H 0.12337 0.34385 -0.05444 0.0381466999999999
H109   H 0.08573 0.28839 -0.00143 0.0743755
H110   H 0.41306 0.20975 -0.00029 0.0631344999999999
H111   H 0.37618 0.15671 0.05622 0.0345579999999999
H112   H 0.39564 0.23635 0.0809 0.0550460999999999
H113   H 0.00144 0.28834 0.08572 0.0692614
H114   H 0.08246 0.26468 0.10663 0.0791039
H115   H 0.05435 0.34386 0.12335 0.0353542999999999
H116   H -0.03065 0.13819 0.2764 0.0117196
H117   H -0.05738 0.15711 0.37621 0.0412194
H118   H -0.08004 0.23807 0.39331 0.0707385
H119   H -2.999999999997e-05 0.20971 0.41341 0.0616390999999999
H120   H 0.03074 0.3618 0.22369 0.013572
H121   H 0.46927 0.27638 0.3618 0.013336
H122   H -0.44394 0.12355 0.15666 0.0434575999999999
H123   H -0.49852 0.0856 0.21092 0.0623861999999999
H124   H -0.41887 0.10773 0.23713 0.0496529999999999
H125   H -0.46937 0.22362 0.13817 0.0187612999999999
H126   H 0.44336 0.37639 0.34316 0.0313282999999999
H127   H 0.41918 0.39233 0.26252 0.0511783
H128   H 0.49862 0.41432 0.28941 0.0645892999999999
H129   H 0.37661 0.05446 0.15616 0.0363831999999999
H130   H 0.41427 0.00143 0.21156 0.0705898999999999
H131   H 0.39342 0.08241 0.23536 0.0784635
H132   H 0.22367 -0.03071 0.36181 0.0098300999999999
H133   H 0.12382 -0.05622 0.34329 0.0315212
H134   H 0.10437 -0.08091 0.26366 0.0565440999999999
H135   H 0.08696 0.0002899999999999 0.29025 0.0633829
H136   H 0.27632 0.0307 0.13818 0.0158258
H137   H 0.36224 0.47441 0.27722 0.0168595
H138   H 0.21064 -0.4999 0.08658 0.0657718
H139   H 0.23616 -0.41841 0.10584 0.0809946
H140   H 0.15648 -0.44448 0.12357 0.0353978999999999
H141   H 0.13819 -0.46926 0.22367 0.0097901999999999
H142   H 0.34603 0.46322 0.37771 0.0342738
H143   H 0.28593 0.39867 0.38735 0.2038923999999999
H144   H 0.28352 0.49975 0.41408 0.0889008
H145   H 0.36181 -0.03071 -0.22367 0.0138213
H146   H 0.21131 -0.00326 -0.40942 0.0710334
H147   H 0.24401 0.08015 -0.40888 0.1606855999999999
H148   H 0.15308 0.04402 -0.37695 0.0553685
H149   H 0.13827 0.0313 -0.27591 0.0038468
H150   H 0.34353 -0.05547 -0.12356 0.0346387
H151   H 0.26385 -0.0816 -0.10585 0.0794051
H152   H 0.28933 -0.0001100000000001 -0.08658 0.0650077999999999
H153   H 0.37463 -0.44725 -0.34444 0.0521152
H154   H 0.41349 -0.49914 -0.28631 0.080837
H155   H 0.37487 -0.42381 -0.25342 0.1044671
H156   H 0.22365 0.46936 -0.13817 0.0146752
H157   H 0.12382 0.44381 -0.1567 0.0325102
H158   H 0.10437 0.41908 -0.23633 0.0702213
H159   H 0.08695 -0.49971 -0.20976 0.0565533999999999
H160   H 0.27597 -0.46924 -0.36187 0.0046502
H161   H -0.36226 0.0249 -0.22216 0.0228895
H162   H -0.2098 0.0002599999999999 -0.41304 0.0726947
H163   H -0.23633 -0.08092 -0.39563 0.0567029999999999
H164   H -0.15669 -0.05615 -0.37621 0.0352061999999999
H165   H -0.13819 -0.0307 -0.27633 0.0136268
H166   H -0.28939 0.00142 -0.08564 0.0548393
H167   H -0.34319 0.05642 -0.1237 0.0351919
H168   H -0.2627 0.08095 -0.10757 0.0697276
H169   H -0.39428 0.41854 -0.26372 0.0684289999999999
H170   H -0.37633 0.44422 -0.34342 0.0353217
H171   H -0.41337 0.49996 -0.28958 0.0764154
H172   H -0.22361 -0.46933 -0.13819 0.0159768
H173   H -0.10667 -0.41996 -0.23807 0.0718838
H174   H -0.08661 -0.49999 -0.20969 0.06306
H175   H -0.12379 -0.44263 -0.15711 0.0434525999999999
H176   H -0.2778 0.47505 -0.36225 0.021316
H177   H -0.1382 -0.03071 0.27638 0.0111263
H178   H -0.29045 -0.00032 0.08702 0.0732867999999999
H179   H -0.26354 0.08078 0.10426 0.0576457
H180   H -0.34319 0.05646 0.12393 0.0313485
H181   H -0.36228 0.02492 0.22222 0.024193
H182   H -0.15681 -0.05655 0.3764 0.033498
H183   H -0.23739 -0.08088 0.39241 0.0715784
H184   H -0.2106 -0.00141 0.41435 0.0585748
H185   H -0.12394 -0.44351 0.15682 0.0301263
H186   H -0.08702 0.49964 0.20953 0.0618273
H187   H -0.10426 -0.41923 0.23648 0.0548165
H188   H -0.27631 0.46924 0.3618 0.0159308999999999
H189   H -0.37663 0.44559 0.34385 0.0339612
H190   H -0.3934 0.41758 0.26465 0.0775382999999999
H191   H -0.41428 0.49856 0.2884 0.0694175999999999
H192   H -0.2222 -0.47508 0.13774 0.0209335999999999
H193   H -0.40506 -0.40508 0.09494 0.3202949
H194   H 0.40508 0.40507 0.09494 0.3198006
H195   H -0.40508 0.40506 -0.09494 0.3196877
H196   H 0.40507 -0.40509 -0.09494 0.3192838
H197   H -0.40507 -0.09493 -0.40507 0.320104
H198   H 0.40507 -0.09492 0.40506 0.3200339
H199   H 0.40505 0.09492 -0.40508 0.3188334
H200   H -0.40506 0.09492 0.40506 0.3199168
H201   H -0.09494 0.40508 -0.40507 0.3200282
H202   H -0.09492 -0.40506 0.40507 0.3192819999999999
H203   H 0.09495 0.40508 0.40508 0.3187691
H204   H 0.09493 -0.40506 -0.40508 0.3196616
H205   H -0.09493 -0.09493 -0.09492 0.3198871
H206   H 0.09492 0.09494 -0.09493 0.3202857
H207   H 0.09493 -0.09493 0.09493 0.3198351
H208   H -0.09493 0.09494 0.09492 0.3198440999999999
C209   C 0.2654 0.1873 0.0171 -0.0361625999999999
C210   C 0.2654 -0.3127 -0.4829 -0.0386255000000002
C211   C -0.2346 -0.3127 0.0171 -0.1029349000000001
C212   C -0.2075 -0.3778 0.0397 0.0261149999999998
C213   C -0.2654 0.3127 -0.4829 -0.107761
C214   C -0.2925 0.3778 -0.4603 0.0242509000000001
C215   C -0.2654 0.1873 -0.0171 -0.0367848999999997
C216   C 0.2346 -0.3127 -0.0171 -0.1066916000000004
C217   C 0.2075 -0.3778 -0.0397 0.0474500000000004
C218   C 0.2654 0.3127 0.4829 -0.0467482999999999
C219   C 0.2925 0.3778 0.4603 -0.1497022000000001
C220   C -0.2346 -0.1873 0.4829 -0.0599204999999996
C221   C 0.0171 0.2654 0.1873 -0.0920708000000001
C222   C 0.0397 0.2925 0.1222 -0.0032854999999996
C223   C 0.0171 -0.2346 -0.3127 -0.0959991000000002
C224   C 0.0397 -0.2075 -0.3778 -0.0002909000000004
C225   C -0.4829 -0.2654 0.3127 -0.0329588000000002
C226   C -0.4829 0.2346 -0.1873 -0.0388334999999999
C227   C 0.4829 -0.2654 -0.3127 -0.0589816
C228   C -0.0171 0.2654 -0.1873 -0.0913972000000002
C229   C -0.0397 0.2925 -0.1222 -0.0016502000000002
C230   C -0.0171 -0.2346 0.3127 -0.0889511
C231   C -0.0397 -0.2075 0.3778 -0.0364940999999996
C232   C 0.4829 0.2654 0.3127 -0.0309219
C233   C -0.3127 0.0171 -0.2346 -0.0363072000000004
C234   C -0.1873 -0.4829 0.2346 -0.0991771000000003
C235   C -0.1222 -0.4603 0.2075 0.0413812
C236   C 0.3127 0.0171 0.2346 -0.0907534999999999
C237   C 0.3778 0.0397 0.2075 -0.0045529999999995
C238   C 0.3127 -0.4829 -0.2654 -0.0870972999999999
C239   C 0.3778 -0.4603 -0.2925 -0.0373459
C240   C -0.3127 0.4829 -0.2654 -0.0899789999999995
C241   C -0.3778 0.4603 -0.2925 -0.0021444999999999
C242   C -0.1873 -0.0171 0.2654 -0.0327624000000001
C243   C 0.3127 -0.0171 -0.2346 -0.0326123000000002
C244   C 0.3127 0.4829 0.2654 -0.0337407
C245   C 0.1873 0.2654 -0.0171 -0.0924955
C246   C 0.1222 0.2925 -0.0397 -0.0021485999999999
C247   C 0.1873 -0.2346 0.4829 -0.0846058000000002
C248   C 0.1222 -0.2075 0.4603 -0.0112500999999998
C249   C -0.3127 -0.2346 -0.0171 -0.0295065000000001
C250   C -0.1873 0.2346 0.4829 -0.0330868000000004
C251   C 0.1873 0.2346 -0.4829 -0.0310375
C252   C -0.3127 -0.2654 -0.4829 -0.1083996999999996
C253   C -0.3778 -0.2925 -0.4603 0.0374347999999997
C254   C -0.1873 0.2654 0.0171 -0.1020421000000002
C255   C -0.1222 0.2925 0.0397 0.0033621999999997
C256   C 0.3127 -0.2346 0.0171 -0.0317271999999997
C257   C -0.2346 -0.4829 -0.1873 -0.0282286000000002
C258   C -0.2654 0.0171 0.1873 -0.0998248000000003
C259   C -0.2925 0.0397 0.1222 0.0281367000000001
C260   C 0.2346 0.0171 -0.3127 -0.0398882
C261   C 0.2075 0.0397 -0.3778 -0.1518997000000004
C262   C 0.2346 -0.4829 0.1873 -0.0908307999999999
C263   C 0.2075 -0.4603 0.1222 0.0008559000000003
C264   C -0.2654 0.4829 0.3127 -0.0266345000000001
C265   C 0.2346 -0.0171 0.3127 -0.0385635999999998
C266   C 0.2346 0.4829 -0.1873 -0.0365935999999997
C267   C -0.2346 -0.0171 -0.3127 -0.1052705999999998
C268   C -0.2075 -0.0397 -0.3778 0.0289340999999998
C269   C 0.0171 0.1873 -0.2654 -0.0343695000000003
C270   C 0.0171 -0.3127 0.2346 -0.0351128999999996
C271   C -0.4829 0.1873 0.2346 -0.1056064000000001
C272   C -0.4603 0.1222 0.2075 0.0285831999999999
C273   C -0.4829 -0.1873 -0.2346 -0.1018435000000002
C274   C -0.4603 -0.1222 -0.2075 0.0340787999999996
C275   C -0.0171 0.1873 0.2654 -0.0333445000000001
C276   C -0.0171 -0.3127 -0.2346 -0.0337063999999998
C277   C 0.4829 -0.1873 0.2346 -0.0865239999999998
C278   C 0.4603 -0.1222 0.2075 0.0015847999999998
C279   C 0.4829 0.3127 -0.2654 -0.0931670999999996
C280   C 0.4603 0.3778 -0.2925 -0.0061067000000001
C281   C -0.2654 -0.1873 -0.0171 -0.0895105999999996
C282   C -0.2925 -0.1222 -0.0397 -0.0067016000000004
C283   C 0.2346 -0.1873 0.4829 -0.0364513000000004
C284   C 0.2346 0.3127 -0.0171 -0.0325778999999997
C285   C -0.2346 0.1873 0.4829 -0.0900382000000004
C286   C -0.2075 0.1222 0.4603 -0.0043239000000001
C287   C 0.2654 -0.1873 0.0171 -0.1023246999999996
C288   C 0.2925 -0.1222 0.0397 0.0419339
C289   C -0.2346 0.3127 0.0171 -0.0217121000000002
C290   C -0.2654 -0.3127 -0.4829 -0.0236752999999998
C291   C 0.2346 0.1873 -0.4829 -0.0474233000000001
C292   C 0.2075 0.1222 -0.4603 -0.1526991999999998
C293   C -0.0171 -0.2654 -0.1873 -0.098859
C294   C -0.0397 -0.2925 -0.1222 0.0375851999999996
C295   C -0.0171 0.2346 0.3127 -0.0975302999999998
C296   C -0.0397 0.2075 0.3778 0.0181158000000003
C297   C 0.4829 0.2654 -0.3127 -0.0291499000000001
C298   C 0.4829 -0.2346 0.1873 -0.0314445000000001
C299   C -0.4829 -0.2346 -0.1873 -0.0295262000000002
C300   C 0.0171 -0.2654 0.1873 -0.1028250999999995
C301   C 0.0397 -0.2925 0.1222 0.0359201000000002
C302   C 0.0171 0.2346 -0.3127 -0.0964809000000004
C303   C 0.0397 0.2075 -0.3778 0.0237964000000001
C304   C -0.4829 0.2346 0.1873 -0.0351071999999996
C305   C -0.1873 -0.0171 -0.2654 -0.0264585999999997
C306   C 0.1873 -0.0171 0.2654 -0.0945144999999998
C307   C 0.1222 -0.0397 0.2925 0.0385426000000004
C308   C 0.1873 0.4829 -0.2346 -0.0993614999999996
C309   C 0.1222 0.4603 -0.2075 0.0336619000000002
C310   C -0.3127 0.4829 0.2654 -0.0951769000000002
C311   C -0.3778 0.4603 0.2925 0.0009376999999997
C312   C -0.1873 -0.4829 -0.2346 -0.1004167999999996
C313   C -0.1222 -0.4603 -0.2075 0.0164637
C314   C 0.1873 0.0171 -0.2654 -0.0439347000000003
C315   C 0.1873 -0.4829 0.2346 -0.0337218000000003
C316   C -0.3127 0.0171 0.2346 -0.0372471
C317   C -0.1873 -0.2654 0.0171 -0.0347910999999996
C318   C 0.3127 -0.2654 -0.4829 -0.0929577000000003
C319   C 0.3778 -0.2925 -0.4603 0.0169236000000001
C320   C 0.3127 0.2346 0.0171 -0.0960953
C321   C 0.3778 0.2075 0.0397 0.0373296999999999
C322   C -0.3127 0.2654 -0.4829 -0.0237480999999997
C323   C -0.1873 -0.2346 0.4829 -0.0599104999999999
C324   C -0.1222 -0.2075 0.4603 -0.0066192000000002
C325   C 0.3127 0.2654 0.4829 -0.0399871999999996
C326   C 0.1873 -0.2654 -0.0171 -0.0352110000000003
C327   C -0.3127 0.2346 -0.0171 -0.1026755000000001
C328   C -0.3778 0.2075 -0.0397 0.0278391999999998
C329   C -0.2654 0.4829 -0.3127 -0.0364617000000002
C330   C 0.2654 -0.0171 -0.1873 -0.0927787000000002
C331   C 0.2925 -0.0397 -0.1222 0.0061194999999996
C332   C 0.2654 0.4829 0.3127 -0.0434400000000003
C333   C 0.2925 0.4603 0.3778 -0.154001
C334   C -0.2346 -0.0171 0.3127 -0.0992319999999997
C335   C -0.2075 -0.0397 0.3778 0.0176889999999998
C336   C 0.2654 0.0171 0.1873 -0.0330281000000001
C337   C 0.2654 -0.4829 -0.3127 -0.0410871000000003
C338   C -0.2346 -0.4829 0.1873 -0.0389166000000003
C339   C -0.2654 0.0171 -0.1873 -0.1014080999999995
C340   C -0.2925 0.0397 -0.1222 0.0223446000000002
C341   C -0.0171 -0.1873 0.2654 -0.0379141
C342   C -0.0171 0.3127 -0.2346 -0.0368411999999995
C343   C 0.4829 0.3127 0.2654 -0.1046011
C344   C 0.4603 0.3778 0.2925 0.0323735000000002
C345   C 0.4829 -0.3127 -0.2654 -0.0616250999999996
C346   C 0.4603 -0.3778 -0.2925 -0.0064786000000003
C347   C 0.0171 -0.1873 -0.2654 -0.0252603000000002
C348   C 0.0171 0.3127 0.2346 -0.0311709000000002
C349   C -0.4829 0.1873 -0.2346 -0.0957021999999998
C350   C -0.4603 0.1222 -0.2075 0.0219297999999996
C351   C -0.4829 -0.3127 0.2654 -0.0886566999999995
C352   C -0.4603 -0.3778 0.2925 0.0068061999999997
C353   C 0.15168 0.15168 0.0 0.3721281000000003
C354   C 0.20263 0.20263 0.0 -0.0437595999999995
C355   C 0.15168 -0.34832 0.5 0.3727403999999996
C356   C 0.20263 -0.29737 0.5 -0.0423664999999999
C357   C -0.34832 0.15168 0.5 0.3730807
C358   C -0.29737 0.20263 0.5 -0.0521614000000001
C359   C -0.34832 -0.34832 0.0 0.3683762000000001
C360   C -0.29737 -0.29737 0.0 -0.0468463999999997
C361   C -0.15168 -0.15168 0.0 0.3731897000000002
C362   C -0.20263 -0.20263 0.0 -0.0488300999999999
C363   C -0.15168 0.34832 0.5 0.3691509000000001
C364   C -0.20263 0.29737 0.5 -0.0455943999999997
C365   C 0.34832 -0.15168 0.5 0.3710960999999999
C366   C 0.29737 -0.20263 0.5 -0.0449536000000003
C367   C 0.34832 0.34832 0.0 0.3710816000000001
C368   C 0.29737 0.29737 0.0 -0.0519787000000002
C369   C -0.15168 0.15168 0.0 0.3726412000000003
C370   C -0.20263 0.20263 0.0 -0.0465382999999999
C371   C -0.15168 -0.34832 0.5 0.3801619
C372   C -0.20263 -0.29737 0.5 -0.0665940999999996
C373   C 0.34832 0.15168 0.5 0.3670564
C374   C 0.29737 0.20263 0.5 -0.0470000999999999
C375   C 0.34832 -0.34832 0.0 0.3700235000000003
C376   C 0.29737 -0.29737 0.0 -0.0504791000000004
C377   C 0.15168 -0.15168 0.0 0.3721565
C378   C 0.20263 -0.20263 0.0 -0.0555513999999996
C379   C 0.15168 0.34832 0.5 0.3657053000000001
C380   C 0.20263 0.29737 0.5 -0.0433583000000004
C381   C -0.34832 -0.15168 0.5 0.3713949999999997
C382   C -0.29737 -0.20263 0.5 -0.0472948000000004
C383   C -0.34832 0.34832 0.0 0.3701366999999997
C384   C -0.29737 0.29737 0.0 -0.0547687000000003
C385   C 3.08148791102e-33 0.15168 0.15168 0.3730555999999998
C386   C -1.54074395551e-33 0.20263 0.20263 -0.0464611000000001
C387   C -6.162975822039e-33 -0.34832 -0.34832 0.3723839
C388   C -3.08148791102e-33 -0.29737 -0.29737 -0.0442188999999997
C389   C 0.5 0.15168 -0.34832 0.3714292999999999
C390   C 0.5 0.20263 -0.29737 -0.0542166999999995
C391   C 0.5 -0.34832 0.15168 0.3706956999999997
C392   C 0.5 -0.29737 0.20263 -0.0437183000000001
C393   C -3.08148791102e-33 -0.15168 -0.15168 0.3719929000000004
C394   C -3.08148791102e-33 -0.20263 -0.20263 -0.0595106000000003
C395   C 6.162975822039e-33 0.34832 0.34832 0.3713180999999999
C396   C 3.08148791102e-33 0.29737 0.29737 -0.0496819999999997
C397   C 0.5 -0.15168 0.34832 0.3712948999999996
C398   C 0.5 -0.20263 0.29737 -0.0452652999999996
C399   C 0.5 0.34832 -0.15168 0.3715375999999999
C400   C 0.5 0.29737 -0.20263 -0.0447692999999995
C401   C 3.08148791102e-33 -0.15168 0.15168 0.3710713999999999
C402   C -1.54074395551e-33 -0.20263 0.20263 -0.0518837000000003
C403   C -6.162975822039e-33 0.34832 -0.34832 0.3727406000000002
C404   C -3.08148791102e-33 0.29737 -0.29737 -0.0508065000000002
C405   C 0.5 -0.15168 -0.34832 0.3714117000000003
C406   C 0.5 -0.20263 -0.29737 -0.0499406999999996
C407   C 0.5 0.34832 0.15168 0.3705331999999997
C408   C 0.5 0.29737 0.20263 -0.0485923000000001
C409   C -3.08148791102e-33 0.15168 -0.15168 0.3708942000000004
C410   C -3.08148791102e-33 0.20263 -0.20263 -0.0444190999999998
C411   C 6.162975822039e-33 -0.34832 0.34832 0.3620523000000002
C412   C 3.08148791102e-33 -0.29737 0.29737 -0.0494016000000003
C413   C 0.5 0.15168 0.34832 0.3688221
C414   C 0.5 0.20263 0.29737 -0.0458271000000003
C415   C 0.5 -0.34832 -0.15168 0.3788261999999998
C416   C 0.5 -0.29737 -0.20263 -0.0610863000000003
C417   C 0.15168 4.622231866529e-33 0.15168 0.3721417999999996
C418   C 0.20263 -4.622231866529e-33 0.20263 -0.0550538999999998
C419   C 0.15168 0.5 -0.34832 0.3706543
C420   C 0.20263 0.5 -0.29737 -0.0471951999999999
C421   C -0.34832 -9.244463733059e-33 -0.34832 0.3728028999999999
C422   C -0.29737 -3.08148791102e-33 -0.29737 -0.0527436999999997
C423   C -0.34832 0.5 0.15168 0.3707026000000004
C424   C -0.29737 0.5 0.20263 -0.0484657000000003
C425   C -0.15168 -4.622231866529e-33 -0.15168 0.3705221999999999
C426   C -0.20263 -3.08148791102e-33 -0.20263 -0.0543243999999996
C427   C -0.15168 0.5 0.34832 0.3705467000000002
C428   C -0.20263 0.5 0.29737 -0.0557724000000003
C429   C 0.34832 3.08148791102e-33 0.34832 0.3718827999999998
C430   C 0.29737 3.08148791102e-33 0.29737 -0.0441826
C431   C 0.34832 0.5 -0.15168 0.3620498999999997
C432   C 0.29737 0.5 -0.20263 -0.0478715000000002
C433   C 0.15168 0.0 -0.15168 0.3698413
C434   C 0.20263 3.08148791102e-33 -0.20263 -0.0420115
C435   C 0.15168 0.5 0.34832 0.3679949000000002
C436   C 0.20263 0.5 0.29737 -0.0496511999999995
C437   C -0.34832 -6.162975822039e-33 0.34832 0.3697109000000003
C438   C -0.29737 -6.162975822039e-33 0.29737 -0.0502738000000002
C439   C -0.34832 0.5 -0.15168 0.3723248999999997
C440   C -0.29737 0.5 -0.20263 -0.0475897999999999
C441   C -0.15168 -4.622231866529e-33 0.15168 0.3716863000000003
C442   C -0.20263 -7.703719777549001e-33 0.20263 -0.0523411999999998
C443   C -0.15168 0.5 -0.34832 0.3693115000000002
C444   C -0.20263 0.5 -0.29737 -0.0501759000000001
C445   C 0.34832 6.162975822039e-33 -0.34832 0.3660924999999997
C446   C 0.29737 6.162975822039e-33 -0.29737 -0.0476159000000002
C447   C 0.34832 0.5 0.15168 0.3708245000000003
C448   C 0.29737 0.5 0.20263 -0.0452332999999995
O449   O 0.17071 0.09364 0.0 -0.5523564000000007
O450   O 0.17071 -0.40636 0.5 -0.5508565000000001
O451   O -0.32929 0.09364 0.5 -0.5554387999999992
O452   O -0.32929 -0.40636 0.0 -0.5544525999999994
O453   O -0.17071 -0.09364 0.0 -0.5525827999999997
O454   O -0.17071 0.40636 0.5 -0.5523904999999996
O455   O 0.32929 -0.09364 0.5 -0.5520911000000002
O456   O 0.32929 0.40636 0.0 -0.5552358000000002
O457   O -0.17071 0.09364 0.0 -0.5547024
O458   O -0.17071 -0.40636 0.5 -0.5518072000000007
O459   O 0.32929 0.09364 0.5 -0.5577874999999999
O460   O 0.32929 -0.40636 0.0 -0.5542318999999996
O461   O 0.17071 -0.09364 0.0 -0.5516725999999998
O462   O 0.17071 0.40636 0.5 -0.5540874999999996
O463   O -0.32929 -0.09364 0.5 -0.5574724
O464   O -0.32929 0.40636 0.0 -0.5515480000000004
O465   O 2.311115933265e-33 0.17071 0.09364 -0.5577909999999999
O466   O -6.162975822039e-33 -0.32929 -0.40636 -0.5548979000000003
O467   O 0.5 0.17071 -0.40636 -0.5512271000000002
O468   O 0.5 -0.32929 0.09364 -0.5540410999999992
O469   O 7.703719777549e-34 -0.17071 -0.09364 -0.5535431000000006
O470   O 6.162975822039e-33 0.32929 0.40636 -0.5564294000000007
O471   O 0.5 -0.17071 0.40636 -0.5549824999999995
O472   O 0.5 0.32929 -0.09364 -0.5501494999999998
O473   O 2.311115933265e-33 -0.17071 0.09364 -0.5505391999999993
O474   O -6.162975822039e-33 0.32929 -0.40636 -0.5539223999999994
O475   O 0.5 -0.17071 -0.40636 -0.5571797000000007
O476   O 0.5 0.32929 0.09364 -0.5519332000000006
O477   O 7.703719777549e-34 0.17071 -0.09364 -0.5577076000000005
O478   O 6.162975822039e-33 -0.32929 0.40636 -0.5555631999999999
O479   O 0.5 0.17071 0.40636 -0.5510237999999994
O480   O 0.5 -0.32929 -0.09364 -0.5525724000000007
O481   O 0.09364 -3.08148791102e-33 0.17071 -0.5496353999999997
O482   O 0.09364 0.5 -0.32929 -0.5537480000000006
O483   O -0.40636 -9.244463733059e-33 -0.32929 -0.5567205000000008
O484   O -0.40636 0.5 0.17071 -0.5557225999999993
O485   O -0.09364 3.08148791102e-33 -0.17071 -0.5472601000000008
O486   O -0.09364 0.5 0.32929 -0.5519026
O487   O 0.40636 3.08148791102e-33 0.32929 -0.5564774999999997
O488   O 0.40636 0.5 -0.17071 -0.5557634999999994
O489   O 0.09364 3.08148791102e-33 -0.17071 -0.5538174999999992
O490   O 0.09364 0.5 0.32929 -0.5524903000000005
O491   O -0.40636 -3.08148791102e-33 0.32929 -0.5498736999999991
O492   O -0.40636 0.5 -0.17071 -0.5564271000000005
O493   O -0.09364 -1.54074395551e-33 0.17071 -0.5554068000000001
O494   O -0.09364 0.5 -0.32929 -0.5560738999999995
O495   O 0.40636 6.162975822039e-33 -0.32929 -0.5533765000000006
O496   O 0.40636 0.5 0.17071 -0.5536223000000007
O497   O 0.09364 0.17071 0.0 -0.555517
O498   O 0.09364 -0.32929 0.5 -0.5579742999999997
O499   O -0.40636 0.17071 0.5 -0.5527805000000008
O500   O -0.40636 -0.32929 0.0 -0.5526134000000003
O501   O -0.09364 -0.17071 0.0 -0.5542405000000006
O502   O -0.09364 0.32929 0.5 -0.5553025999999992
O503   O 0.40636 -0.17071 0.5 -0.5555149000000004
O504   O 0.40636 0.32929 0.0 -0.5521062000000008
O505   O 0.09364 -0.17071 0.0 -0.5535078000000002
O506   O 0.09364 0.32929 0.5 -0.5548705999999992
O507   O -0.40636 -0.17071 0.5 -0.5494605000000004
O508   O -0.40636 0.32929 0.0 -0.5552714000000005
O509   O -0.09364 0.17071 0.0 -0.5514708000000006
O510   O -0.09364 -0.32929 0.5 -0.5547684999999998
O511   O 0.40636 0.17071 0.5 -0.5532977999999993
O512   O 0.40636 -0.32929 0.0 -0.5521104000000001
O513   O 0.17071 3.851859888774e-33 -0.09364 -0.5551666999999991
O514   O 0.17071 0.5 0.40636 -0.5583481999999993
O515   O -0.32929 -9.244463733059e-33 0.40636 -0.5562936999999994
O516   O -0.32929 0.5 -0.09364 -0.5529089999999997
O517   O -0.17071 -1.54074395551e-33 0.09364 -0.5529451999999999
O518   O -0.17071 0.5 -0.40636 -0.5518982999999995
O519   O 0.32929 9.244463733059e-33 -0.40636 -0.5557727000000003
O520   O 0.32929 0.5 0.09364 -0.5542090000000002
O521   O -0.17071 1.54074395551e-33 -0.09364 -0.5586894000000004
O522   O -0.17071 0.5 0.40636 -0.5545758000000003
O523   O 0.32929 9.244463733059e-33 0.40636 -0.5515734999999999
O524   O 0.32929 0.5 -0.09364 -0.5499036000000004
O525   O 0.17071 -1.54074395551e-33 0.09364 -0.5550843000000008
O526   O 0.17071 0.5 -0.40636 -0.5543595000000003
O527   O -0.32929 6.162975822039e-33 -0.40636 -0.5502050999999994
O528   O -0.32929 0.5 0.09364 -0.5513037999999995
O529   O -1.54074395551e-33 0.09364 -0.17071 -0.5489967999999994
O530   O 6.162975822039e-33 -0.40636 0.32929 -0.5495471999999992
O531   O 0.5 0.09364 0.32929 -0.5552963000000002
O532   O 0.5 -0.40636 -0.17071 -0.5541573999999994
O533   O 1.54074395551e-33 -0.09364 0.17071 -0.5553518000000004
O534   O -3.08148791102e-33 0.40636 -0.32929 -0.5531967000000009
O535   O 0.5 -0.09364 -0.32929 -0.5493041999999999
O536   O 0.5 0.40636 0.17071 -0.5526631999999996
O537   O 1.54074395551e-33 0.09364 0.17071 -0.5497767000000007
O538   O -3.08148791102e-33 -0.40636 -0.32929 -0.5550484999999998
O539   O 0.5 0.09364 -0.32929 -0.5557105
O540   O 0.5 -0.40636 0.17071 -0.5533835000000007
O541   O -1.54074395551e-33 -0.09364 -0.17071 -0.5537936000000006
O542   O 6.162975822039e-33 0.40636 0.32929 -0.5506767000000004
O543   O 0.5 -0.09364 0.32929 -0.5535122000000001
O544   O 0.5 0.40636 -0.17071 -0.5573817999999999
O545   O 0.06744 0.06744 0.06744 -1.2491514000000006
O546   O 0.06744 -0.43256 -0.43256 -1.0257971
O547   O -0.43256 0.06744 -0.43256 -1.2490346
O548   O -0.43256 -0.43256 0.06744 -1.0263083000000002
O549   O -0.06744 -0.06744 0.06744 -1.2490786000000007
O550   O -0.06744 0.43256 -0.43256 -1.0260979
O551   O 0.43256 -0.06744 -0.43256 -1.2491477999999994
O552   O 0.43256 0.43256 0.06744 -1.0260162000000008
O553   O -0.06744 0.06744 -0.06744 -1.2503914999999992
O554   O -0.06744 -0.43256 0.43256 -1.0261820999999998
O555   O 0.43256 0.06744 0.43256 -1.2497118999999994
O556   O 0.43256 -0.43256 -0.06744 -1.0263536999999996
O557   O 0.06744 -0.06744 -0.06744 -1.2488025
O558   O 0.06744 0.43256 0.43256 -1.0256293000000003
O559   O -0.43256 -0.06744 0.43256 -1.2492547999999992
O560   O -0.43256 0.43256 -0.06744 -1.0260557000000006
O561   O 0.06744 0.06744 -0.06744 -1.0260084999999997
O562   O 0.06744 -0.43256 0.43256 -1.2502119
O563   O -0.43256 0.06744 0.43256 -1.0263133
O564   O -0.43256 -0.43256 -0.06744 -1.2483854999999997
O565   O -0.06744 -0.06744 -0.06744 -1.0261455999999995
O566   O -0.06744 0.43256 0.43256 -1.2486314000000007
O567   O 0.43256 -0.06744 0.43256 -1.0258832000000009
O568   O 0.43256 0.43256 -0.06744 -1.2496176000000006
O569   O 0.06744 -0.06744 0.06744 -1.0264670000000002
O570   O 0.06744 0.43256 -0.43256 -1.2493911000000004
O571   O -0.43256 -0.06744 -0.43256 -1.0267108999999994
O572   O -0.43256 0.43256 0.06744 -1.2500636000000007
O573   O -0.06744 0.06744 0.06744 -1.0263217999999998
O574   O -0.06744 -0.43256 -0.43256 -1.2490355999999991
O575   O 0.43256 0.06744 -0.43256 -1.0255829
O576   O 0.43256 -0.43256 0.06744 -1.2484681999999996
ZR577   ZR 0.11895 0.0 0.0 2.731646699999999
ZR578   ZR 0.11895 0.5 0.5 2.730367700000002
ZR579   ZR -0.38105 0.0 0.5 2.731131699999999
ZR580   ZR -0.38105 0.5 0.0 2.732061600000001
ZR581   ZR -0.11895 0.0 0.0 2.7312715999999995
ZR582   ZR -0.11895 0.5 0.5 2.7319894999999974
ZR583   ZR 0.38105 0.0 0.5 2.730255800000002
ZR584   ZR 0.38105 0.5 0.0 2.731665399999997
ZR585   ZR 0.0 0.11895 0.0 2.7307102999999984
ZR586   ZR 0.0 -0.38105 0.5 2.7291158000000024
ZR587   ZR 0.5 0.11895 0.5 2.732280699999997
ZR588   ZR 0.5 -0.38105 0.0 2.7324933000000016
ZR589   ZR 0.0 -0.11895 0.0 2.731424699999998
ZR590   ZR 0.0 0.38105 0.5 2.7317727000000005
ZR591   ZR 0.5 -0.11895 0.5 2.731882800000001
ZR592   ZR 0.5 0.38105 0.0 2.7317152999999976
ZR593   ZR 0.0 -1.54074395551e-33 0.11895 2.731843699999999
ZR594   ZR -6.162975822039e-33 0.5 -0.38105 2.731734099999997
ZR595   ZR 0.5 -3.08148791102e-33 -0.38105 2.7318029999999998
ZR596   ZR 0.5 0.5 0.11895 2.730967800000002
ZR597   ZR 0.0 1.54074395551e-33 -0.11895 2.732381199999999
ZR598   ZR 6.162975822039e-33 0.5 0.38105 2.731924
ZR599   ZR 0.5 3.08148791102e-33 0.38105 2.7310813
ZR600   ZR 0.5 0.5 -0.11895 2.7289393000000004
