# Supplementary material for: Computational Characterization of Zr-Oxide MOFs for Adsorption Applications
Source: ACS Appl Mater Interfaces. 2022 Dec 14;14(51):56938–47. doi: 10.1021/acsami.2c13391 (PMC9801377; doi:10.1021/acsami.2c13391)
Supplement: Supplementary file 6 — am2c13391_si_006.zip [file am2c13391_si_006.zip › TOJNEN.cif]

data_TOJNEN_H
_audit_creation_date              2020-06-04
_audit_creation_method            'Materials Studio'
_symmetry_space_group_name_H-M    'P-43M'
_symmetry_Int_Tables_number       215
_symmetry_cell_setting            cubic
loop_
_symmetry_equiv_pos_as_xyz
  x,y,z
  -x,-y,z
  -x,y,-z
  x,-y,-z
  z,x,y
  z,-x,-y
  -z,-x,y
  -z,x,-y
  y,z,x
  -y,z,-x
  y,-z,-x
  -y,-z,x
  y,x,z
  -y,-x,z
  y,-x,-z
  -y,x,-z
  x,z,y
  -x,z,-y
  -x,-z,y
  x,-z,-y
  z,y,x
  z,-y,-x
  -z,y,-x
  -z,-y,x
_cell_length_a                    15.7838
_cell_length_b                    15.7838
_cell_length_c                    15.7838
_cell_angle_alpha                 90.0000
_cell_angle_beta                  90.0000
_cell_angle_gamma                 90.0000
loop_
_atom_site_label
_atom_site_type_symbol
_atom_site_fract_x
_atom_site_fract_y
_atom_site_fract_z
_atom_site_charge
H1   H -0.3794 -0.3794 -0.3794 0.29005400000000003
H5   H 0.1206 0.3794 0.1206 0.2877031
C17   C 0.2499 0.0 -0.3151 0.10379749999999976
C41   C 0.2499 -0.5 0.1849 0.10389840000000028
C65   C -0.2501 0.0 0.1849 0.1037385999999998
C89   C -0.2501 -0.5 -0.3151 0.10386269999999964
O113   O 0.2415 0.0 -0.3908 -0.4590265000000002
O137   O 0.2415 -0.5 0.1092 -0.4591051000000004
O161   O -0.2585 0.0 0.1092 -0.4589975000000006
O185   O -0.2585 -0.5 -0.3908 -0.4591767999999998
O209   O 0.0844 0.0844 -0.4156 -1.2993185
O221   O 0.0844 0.0844 0.4156 -1.0253095000000003
O233   O -0.4156 -0.4156 -0.4156 -1.0264059999999997
O237   O -0.4156 -0.4156 0.4156 -1.3003093999999995
ZR241   ZR 0.15815 0.0 -0.5 2.7788283000000007
ZR253   ZR -0.34185 0.0 0.0 2.778874100000003
ZR259   ZR -0.34185 -0.5 -0.5 2.779128499999999
