# Supplementary material for: Computational Characterization of Zr-Oxide MOFs for Adsorption Applications
Source: ACS Appl Mater Interfaces. 2022 Dec 14;14(51):56938–47. doi: 10.1021/acsami.2c13391 (PMC9801377; doi:10.1021/acsami.2c13391)
Supplement: Supplementary file 6 — am2c13391_si_006.zip [file am2c13391_si_006.zip › UiO-67.cif]

data_UiO-67_H
_audit_creation_date              2020-05-20
_audit_creation_method            'Materials Studio'
_symmetry_space_group_name_H-M    'F23'
_symmetry_Int_Tables_number       196
_symmetry_cell_setting            cubic
loop_
_symmetry_equiv_pos_as_xyz
  x,y,z
  -x,-y,z
  -x,y,-z
  x,-y,-z
  z,x,y
  z,-x,-y
  -z,-x,y
  -z,x,-y
  y,z,x
  -y,z,-x
  y,-z,-x
  -y,-z,x
  x,y+1/2,z+1/2
  -x,-y+1/2,z+1/2
  -x,y+1/2,-z+1/2
  x,-y+1/2,-z+1/2
  z,x+1/2,y+1/2
  z,-x+1/2,-y+1/2
  -z,-x+1/2,y+1/2
  -z,x+1/2,-y+1/2
  y,z+1/2,x+1/2
  -y,z+1/2,-x+1/2
  y,-z+1/2,-x+1/2
  -y,-z+1/2,x+1/2
  x+1/2,y,z+1/2
  -x+1/2,-y,z+1/2
  -x+1/2,y,-z+1/2
  x+1/2,-y,-z+1/2
  z+1/2,x,y+1/2
  z+1/2,-x,-y+1/2
  -z+1/2,-x,y+1/2
  -z+1/2,x,-y+1/2
  y+1/2,z,x+1/2
  -y+1/2,z,-x+1/2
  y+1/2,-z,-x+1/2
  -y+1/2,-z,x+1/2
  x+1/2,y+1/2,z
  -x+1/2,-y+1/2,z
  -x+1/2,y+1/2,-z
  x+1/2,-y+1/2,-z
  z+1/2,x+1/2,y
  z+1/2,-x+1/2,-y
  -z+1/2,-x+1/2,y
  -z+1/2,x+1/2,-y
  y+1/2,z+1/2,x
  -y+1/2,z+1/2,-x
  y+1/2,-z+1/2,-x
  -y+1/2,-z+1/2,x
_cell_length_a                    27.0942
_cell_length_b                    27.0942
_cell_length_c                    27.0942
_cell_angle_alpha                 90.0000
_cell_angle_beta                  90.0000
_cell_angle_gamma                 90.0000
loop_
_atom_site_type_symbol
_atom_site_fract_x
_atom_site_fract_y
_atom_site_fract_z
_atom_site_U_iso_or_equiv
_atom_site_adp_type
_atom_site_occupancy
_atom_site_charge
H 0.393 -0.7861 -0.527 0.0 Uiso 1.0 0.026241900000000005

H 0.32855 -0.72135 -0.5308 0.0 Uiso 1.0 0.015499700000000002

H 0.39285 -0.51475 -0.2159 0.0 Uiso 1.0 0.0255852

H 0.32788 -0.51477 -0.28012 0.0 Uiso 1.0 0.0139473

H 0.5726 -0.9274 -0.5726 0.0 Uiso 1.0 0.0201111

C 0.31858000000000003 -0.50443 -0.24258000000000002 0.0 Uiso 1.0 -0.0314238

C 0.35515 -0.505 -0.20655 0.0 Uiso 1.0 0.37539859999999997

C 0.26921999999999996 -0.26952 -0.00798 0.0 Uiso 1.0 -0.1131029

C 0.38167 -0.38247 -0.00343 0.0 Uiso 1.0 0.0437074

C 0.31863 -0.75858 -0.51972 0.0 Uiso 1.0 0.0184626

C 0.35491999999999996 -0.79482 -0.51817 0.0 Uiso 1.0 -0.0300664

C 0.34265 -0.3435 -0.00585 0.0 Uiso 1.0 -0.5588625

O 0.03828 -0.03828 -0.03828 0.0 Uiso 1.0 -0.5669371

O 0.42643000000000003 -0.8682700000000001 -0.50367 0.0 Uiso 1.0 0.2454448

O 0.42715 -0.49955 -0.1326 0.0 Uiso 1.0 -0.9314177

O 0.9479299999999999 -0.9479299999999999 -0.9479299999999999 0.0 Uiso 1.0 -1.2578937

Zr 0.5 -0.5 -0.9068 0.0 Uiso 1.0 2.8187882999999996
