# Supplementary material for: Computational Characterization of Zr-Oxide MOFs for Adsorption Applications
Source: ACS Appl Mater Interfaces. 2022 Dec 14;14(51):56938–47. doi: 10.1021/acsami.2c13391 (PMC9801377; doi:10.1021/acsami.2c13391)
Supplement: Supplementary file 6 — am2c13391_si_006.zip [file am2c13391_si_006.zip › UiO-68.cif]

data_UiO-68_H
_audit_creation_date              2020-05-20
_audit_creation_method            'Materials Studio'
_symmetry_space_group_name_H-M    'P-43M'
_symmetry_Int_Tables_number       215
_symmetry_cell_setting            cubic
loop_
_symmetry_equiv_pos_as_xyz
  x,y,z
  -x,-y,z
  -x,y,-z
  x,-y,-z
  z,x,y
  z,-x,-y
  -z,-x,y
  -z,x,-y
  y,z,x
  -y,z,-x
  y,-z,-x
  -y,-z,x
  y,x,z
  -y,-x,z
  y,-x,-z
  -y,x,-z
  x,z,y
  -x,z,-y
  -x,-z,y
  x,-z,-y
  z,y,x
  z,-y,-x
  -z,y,-x
  -z,-y,x
_cell_length_a                    32.4362
_cell_length_b                    32.4362
_cell_length_c                    32.4362
_cell_angle_alpha                 90.0000
_cell_angle_beta                  90.0000
_cell_angle_gamma                 90.0000
loop_
_atom_site_label
_atom_site_type_symbol
_atom_site_fract_x
_atom_site_fract_y
_atom_site_fract_z
_atom_site_U_iso_or_equiv
_atom_site_adp_type
_atom_site_occupancy
_atom_site_charge
O57 O -0.39436 0.4445 0.5 0.07695 Uani 1.0 -0.5633299
C58 C -0.33197 0.38483 0.5 0.19665 Uani 1.0 0.0197197
H59 H -0.32248000000000004 0.41684 0.5 0.239 Uiso 1.0 0.029301400000000002
C60 C -0.30154000000000003 0.35431999999999997 0.5 0.22855 Uani 1.0 0.0164297
H61 H -0.26935 0.36321 0.5 0.278 Uiso 1.0 0.0121569
O62 O -0.39436 0.9445 1.0 0.07695 Uani 1.0 -0.5633357
C63 C -0.33197 0.8848299999999999 1.0 0.19665 Uani 1.0 0.019715599999999996
H64 H -0.32248000000000004 0.91684 1.0 0.239 Uiso 1.0 0.0293009
C65 C -0.30154000000000003 0.8543200000000001 1.0 0.22855 Uani 1.0 0.0164439
H66 H -0.26935 0.86321 1.0 0.278 Uiso 1.0 0.0121543
O67 O 0.10564000000000001 0.4445 1.0 0.07695 Uani 1.0 -0.5633294
C68 C 0.16802999999999998 0.38483 1.0 0.19665 Uani 1.0 0.0197176
H69 H 0.17752 0.41684 1.0 0.239 Uiso 1.0 0.029301
C70 C 0.19846 0.35431999999999997 1.0 0.22855 Uani 1.0 0.0164448
H71 H 0.23065 0.36321 1.0 0.278 Uiso 1.0 0.0121536
O72 O 0.10564000000000001 0.9445 0.5 0.07695 Uani 1.0 -0.563333
C73 C 0.16802999999999998 0.8848299999999999 0.5 0.19665 Uani 1.0 0.0197123
H74 H 0.17752 0.91684 0.5 0.239 Uiso 1.0 0.029299799999999997
C75 C 0.19846 0.8543200000000001 0.5 0.22855 Uani 1.0 0.016456000000000002
H76 H 0.23065 0.86321 0.5 0.278 Uiso 1.0 0.0121525
C541 C -0.40638 0.90638 1.0 0.13088 Uani 1.0 0.40385709999999997
C542 C -0.37404 0.8740399999999999 1.0 0.16080999999999998 Uani 1.0 -0.09367
C543 C -0.3126 0.8126 1.0 0.244 Uani 1.0 -0.047454
C544 C -0.28058 0.78058 1.0 0.26143 Uani 1.0 -0.058551099999999995
C731 C -0.26524000000000003 0.7652399999999999 1.03739 0.27425 Uani 1.0 0.0169422
H732 H -0.27688 0.77688 1.06645 0.29727 Uani 1.0 0.0147683
C791 C -0.23476 0.7347600000000001 0.9626100000000001 0.27425 Uani 1.0 0.0168363
H792 H -0.22311999999999999 0.72312 0.93355 0.29727 Uani 1.0 0.0138137
Zr1 Zr -0.42801999999999996 0.5 0.5 0.038110000000000005 Uani 1.0 2.7029422999999997
Zr2 Zr 0.07198 0.5 1.0 0.038110000000000005 Uani 1.0 2.7029644
Zr4 Zr 0.42801999999999996 0.0 1.0 0.038110000000000005 Uani 1.0 2.7029632
O25 O -0.46241000000000004 0.46241000000000004 1.46241 0.08287 Uani 1.0 -1.2463118
O27 O 0.46241000000000004 0.03759 0.96241 0.08287 Uani 1.0 -1.0011685
O41 O -0.03759 0.03759 0.53759 0.08287 Uani 1.0 -1.2462788999999999
C537 C -0.40638 0.40638 0.5 0.13088 Uani 1.0 0.4038236
C538 C -0.37404 0.37404 0.5 0.16080999999999998 Uani 1.0 -0.09363049999999999
C539 C -0.3126 0.3126 0.5 0.244 Uani 1.0 -0.047441199999999996
C540 C -0.28058 0.28058 0.5 0.26143 Uani 1.0 -0.0585489
C553 C -0.09362000000000001 0.09362000000000001 0.5 0.13088 Uani 1.0 0.40386350000000004
C554 C -0.12596 0.12596 0.5 0.16080999999999998 Uani 1.0 -0.09369569999999999
C555 C -0.1874 0.1874 0.5 0.244 Uani 1.0 -0.0474608
C556 C -0.21941999999999998 0.21941999999999998 0.5 0.26143 Uani 1.0 -0.0585557
C729 C -0.26524000000000003 0.26524000000000003 0.5373899999999999 0.27425 Uani 1.0 0.0167602
H730 H -0.27688 0.27688 0.56645 0.29727 Uani 1.0 0.013987600000000001
C737 C -0.23476 0.23476 0.5373899999999999 0.27425 Uani 1.0 0.017034999999999998
H738 H -0.22311999999999999 0.22311999999999999 0.56645 0.29727 Uani 1.0 0.0146966
C789 C -0.23476 0.23476 1.46261 0.27425 Uani 1.0 0.0167437
H790 H -0.22311999999999999 0.22311999999999999 1.43355 0.29727 Uani 1.0 0.0138899
C797 C -0.26524000000000003 0.26524000000000003 1.46261 0.27425 Uani 1.0 0.0170182
H798 H -0.27688 0.27688 1.43355 0.29727 Uani 1.0 0.014592600000000002
O45 O -0.46241000000000004 0.46241000000000004 0.53759 0.08287 Uani 1.0 -1.0011713
H921 H 0.055170000000000004 0.5551699999999999 1.0551700000000002 0.0 Uiso 1.0 0.3077033
H925 H 0.44483 0.44483 1.4448299999999998 0.0 Uiso 1.0 0.3076811
