# Supplementary material for: Computational Characterization of Zr-Oxide MOFs for Adsorption Applications
Source: ACS Appl Mater Interfaces. 2022 Dec 14;14(51):56938–47. doi: 10.1021/acsami.2c13391 (PMC9801377; doi:10.1021/acsami.2c13391)
Supplement: Supplementary file 6 — am2c13391_si_006.zip [file am2c13391_si_006.zip › Uio66.cif]

data_UiO-66_H
_audit_creation_date              2019-12-09
_audit_creation_method            'Materials Studio'
_symmetry_space_group_name_H-M    'F-43M'
_symmetry_Int_Tables_number       216
_symmetry_cell_setting            cubic
loop_
_symmetry_equiv_pos_as_xyz
  x,y,z
  -x,-y,z
  -x,y,-z
  x,-y,-z
  z,x,y
  z,-x,-y
  -z,-x,y
  -z,x,-y
  y,z,x
  -y,z,-x
  y,-z,-x
  -y,-z,x
  y,x,z
  -y,-x,z
  y,-x,-z
  -y,x,-z
  x,z,y
  -x,z,-y
  -x,-z,y
  x,-z,-y
  z,y,x
  z,-y,-x
  -z,y,-x
  -z,-y,x
  x,y+1/2,z+1/2
  -x,-y+1/2,z+1/2
  -x,y+1/2,-z+1/2
  x,-y+1/2,-z+1/2
  z,x+1/2,y+1/2
  z,-x+1/2,-y+1/2
  -z,-x+1/2,y+1/2
  -z,x+1/2,-y+1/2
  y,z+1/2,x+1/2
  -y,z+1/2,-x+1/2
  y,-z+1/2,-x+1/2
  -y,-z+1/2,x+1/2
  y,x+1/2,z+1/2
  -y,-x+1/2,z+1/2
  y,-x+1/2,-z+1/2
  -y,x+1/2,-z+1/2
  x,z+1/2,y+1/2
  -x,z+1/2,-y+1/2
  -x,-z+1/2,y+1/2
  x,-z+1/2,-y+1/2
  z,y+1/2,x+1/2
  z,-y+1/2,-x+1/2
  -z,y+1/2,-x+1/2
  -z,-y+1/2,x+1/2
  x+1/2,y,z+1/2
  -x+1/2,-y,z+1/2
  -x+1/2,y,-z+1/2
  x+1/2,-y,-z+1/2
  z+1/2,x,y+1/2
  z+1/2,-x,-y+1/2
  -z+1/2,-x,y+1/2
  -z+1/2,x,-y+1/2
  y+1/2,z,x+1/2
  -y+1/2,z,-x+1/2
  y+1/2,-z,-x+1/2
  -y+1/2,-z,x+1/2
  y+1/2,x,z+1/2
  -y+1/2,-x,z+1/2
  y+1/2,-x,-z+1/2
  -y+1/2,x,-z+1/2
  x+1/2,z,y+1/2
  -x+1/2,z,-y+1/2
  -x+1/2,-z,y+1/2
  x+1/2,-z,-y+1/2
  z+1/2,y,x+1/2
  z+1/2,-y,-x+1/2
  -z+1/2,y,-x+1/2
  -z+1/2,-y,x+1/2
  x+1/2,y+1/2,z
  -x+1/2,-y+1/2,z
  -x+1/2,y+1/2,-z
  x+1/2,-y+1/2,-z
  z+1/2,x+1/2,y
  z+1/2,-x+1/2,-y
  -z+1/2,-x+1/2,y
  -z+1/2,x+1/2,-y
  y+1/2,z+1/2,x
  -y+1/2,z+1/2,-x
  y+1/2,-z+1/2,-x
  -y+1/2,-z+1/2,x
  y+1/2,x+1/2,z
  -y+1/2,-x+1/2,z
  y+1/2,-x+1/2,-z
  -y+1/2,x+1/2,-z
  x+1/2,z+1/2,y
  -x+1/2,z+1/2,-y
  -x+1/2,-z+1/2,y
  x+1/2,-z+1/2,-y
  z+1/2,y+1/2,x
  z+1/2,-y+1/2,-x
  -z+1/2,y+1/2,-x
  -z+1/2,-y+1/2,x
_cell_length_a                    20.9784
_cell_length_b                    20.9784
_cell_length_c                    20.9784
_cell_angle_alpha                 90.0000
_cell_angle_beta                  90.0000
_cell_angle_gamma                 90.0000
loop_
_atom_site_label
_atom_site_type_symbol
_atom_site_fract_x
_atom_site_fract_y
_atom_site_fract_z
_atom_site_U_iso_or_equiv
_atom_site_adp_type
_atom_site_occupancy
_atom_site_charge
H1 H -7.45E-03 2.80E-01 -1.35E-01 0 Uiso 1 0.0260935
C25 C -7.62E-03 2.68E-01 -1.85E-01 0 Uiso 1 0.0227638
O1 O -2.68E-03 1.71E-01 -9.42E-02 0 Uiso 1 -0.5618316999999999
C1 C -4.42E-03 1.52E-01 -1.52E-01 0 Uiso 1 0.382439
C13 C -7.10E-03 2.03E-01 -2.03E-01 0 Uiso 1 -0.1183538
Zr1 Zr 0.00E+00 1.20E-01 0.00E+00 0 Uiso 1 2.8191702999999997
H25 H 9.39E-02 9.39E-02 -9.39E-02 0 Uiso 1 0.24644720000000003
O25 O 6.72E-02 6.72E-02 -6.72E-02 0 Uiso 1 -0.9320078000000002
O29 O -4.95E-02 4.95E-02 -4.95E-02 0 Uiso 1 -1.2576046
