# Supplementary material for: Computational Characterization of Zr-Oxide MOFs for Adsorption Applications
Source: ACS Appl Mater Interfaces. 2022 Dec 14;14(51):56938–47. doi: 10.1021/acsami.2c13391 (PMC9801377; doi:10.1021/acsami.2c13391)
Supplement: Supplementary file 6 — am2c13391_si_006.zip [file am2c13391_si_006.zip › UNEJEE.cif]

data_UNEJEE.list
_audit_creation_date              2022-10-05
_audit_creation_method            'Materials Studio'
_symmetry_space_group_name_H-M    'P1'
_symmetry_Int_Tables_number       1
_symmetry_cell_setting            triclinic
loop_
_symmetry_equiv_pos_as_xyz
  x,y,z
_cell_length_a                    28.1991
_cell_length_b                    28.1991
_cell_length_c                    28.1991
_cell_angle_alpha                 90.0000
_cell_angle_beta                  90.0000
_cell_angle_gamma                 90.0000
loop_
_atom_site_label
_atom_site_type_symbol
_atom_site_fract_x
_atom_site_fract_y
_atom_site_fract_z
_atom_site_charge
H1   H -0.27165 -0.22151 0.09919 0.0672023
H2   H -0.2482 -0.276 0.12073 0.0507127
H3   H -0.21344 -0.239 0.08179 0.045687
H4   H 0.03559 0.4717 0.14857 0.1803905
H5   H 0.27165 -0.22151 -0.09919 0.0703723
H6   H 0.2482 -0.276 -0.12073 0.0519013
H7   H 0.21344 -0.239 -0.08179 0.0459389
H8   H -0.04206 -0.46879 0.15045 0.1491611
H9   H -0.14857 -0.0356 0.4717 0.1798437
H10   H -0.09919 -0.27165 0.22151 0.0694631
H11   H -0.12073 -0.2482 0.276 0.0530564
H12   H -0.08179 -0.21344 0.239 0.0477908
H13   H -0.09919 0.27165 -0.22151 0.074598
H14   H -0.12073 0.2482 -0.276 0.0514689
H15   H -0.08179 0.21344 -0.239 0.0445718
H16   H 0.15067 -0.04405 -0.46812 0.1332894
H17   H -0.4687 -0.14957 0.04164 0.2173102
H18   H 0.22151 -0.09919 -0.27165 0.0703255999999999
H19   H 0.276 -0.12073 -0.2482 0.0554809
H20   H 0.239 -0.08179 -0.21344 0.0469387
H21   H 0.46888 0.15043 0.04184 0.1425895999999999
H22   H -0.27164 -0.09918 0.2215 0.0723451
H23   H -0.24821 -0.12073 0.276 0.0599515
H24   H -0.47055 0.14893 -0.03755 0.229168
H25   H 0.46887 -0.04118 0.14947 0.1503784
H26   H 0.49935 0.0878 0.15319 0.2175350999999999
H27   H 0.46888 0.04116 -0.14947 0.1494503999999999
H28   H 0.49937 -0.0878 -0.15319 0.2168837
H29   H 0.27165 0.09919 -0.22151 0.0689859999999999
H30   H 0.2482 0.12073 -0.276 0.0577092999999999
H31   H 0.21344 0.08179 -0.239 0.0468788
H32   H -0.08766 -0.15314 -0.49672 0.237986
H33   H -0.27165 0.09919 0.22151 0.0671597999999999
H34   H -0.2482 0.12073 0.276 0.0582643999999999
H35   H -0.21344 0.08179 0.239 0.04696
H36   H 0.03942 -0.15034 0.47002 0.1926223
H37   H -0.27165 -0.09919 -0.22151 0.0688984999999999
H38   H -0.2482 -0.12073 -0.276 0.0593379
H39   H -0.21344 -0.08179 -0.239 0.0486609
H40   H 0.04146 0.14954 -0.46876 0.2119214999999999
H41   H 0.27165 -0.09919 0.22151 0.0667729999999999
H42   H 0.2482 -0.12073 0.276 0.06205
H43   H 0.21344 -0.08179 0.239 0.0507868999999999
H44   H -0.08779 0.15319 -0.49917 0.2281237
H45   H -0.15319 -0.49917 0.08779 0.2275566
H46   H 0.09918 -0.22151 0.27165 0.0640315
H47   H 0.12073 -0.276 0.2482 0.0570686999999999
H48   H 0.08179 -0.239 0.21344 0.0459327999999999
H49   H -0.14954 -0.46876 -0.04146 0.2117578
H50   H 0.15319 -0.49918 -0.08779 0.2293439
H51   H -0.09919 -0.22151 -0.27165 0.0677366
H52   H -0.12073 -0.276 -0.2482 0.0562472
H53   H -0.08179 -0.239 -0.21344 0.0477136999999999
H54   H 0.14954 -0.46876 0.04147 0.2117272999999999
H55   H -0.27165 -0.22151 -0.09919 0.0692454999999999
H56   H -0.2482 -0.276 -0.12073 0.0507687
H57   H -0.21344 -0.239 -0.08179 0.0446665
H58   H 0.27165 0.22151 -0.09919 0.0659937999999999
H59   H 0.2482 0.276 -0.12073 0.0534168
H60   H 0.21344 0.239 -0.08179 0.0484088
H61   H 0.27165 -0.22151 0.09919 0.0684496999999999
H62   H 0.2482 -0.276 0.12073 0.0506575
H63   H 0.21344 -0.239 0.08179 0.0448811
H64   H -0.04206 -0.46879 -0.15045 0.1495878
H65   H 0.09063 0.0 -0.43811 0.2209179999999999
H66   H -0.27165 0.22151 0.09919 0.0684027
H67   H -0.2482 0.276 0.12073 0.0517554
H68   H -0.21344 0.239 0.08179 0.045772
H69   H 0.03559 0.4717 -0.14857 0.1796967
H70   H -0.09086 -0.00031 -0.43837 0.2451394999999999
H71   H 0.15068 0.04411 -0.4681 0.1353292999999999
H72   H 0.43879 -0.09121 0.0 0.2609884999999999
H73   H -0.09919 0.27165 0.22151 0.0721306
H74   H -0.12073 0.2482 0.276 0.053304
H75   H -0.08179 0.21344 0.239 0.047181
H76   H 0.43836 0.09085 -0.00032 0.2413223
H77   H 0.09919 0.27165 -0.22151 0.0743795999999999
H78   H 0.12073 0.2482 -0.276 0.0521137
H79   H 0.08179 0.21344 -0.239 0.0458576
H80   H -0.49499 0.15328 -0.08738 0.2184574999999999
H81   H -0.46888 -0.14947 -0.04117 0.1490546
H82   H 0.00031 -0.43837 0.09086 0.2435745999999999
H83   H -0.49937 -0.15319 0.0878 0.2167926999999999
H84   H 0.00031 -0.43837 -0.09086 0.2437382999999999
H85   H 0.22151 0.27165 0.09919 0.0658927999999999
H86   H 0.276 0.2482 0.12073 0.0533226
H87   H 0.239 0.21344 0.08179 0.0459003
H88   H 0.4687 -0.04165 -0.14957 0.2181535
H89   H -0.22151 0.27165 -0.09919 0.0663559
H90   H -0.276 0.2482 -0.12073 0.0526664999999999
H91   H -0.239 0.21344 -0.08179 0.0490289999999999
H92   H -3.08148791102e-33 0.09122 0.4388 0.2555499
H93   H 0.4687 0.04163 0.14956 0.2180889999999999
H94   H -0.0001 -0.09054 0.43799 0.197662
H95   H -0.21344 -0.08179 0.239 0.0509433
H96   H 0.08779 0.15319 -0.49917 0.2267616999999999
H97   H -0.09122 0.4388 0.0 0.2552526
H98   H -0.04146 0.14954 -0.46876 0.2125358
H99   H 0.09122 0.4388 0.0 0.2555188
H100   H 0.27165 0.09919 0.22151 0.0623532
H101   H 0.2482 0.12073 0.276 0.0607522999999999
H102   H 0.21344 0.08179 0.239 0.0511411
H103   H -0.04517 -0.15076 0.46779 0.1958689
H104   H -0.27165 0.09919 -0.22151 0.0711829
H105   H -0.2482 0.12073 -0.276 0.0579754999999999
H106   H -0.21344 0.08179 -0.239 0.0470789999999999
H107   H 0.14954 -0.46876 -0.04147 0.2119242999999999
H108   H 0.15319 -0.49918 0.08779 0.229596
H109   H 0.09919 -0.22151 -0.27165 0.0675502
H110   H 0.12073 -0.276 -0.2482 0.0577012
H111   H 0.08179 -0.239 -0.21344 0.0465602
H112   H -0.14954 -0.46876 0.04146 0.2114920999999999
H113   H -0.43879 -5.3926038442840004e-33 -0.09121 0.2614404999999999
H114   H 0.09919 0.22151 0.27165 0.0665643
H115   H 0.12073 0.276 0.2482 0.0567163
H116   H 0.08179 0.239 0.21344 0.0496199
H117   H -0.15319 -0.49917 -0.08779 0.2273612
H118   H -0.43879 -9.244463733059e-33 0.09121 0.2618401999999999
ZR119   ZR 0.41264 3.08148791102e-33 0.0 2.8020434000000023
ZR120   ZR -0.41264 -3.08148791102e-33 0.0 2.801822999999999
ZR121   ZR 0.0 0.41264 0.0 2.794268500000001
ZR122   ZR 0.0 -0.41264 0.0 2.8071112000000014
ZR123   ZR -9.244463733059e-33 -3.08148791102e-33 0.41264 2.7885803
ZR124   ZR 9.244463733059e-33 3.08148791102e-33 -0.41264 2.8067842000000027
ZR125   ZR -0.5 0.06254 0.06254 2.751686300000003
ZR126   ZR -0.5 -0.06254 0.06254 2.7504332999999974
ZR127   ZR -0.5 0.06254 -0.06254 2.7496699000000007
ZR128   ZR -0.5 -0.06254 -0.06254 2.7509008999999978
ZR129   ZR 0.06254 -0.5 0.06254 2.7352256
ZR130   ZR 0.06254 -0.5 -0.06254 2.7353074000000035
ZR131   ZR -0.06254 -0.5 0.06254 2.7377313
ZR132   ZR -0.06254 -0.5 -0.06254 2.737828700000001
ZR133   ZR 0.06254 0.06254 -0.5 2.734250000000003
ZR134   ZR -0.06254 0.06254 -0.5 2.7390507
ZR135   ZR 0.06254 -0.06254 -0.5 2.730761299999997
ZR136   ZR -0.06254 -0.06254 -0.5 2.7278603999999973
O137   O 0.3733 0.04834 0.04834 -0.5587339999999994
O138   O 0.42854 0.08755 0.08755 -0.5838839
C139   C 0.3852 0.0788 0.0788 0.2684008999999996
C140   C 0.3511 0.1008 0.1008 -0.0068159000000003
C141   C 0.3029 0.0946 0.0946 0.0138191
H142   H 0.2908 0.0688 0.0688 0.0226009999999999
C143   C 0.267 0.1192 0.1192 0.0305062999999998
H144   H 0.23035 0.11097 0.11097 0.0097987999999999
C145   C 0.277 0.1522 0.1522 -0.1342397000000001
C146   C 0.3247 0.1624 0.1624 0.0263911999999999
H147   H 0.33454 0.18864 0.18865 0.0146051999999999
C148   C 0.3593 0.1368 0.1368 0.0105529999999998
H149   H 0.39569 0.14552 0.14553 0.0167762999999999
C150   C 0.2376 0.1765 0.1765 0.0082200999999999
O151   O -0.3733 -0.04834 0.04834 -0.5597987999999994
O152   O -0.42854 -0.08755 0.08755 -0.5748353999999996
C153   C -0.3852 -0.0788 0.0788 0.2847524000000003
C154   C -0.3511 -0.1008 0.1008 -0.0103704000000002
C155   C -0.3029 -0.0946 0.0946 0.0140770999999997
H156   H -0.2908 -0.0688 0.0688 0.0240158
C157   C -0.267 -0.1192 0.1192 0.0308855000000001
H158   H -0.23035 -0.11097 0.11097 0.0069677999999999
C159   C -0.277 -0.1522 0.1522 -0.1522370000000004
C160   C -0.3247 -0.1624 0.1624 0.0238376999999996
H161   H -0.33454 -0.18865 0.18864 0.0123375999999999
C162   C -0.3593 -0.1368 0.1368 0.0189469000000004
H163   H -0.39569 -0.14553 0.14551 0.0208888999999999
C164   C -0.2376 -0.1765 0.1765 0.0082215000000003
O165   O -0.3733 0.04834 -0.04834 -0.5628367999999995
O166   O -0.42854 0.08755 -0.08755 -0.5747818000000002
C167   C -0.3852 0.0788 -0.0788 0.2894268999999996
C168   C -0.3511 0.1008 -0.1008 -0.0091071999999998
C169   C -0.3029 0.0946 -0.0946 0.0137780000000002
H170   H -0.2908 0.0688 -0.0688 0.0216429999999999
C171   C -0.267 0.1192 -0.1192 0.0278059999999999
H172   H -0.23035 0.11097 -0.11097 0.0070626
C173   C -0.277 0.1522 -0.1522 -0.1348820999999995
C174   C -0.3247 0.1624 -0.1624 0.0218781000000003
H175   H -0.33454 0.18865 -0.18865 0.0121748
C176   C -0.3593 0.1368 -0.1368 0.0196258
H177   H -0.39569 0.14553 -0.14551 0.0194566999999999
C178   C -0.2376 0.1765 -0.1765 0.0099496999999999
O179   O 0.3733 -0.04834 -0.04834 -0.5617558000000002
O180   O 0.42854 -0.08755 -0.08755 -0.5742425999999998
C181   C 0.3852 -0.0788 -0.0788 0.2840122999999996
C182   C 0.3511 -0.1008 -0.1008 -0.0104376000000003
C183   C 0.3029 -0.0946 -0.0946 0.0133502999999999
H184   H 0.2908 -0.0688 -0.0688 0.0222033
C185   C 0.267 -0.1192 -0.1192 0.0277456000000002
H186   H 0.23035 -0.11097 -0.11097 0.0076842999999999
C187   C 0.277 -0.1522 -0.1522 -0.1350731999999999
C188   C 0.3247 -0.1624 -0.1624 0.0221645999999999
H189   H 0.33454 -0.18865 -0.18865 0.0134155
C190   C 0.3593 -0.1368 -0.1368 0.0186896
H191   H 0.39569 -0.14551 -0.14553 0.0202506
C192   C 0.2376 -0.1765 -0.1765 0.0103559999999998
O193   O 0.04834 0.3733 0.04834 -0.5651486000000006
O194   O 0.08755 0.42854 0.08755 -0.5695982999999991
C195   C 0.0788 0.3852 0.0788 0.2863158999999999
C196   C 0.1008 0.3511 0.1008 -0.0076154999999999
C197   C 0.0946 0.3029 0.0946 0.0124746
H198   H 0.0688 0.2908 0.0688 0.0210841
C199   C 0.1192 0.267 0.1192 0.0270900000000002
H200   H 0.11097 0.23035 0.11097 0.0060831999999999
C201   C 0.1522 0.277 0.1522 -0.1337596999999997
C202   C 0.1624 0.3247 0.1624 0.0204526999999998
H203   H 0.18865 0.33454 0.18864 0.0103655999999999
C204   C 0.1368 0.3593 0.1368 0.0206505000000003
H205   H 0.14553 0.39569 0.14552 0.0184811
C206   C 0.1765 0.2376 0.1765 0.0098212000000001
O207   O 0.04834 -0.3733 -0.04834 -0.5642393000000006
O208   O 0.08755 -0.42854 -0.08755 -0.5706948000000001
C209   C 0.0788 -0.3852 -0.0788 0.2766096999999998
C210   C 0.1008 -0.3511 -0.1008 -0.0102527999999999
C211   C 0.0946 -0.3029 -0.0946 0.0114868000000001
H212   H 0.0688 -0.2908 -0.0688 0.0203619
C213   C 0.1192 -0.267 -0.1192 0.0253040000000002
H214   H 0.11097 -0.23035 -0.11097 0.0093908999999999
C215   C 0.1522 -0.277 -0.1522 -0.1176669999999999
C216   C 0.1624 -0.3247 -0.1624 0.0212225000000003
H217   H 0.18865 -0.33454 -0.18864 0.0146100999999999
C218   C 0.1368 -0.3593 -0.1368 0.0164261000000003
H219   H 0.14553 -0.39569 -0.14551 0.0199019
C220   C 0.1765 -0.2376 -0.1765 0.0115505000000002
O221   O -0.04834 -0.3733 0.04834 -0.5593752999999992
O222   O -0.08755 -0.42854 0.08755 -0.5809300999999998
C223   C -0.0788 -0.3852 0.0788 0.2642331000000002
C224   C -0.1008 -0.3511 0.1008 -0.0050781000000004
C225   C -0.0946 -0.3029 0.0946 0.0129529000000001
H226   H -0.0688 -0.2908 0.0688 0.0231873
C227   C -0.1192 -0.267 0.1192 0.0294528999999998
H228   H -0.11097 -0.23035 0.11097 0.0104319
C229   C -0.1522 -0.277 0.1522 -0.1359263999999997
C230   C -0.1624 -0.3247 0.1624 0.0249094000000003
H231   H -0.18864 -0.33454 0.18865 0.0147291
C232   C -0.1368 -0.3593 0.1368 0.0098345000000001
H233   H -0.14553 -0.39569 0.14552 0.0169342
C234   C -0.1765 -0.2376 0.1765 0.0096860000000003
O235   O -0.04834 0.3733 -0.04834 -0.5663132999999991
O236   O -0.08755 0.42854 -0.08755 -0.5642469000000006
C237   C -0.0788 0.3852 -0.0788 0.2985170999999997
C238   C -0.1008 0.3511 -0.1008 -0.0105573999999997
C239   C -0.0946 0.3029 -0.0946 0.0128602999999998
H240   H -0.0688 0.2908 -0.0688 0.0219182
C241   C -0.1192 0.267 -0.1192 0.0297024999999999
H242   H -0.11097 0.23035 -0.11097 0.0049297
C243   C -0.1522 0.277 -0.1522 -0.1513384999999996
C244   C -0.1624 0.3247 -0.1624 0.0204623000000001
H245   H -0.18865 0.33454 -0.18864 0.0093299
C246   C -0.1368 0.3593 -0.1368 0.0255394999999998
H247   H -0.14553 0.39569 -0.14552 0.0208798
C248   C -0.1765 0.2376 -0.1765 0.0079523000000003
O249   O 0.04834 0.04834 0.3733 -0.5697199000000008
O250   O 0.08755 0.08755 0.42854 -0.5618353000000003
C251   C 0.0788 0.0788 0.3852 0.3049930999999999
C252   C 0.1008 0.1008 0.3511 -0.0094076000000002
C253   C 0.0946 0.0946 0.3029 0.0128063000000002
H254   H 0.0688 0.0688 0.2908 0.0186418
C255   C 0.1192 0.1192 0.267 0.0261275999999996
H256   H 0.11097 0.11097 0.23035 0.0041094999999999
C257   C 0.1522 0.1522 0.277 -0.1339351999999998
C258   C 0.1624 0.1624 0.3247 0.0191210000000001
H259   H 0.18864 0.18865 0.33454 0.0098163999999999
C260   C 0.1368 0.1368 0.3593 0.0281957000000003
H261   H 0.14552 0.14553 0.39569 0.0215092
C262   C 0.1765 0.1765 0.2376 0.0103501000000001
O263   O -0.04834 0.04834 -0.3733 -0.5591030000000003
O264   O -0.08755 0.08755 -0.42854 -0.5824073999999992
C265   C -0.0788 0.0788 -0.3852 0.2638372000000002
C266   C -0.1008 0.1008 -0.3511 -0.0053353999999998
C267   C -0.0946 0.0946 -0.3029 0.0132392000000001
H268   H -0.0688 0.0688 -0.2908 0.0221023999999999
C269   C -0.1192 0.1192 -0.267 0.0263777000000002
H270   H -0.11097 0.11097 -0.23035 0.0105049
C271   C -0.1522 0.1522 -0.277 -0.1172062
C272   C -0.1624 0.1624 -0.3247 0.0240837999999996
H273   H -0.18864 0.18865 -0.33454 0.0155148999999999
C274   C -0.1368 0.1368 -0.3593 0.0100328000000002
H275   H -0.14552 0.14553 -0.39569 0.0159875
C276   C -0.1765 0.1765 -0.2376 0.0106535
O277   O 0.04834 -0.04834 -0.3733 -0.5667966999999994
O278   O 0.08755 -0.08755 -0.42854 -0.5627264000000007
C279   C 0.0788 -0.0788 -0.3852 0.2685830999999998
C280   C 0.1008 -0.1008 -0.3511 -0.0110115999999997
C281   C 0.0946 -0.0946 -0.3029 0.0121313
H282   H 0.0688 -0.0688 -0.2908 0.0198013
C283   C 0.1192 -0.1192 -0.267 0.0297561000000001
H284   H 0.11097 -0.11097 -0.23035 0.0050512
C285   C 0.1522 -0.1522 -0.277 -0.1517499999999998
C286   C 0.1624 -0.1624 -0.3247 0.0233597000000003
H287   H 0.18865 -0.18864 -0.33454 0.0140185999999999
C288   C 0.1368 -0.1368 -0.3593 0.0158801999999997
H289   H 0.14553 -0.14552 -0.39569 0.0379327
C290   C 0.1765 -0.1765 -0.2376 0.0094697999999997
O291   O -0.04834 -0.04834 0.3733 -0.5536642999999994
O292   O -0.08755 -0.08755 0.42854 -0.5810420999999995
C293   C -0.0788 -0.0788 0.3852 0.2698853000000003
C294   C -0.1008 -0.1008 0.3511 -0.0047975999999998
C295   C -0.0946 -0.0946 0.3029 0.0154177000000004
H296   H -0.0688 -0.0688 0.2908 0.0260369
C297   C -0.1192 -0.1192 0.267 0.0252112000000002
H298   H -0.11097 -0.11097 0.23035 0.0105127999999999
C299   C -0.1522 -0.1522 0.277 -0.1176697000000004
C300   C -0.1624 -0.1624 0.3247 0.0224669000000004
H301   H -0.18864 -0.18865 0.33454 0.0144433
C302   C -0.1368 -0.1368 0.3593 0.0106988000000001
H303   H -0.14551 -0.14553 0.39569 0.0156136
C304   C -0.1765 -0.1765 0.2376 0.0116696000000002
O305   O 0.04834 0.3733 -0.04834 -0.5642844999999994
O306   O 0.08755 0.42854 -0.08755 -0.5690346000000002
C307   C 0.0788 0.3852 -0.0788 0.2863150000000001
C308   C 0.1008 0.3511 -0.1008 -0.0071123999999995
C309   C 0.0946 0.3029 -0.0946 0.0128009999999996
H310   H 0.0688 0.2908 -0.0688 0.0222786999999999
C311   C 0.1192 0.267 -0.1192 0.0264296000000001
H312   H 0.11097 0.23035 -0.11097 0.0060729
C313   C 0.1522 0.277 -0.1522 -0.1353457000000002
C314   C 0.1624 0.3247 -0.1624 0.0194698999999998
H315   H 0.18864 0.33454 -0.18865 0.0103526999999999
C316   C 0.1368 0.3593 -0.1368 0.0208418000000003
H317   H 0.14553 0.39569 -0.14552 0.0191824999999999
C318   C 0.1765 0.2376 -0.1765 0.0106694999999996
O319   O -0.04834 -0.3733 -0.04834 -0.5596162000000007
O320   O -0.08755 -0.42854 -0.08755 -0.5813775000000003
C321   C -0.0788 -0.3852 -0.0788 0.2635446000000003
C322   C -0.1008 -0.3511 -0.1008 -0.0049469000000001
C323   C -0.0946 -0.3029 -0.0946 0.0127886000000003
H324   H -0.0688 -0.2908 -0.0688 0.0222698999999999
C325   C -0.1192 -0.267 -0.1192 0.0261452000000002
H326   H -0.11097 -0.23035 -0.11097 0.0110036
C327   C -0.1522 -0.277 -0.1522 -0.1177728
C328   C -0.1624 -0.3247 -0.1624 0.0231785999999996
H329   H -0.18865 -0.33454 -0.18864 0.0150786
C330   C -0.1368 -0.3593 -0.1368 0.0096424999999999
H331   H -0.14553 -0.39569 -0.14552 0.0158635
C332   C -0.1765 -0.2376 -0.1765 0.0107632999999998
O333   O 0.04834 -0.3733 0.04834 -0.5645781999999997
O334   O 0.08755 -0.42854 0.08755 -0.570551
C335   C 0.0788 -0.3852 0.0788 0.2763404999999999
C336   C 0.1008 -0.3511 0.1008 -0.0105927000000001
C337   C 0.0946 -0.3029 0.0946 0.0111214999999997
H338   H 0.0688 -0.2908 0.0688 0.0199926
C339   C 0.1192 -0.267 0.1192 0.0254599999999998
H340   H 0.11097 -0.23035 0.11097 0.0094864999999999
C341   C 0.1522 -0.277 0.1522 -0.1176503000000002
C342   C 0.1624 -0.3247 0.1624 0.0209464999999999
H343   H 0.18865 -0.33454 0.18864 0.0145935999999999
C344   C 0.1368 -0.3593 0.1368 0.0162133000000004
H345   H 0.14553 -0.39569 0.14551 0.0199565
C346   C 0.1765 -0.2376 0.1765 0.0112041999999998
O347   O -0.04834 0.3733 0.04834 -0.5672995000000007
O348   O -0.08755 0.42854 0.08755 -0.5649589000000006
C349   C -0.0788 0.3852 0.0788 0.2977816000000004
C350   C -0.1008 0.3511 0.1008 -0.0106837000000004
C351   C -0.0946 0.3029 0.0946 0.0123101999999999
H352   H -0.0688 0.2908 0.0688 0.0200957999999999
C353   C -0.1192 0.267 0.1192 0.0272870000000002
H354   H -0.11097 0.23035 0.11097 0.0057028
C355   C -0.1522 0.277 0.1522 -0.1341443
C356   C -0.1624 0.3247 0.1624 0.0196448
H357   H -0.18864 0.33454 0.18865 0.0097825
C358   C -0.1368 0.3593 0.1368 0.0250437000000003
H359   H -0.14553 0.39569 0.14552 0.0193927
C360   C -0.1765 0.2376 0.1765 0.0094592000000002
O361   O 0.3733 0.04834 -0.04834 -0.5665849999999999
O362   O 0.42854 0.08755 -0.08755 -0.5671301999999994
C363   C 0.3852 0.0788 -0.0788 0.2787261000000001
C364   C 0.3511 0.1008 -0.1008 -0.0107847000000003
C365   C 0.3029 0.0946 -0.0946 0.0114635999999999
H366   H 0.2908 0.0688 -0.0688 0.0212875
C367   C 0.267 0.1192 -0.1192 0.0311573999999996
H368   H 0.23035 0.11097 -0.11097 0.0066705
C369   C 0.277 0.1522 -0.1522 -0.1516061999999998
C370   C 0.3247 0.1624 -0.1624 0.0242690999999997
H371   H 0.33454 0.18865 -0.18865 0.0128194999999999
C372   C 0.3593 0.1368 -0.1368 0.0192136999999998
H373   H 0.39569 0.14552 -0.14552 0.0234919999999999
C374   C 0.2376 0.1765 -0.1765 0.0081423000000002
O375   O -0.3733 0.04834 0.04834 -0.5704770000000003
O376   O -0.42854 0.08755 0.08755 -0.5628825000000006
C377   C -0.3852 0.0788 0.0788 0.2972678999999996
C378   C -0.3511 0.1008 0.1008 -0.0120795999999998
C379   C -0.3029 0.0946 0.0946 0.0114779
H380   H -0.2908 0.0688 0.0688 0.0185876
C381   C -0.267 0.1192 0.1192 0.0307358999999998
H382   H -0.23035 0.11097 0.11097 0.0045576999999999
C383   C -0.277 0.1522 0.1522 -0.1504868000000003
C384   C -0.3247 0.1624 0.1624 0.0224836000000001
H385   H -0.33454 0.18864 0.18865 0.0106296
C386   C -0.3593 0.1368 0.1368 0.0261056999999995
H387   H -0.39569 0.14552 0.14553 0.0224703
C388   C -0.2376 0.1765 0.1765 0.0071503999999995
O389   O -0.3733 -0.04834 -0.04834 -0.5636319000000007
O390   O -0.42854 -0.08755 -0.08755 -0.5709210999999996
C391   C -0.3852 -0.0788 -0.0788 0.2825870000000003
C392   C -0.3511 -0.1008 -0.1008 -0.0093867999999996
C393   C -0.3029 -0.0946 -0.0946 0.0124687000000003
H394   H -0.2908 -0.0688 -0.0688 0.0226231999999999
C395   C -0.267 -0.1192 -0.1192 0.0305080000000002
H396   H -0.23035 -0.11097 -0.11097 0.0061094
C397   C -0.277 -0.1522 -0.1522 -0.1518718000000003
C398   C -0.3247 -0.1624 -0.1624 0.0233764
H399   H -0.33454 -0.18865 -0.18865 0.0119337
C400   C -0.3593 -0.1368 -0.1368 0.0193694999999998
H401   H -0.39569 -0.14552 -0.14552 0.0211272
C402   C -0.2376 -0.1765 -0.1765 0.0081419
O403   O 0.3733 -0.04834 0.04834 -0.5659355000000001
O404   O 0.42854 -0.08755 0.08755 -0.5705332999999992
C405   C 0.3852 -0.0788 0.0788 0.2824469
C406   C 0.3511 -0.1008 0.1008 -0.0098194999999998
C407   C 0.3029 -0.0946 0.0946 0.0122495000000002
H408   H 0.2908 -0.0688 0.0688 0.0210124
C409   C 0.267 -0.1192 0.1192 0.0317071000000002
H410   H 0.23035 -0.11097 0.11097 0.0063596
C411   C 0.277 -0.1522 0.1522 -0.1515969000000003
C412   C 0.3247 -0.1624 0.1624 0.0247149000000002
H413   H 0.33454 -0.18865 0.18865 0.0126342
C414   C 0.3593 -0.1368 0.1368 0.0194897999999996
H415   H 0.39569 -0.14552 0.14552 0.021058
C416   C 0.2376 -0.1765 0.1765 0.0076169000000003
O417   O 0.04834 0.04834 -0.3733 -0.5585682999999992
O418   O 0.08755 0.08755 -0.42854 -0.5816487000000006
C419   C 0.0788 0.0788 -0.3852 0.2621355000000003
C420   C 0.1008 0.1008 -0.3511 -0.0056063000000001
C421   C 0.0946 0.0946 -0.3029 0.0130724000000004
H422   H 0.0688 0.0688 -0.2908 0.0228722
C423   C 0.1192 0.1192 -0.267 0.0263058000000002
H424   H 0.11097 0.11097 -0.23035 0.0108220999999999
C425   C 0.1522 0.1522 -0.277 -0.1175829000000003
C426   C 0.1624 0.1624 -0.3247 0.0240311000000001
H427   H 0.18864 0.18865 -0.33454 0.0158386999999999
C428   C 0.1368 0.1368 -0.3593 0.008922
H429   H 0.14552 0.14553 -0.39569 0.0165286999999999
C430   C 0.1765 0.1765 -0.2376 0.0109061999999999
O431   O 0.04834 -0.04834 0.3733 -0.5657478999999999
O432   O 0.08755 -0.08755 0.42854 -0.5557970000000001
C433   C 0.0788 -0.0788 0.3852 0.2859828000000002
C434   C 0.1008 -0.1008 0.3511 -0.0125086999999997
C435   C 0.0946 -0.0946 0.3029 0.0124632
H436   H 0.0688 -0.0688 0.2908 0.0202723
C437   C 0.1192 -0.1192 0.267 0.0253959000000003
H438   H 0.11097 -0.11097 0.23035 0.0048987
C439   C 0.1522 -0.1522 0.277 -0.1339806000000001
C440   C 0.1624 -0.1624 0.3247 0.0195641999999995
H441   H 0.18864 -0.18865 0.33454 0.0132094
C442   C 0.1368 -0.1368 0.3593 0.0206255000000004
H443   H 0.14552 -0.14553 0.39569 0.0390026
C444   C 0.1765 -0.1765 0.2376 0.0121345000000001
O445   O -0.04834 0.04834 0.3733 -0.5691448999999995
O446   O -0.08755 0.08755 0.42854 -0.5636329
C447   C -0.0788 0.0788 0.3852 0.2969457000000002
C448   C -0.1008 0.1008 0.3511 -0.0107327000000001
C449   C -0.0946 0.0946 0.3029 0.0117415999999996
H450   H -0.0688 0.0688 0.2908 0.0182934
C451   C -0.1192 0.1192 0.267 0.0239937000000001
H452   H -0.11097 0.11097 0.23035 0.0059753
C453   C -0.1522 0.1522 0.277 -0.1163591999999997
C454   C -0.1624 0.1624 0.3247 0.0180591999999997
H455   H -0.18864 0.18865 0.33454 0.0110635
C456   C -0.1368 0.1368 0.3593 0.0258905
H457   H -0.14552 0.14553 0.39569 0.0205260999999999
C458   C -0.1765 0.1765 0.2376 0.0111978999999999
O459   O -0.04834 -0.04834 -0.3733 -0.5690030000000004
O460   O -0.08755 -0.08755 -0.42854 -0.5654404999999993
C461   C -0.0788 -0.0788 -0.3852 0.2931735
C462   C -0.1008 -0.1008 -0.3511 -0.0103036000000003
C463   C -0.0946 -0.0946 -0.3029 0.0123628
H464   H -0.0688 -0.0688 -0.2908 0.0203349999999999
C465   C -0.1192 -0.1192 -0.267 0.0276268999999995
H466   H -0.11097 -0.11097 -0.23035 0.0064243999999999
C467   C -0.1522 -0.1522 -0.277 -0.1347664000000001
C468   C -0.1624 -0.1624 -0.3247 0.0211766000000004
H469   H -0.18864 -0.18865 -0.33454 0.0120578
C470   C -0.1368 -0.1368 -0.3593 0.0233620999999999
H471   H -0.14552 -0.14553 -0.39569 0.0204058
C472   C -0.1765 -0.1765 -0.2376 0.0106305000000004
O473   O 0.4582 -1.54074395551e-33 0.062 -1.2727699
O474   O -0.4582 -1.54074395551e-33 0.062 -0.9781103000000008
O475   O -0.4582 -6.933347799794e-33 -0.062 -0.9778391000000006
O476   O 0.4582 -3.851859888774e-33 -0.062 -1.2736684
O477   O 0.062 0.4582 0.0 -0.9802163000000004
O478   O 0.062 -0.4582 0.0 -1.2993535000000005
O479   O -0.062 -0.4582 0.0 -1.2981023999999994
O480   O -0.062 0.4582 0.0 -0.9803308000000008
O481   O -6.162975822039e-33 0.062 0.4582 -0.9804358000000004
O482   O 1.2325951644079998e-32 0.062 -0.4582 -1.2985627999999991
O483   O 1.2325951644079998e-32 -0.062 -0.4582 -1.2894819000000002
O484   O -6.162975822039e-33 -0.062 0.4582 -0.9637978999999994
O485   O 1.54074395551e-33 0.4582 -0.062 -1.2359331999999998
O486   O 1.54074395551e-33 -0.4582 -0.062 -0.9686128000000008
O487   O 0.0 -0.4582 0.062 -0.9686190000000005
O488   O 0.0 0.4582 0.062 -1.2353786000000009
O489   O 0.4582 0.062 0.0 -0.9726621000000008
O490   O -0.4582 0.062 0.0 -1.2621490000000009
O491   O -0.4582 -0.062 0.0 -1.2744078000000003
O492   O 0.4582 -0.062 0.0 -0.9773324999999992
O493   O 0.062 6.162975822039e-33 -0.4582 -0.9620110000000004
O494   O 0.062 -1.2325951644079998e-32 0.4582 -1.2194198000000007
O495   O -0.062 -6.162975822039e-33 0.4582 -1.2363999999999995
O496   O -0.062 -6.162975822039e-33 -0.4582 -0.9682481999999996
O497   O -0.5 0.0549 0.1409 -0.3991118
O498   O -0.5 -0.0549 0.1409 -0.8221176000000003
O499   O -0.5 0.0549 -0.1409 -0.8218423000000001
O500   O -0.5 -0.0549 -0.1409 -0.3994929999999996
O501   O 0.1409 -0.5 0.0549 -0.4103647000000006
O502   O 0.1409 -0.5 -0.0549 -0.4103168999999997
O503   O -0.1409 -0.5 0.0549 -0.4094058
O504   O -0.1409 -0.5 -0.0549 -0.4094911000000003
O505   O 0.0549 0.1409 -0.5 -0.4096667000000007
O506   O -0.0549 0.1409 -0.5 -0.4098678000000006
O507   O 0.0549 -0.1409 -0.5 -0.3867094000000008
O508   O -0.0549 -0.1409 -0.5 -0.4045737000000002
O509   O 0.0549 -0.5 -0.1409 -0.8296057000000001
O510   O -0.0549 -0.5 -0.1409 -0.7960083999999998
O511   O 0.0549 -0.5 0.1409 -0.8295423999999993
O512   O -0.0549 -0.5 0.1409 -0.7951682000000009
O513   O -0.5 0.1409 -0.0549 -0.4178501000000008
O514   O -0.5 0.1409 0.0549 -0.8104828000000008
O515   O -0.5 -0.1409 -0.0549 -0.8236408999999991
O516   O -0.5 -0.1409 0.0549 -0.3998889000000005
O517   O 0.1409 0.0549 -0.5 -0.7774643000000001
O518   O 0.1409 -0.0549 -0.5 -0.7740931
O519   O -0.1409 0.0549 -0.5 -0.7960013999999997
O520   O -0.1409 -0.0549 -0.5 -0.8262116000000006
C521   C 0.2154 0.2154 0.1549 -0.1500186000000001
C522   C 0.2388 0.2388 0.1119 0.0604613
C523   C -0.2154 -0.2154 0.1549 -0.1456641999999997
C524   C -0.2388 -0.2388 0.1119 0.0613877
C525   C -0.2154 0.2154 -0.1549 -0.1461734000000003
C526   C -0.2388 0.2388 -0.1119 0.0615116000000002
C527   C 0.2154 -0.2154 -0.1549 -0.1520910999999998
C528   C 0.2388 -0.2388 -0.1119 0.0595917000000003
C529   C 0.1549 0.2154 0.2154 -0.1498444000000001
C530   C 0.1119 0.2388 0.2388 0.0609440000000001
C531   C 0.1549 -0.2154 -0.2154 -0.1498806999999997
C532   C 0.1119 -0.2388 -0.2388 0.0607801999999999
C533   C -0.1549 -0.2154 0.2154 -0.1516719000000002
C534   C -0.1119 -0.2388 0.2388 0.0590910999999998
C535   C -0.1549 0.2154 -0.2154 -0.1489323999999996
C536   C -0.1119 0.2388 -0.2388 0.0593867000000001
C537   C 0.2154 0.1549 0.2154 -0.1508557000000001
C538   C 0.2388 0.1119 0.2388 0.0611243999999997
C539   C -0.2154 0.1549 -0.2154 -0.1528347999999999
C540   C -0.2388 0.1119 -0.2388 0.0588126999999998
C541   C 0.2154 -0.1549 -0.2154 -0.1466475999999996
C542   C 0.2388 -0.1119 -0.2388 0.0606274000000004
C543   C -0.2154 -0.1549 0.2154 -0.1490268999999999
C544   C -0.2388 -0.1119 0.2388 0.0589725999999997
C545   C 0.2154 0.2154 -0.1549 -0.1463152000000001
C546   C 0.2388 0.2388 -0.1119 0.0615626000000002
C547   C -0.2154 -0.2154 -0.1549 -0.1488268000000001
C548   C -0.2388 -0.2388 -0.1119 0.0605938000000003
C549   C 0.2154 -0.2154 0.1549 -0.1494226999999997
C550   C 0.2388 -0.2388 0.1119 0.0606813999999999
C551   C -0.2154 0.2154 0.1549 -0.1470460999999998
C552   C -0.2388 0.2388 0.1119 0.0610689000000004
C553   C 0.2154 0.1549 -0.2154 -0.1496753999999995
C554   C 0.2388 0.1119 -0.2388 0.0596645000000002
C555   C -0.2154 0.1549 0.2154 -0.1506448000000002
C556   C -0.2388 0.1119 0.2388 0.0608772000000001
C557   C -0.2154 -0.1549 -0.2154 -0.1467438000000003
C558   C -0.2388 -0.1119 -0.2388 0.0606397999999996
C559   C 0.2154 -0.1549 0.2154 -0.1474134999999998
C560   C 0.2388 -0.1119 0.2388 0.0606514999999996
C561   C 0.1549 0.2154 -0.2154 -0.1517036000000002
C562   C 0.1119 0.2388 -0.2388 0.0588949000000003
C563   C 0.1549 -0.2154 0.2154 -0.1528334999999998
C564   C 0.1119 -0.2388 0.2388 0.0612861999999996
C565   C -0.1549 0.2154 0.2154 -0.1527678000000003
C566   C -0.1119 0.2388 0.2388 0.0593382
C567   C -0.1549 -0.2154 -0.2154 -0.1525036000000001
C568   C -0.1119 -0.2388 -0.2388 0.0598723000000003
H569   H -0.15045 0.04206 -0.46879 0.1508055
H570   H 0.03168 -0.14831 -0.47477 0.2253372999999999
