# Supplementary material for: Computational Characterization of Zr-Oxide MOFs for Adsorption Applications
Source: ACS Appl Mater Interfaces. 2022 Dec 14;14(51):56938–47. doi: 10.1021/acsami.2c13391 (PMC9801377; doi:10.1021/acsami.2c13391)
Supplement: Supplementary file 6 — am2c13391_si_006.zip [file am2c13391_si_006.zip › WUHCEJ.cif]

data_WUHCEJ_H_symm
_audit_creation_date              2020-06-04
_audit_creation_method            'Materials Studio'
_symmetry_space_group_name_H-M    'R3'
_symmetry_Int_Tables_number       146
_symmetry_cell_setting            trigonal
loop_
_symmetry_equiv_pos_as_xyz
  x,y,z
  -y,x-y,z
  -x+y,-x,z
  x+2/3,y+1/3,z+1/3
  -y+2/3,x-y+1/3,z+1/3
  -x+y+2/3,-x+1/3,z+1/3
  x+1/3,y+2/3,z+2/3
  -y+1/3,x-y+2/3,z+2/3
  -x+y+1/3,-x+2/3,z+2/3
_cell_length_a                    35.6721
_cell_length_b                    35.6721
_cell_length_c                    43.6892
_cell_angle_alpha                 90.0000
_cell_angle_beta                  90.0000
_cell_angle_gamma                 120.0000
loop_
_atom_site_label
_atom_site_type_symbol
_atom_site_fract_x
_atom_site_fract_y
_atom_site_fract_z
_atom_site_charge
H1   H 0.02556333333333 -0.1046533333333 -0.1174033333333 0.02958229999999995
H4   H -0.049276666666669994 -0.1116133333333 -0.1261233333333 0.0245377
H7   H 0.3157633333333 -0.028063333333330002 -0.06492333333333 0.030617499999999964
H10   H 0.32902333333329997 0.021926666666669998 -0.01854333333333 0.024488799999999974
H13   H -0.02714666666667 0.10623666666670001 -0.38101333333329995 0.029824199999999967
H16   H 0.008253333333333 0.15263666666670003 -0.33285333333329997 0.02452220000000005
H19   H 0.45673333333329996 0.2555666666667 -0.20758333333329998 0.031039700000000007
H22   H 0.38807333333329996 0.2609766666667 -0.19855333333329997 0.024698800000000017
H25   H -0.18373666666670002 -0.2116733333333 -0.22442333333329997 0.02949380000000001
H28   H -0.1077166666667 -0.2023733333333 -0.21688333333329998 0.02443399999999996
H31   H 0.20880333333329998 0.07721666666667 0.040356666666669996 0.03101120000000002
H34   H 0.19795333333329998 0.03203666666667 -0.008433333333333 0.02436289999999996
H37   H 0.18531333333329997 0.21009666666670002 -0.2771533333333 0.029596500000000026
H40   H 0.14874333333329998 0.16134666666670003 -0.3241433333333 0.024199799999999997
H43   H 0.3520233333333 0.3619566666667 -0.1011833333333 0.03075059999999996
H46   H 0.4182833333333 0.3517266666667 -0.1078033333333 0.02454489999999998
H49   H -0.02557 0.10466 0.11741 0.029897100000000013
H52   H 0.04928 0.11161 0.12612 0.02438309999999999
H55   H -0.31577 0.02807 0.06492 0.03138680000000005
H58   H -0.32902 -0.02193 0.01854 0.02481109999999997
H61   H 0.02715 -0.10624 0.38101 0.02969849999999996
H64   H -0.00825 -0.15264 0.33285 0.024113799999999963
H67   H -0.45674 -0.25556 0.20758 0.030959999999999988
H70   H -0.38807 -0.26098 0.19855 0.02463899999999997
H73   H 0.18373 0.21168 0.22443 0.0299237
H76   H 0.10772 0.20237 0.21688 0.024101099999999983
H79   H -0.2088 -0.0772 -0.04035 0.031362200000000014
H82   H -0.19796 -0.03203 0.00844 0.024990399999999968
H85   H -0.18531 -0.2101 0.27715 0.02982039999999997
H88   H -0.14874 -0.16135 0.32414 0.024441000000000046
H91   H -0.35203 -0.36197 0.10118 0.031195999999999998
H94   H -0.41828 -0.35173 0.1078 0.024784900000000002
H97   H -0.11967 0.11967 0.19017 0.27586960000000005
H100   H -0.18401 0.14973 0.09663 0.278438
H103   H 0.22450333333329997 -0.06750333333333 -0.15488333333329998 0.2784051
H106   H 0.07893333333333001 -0.2016533333333 -0.1320333333333 0.27842059999999996
H109   H 0.30385 -0.42657 0.14305 0.27836500000000003
H112   H -6.085580763577e-17 -3.042790381788e-17 -0.4295033333333 0.2760038
C113   C 0.04953333333333001 -0.15453333333329997 -0.1568333333333 0.3974637999999997
C116   C 0.011003333333330001 -0.1502033333333 -0.15430333333329999 -0.1923918999999996
C119   C 0.0029633333333329995 -0.1254633333333 -0.1346633333333 0.03608049999999974
C122   C -0.03759666666667 -0.1293033333333 -0.1394033333333 -0.030946300000000093
C125   C -0.060266666666669994 -0.15713333333329998 -0.16253333333329997 -0.06908090000000032
C128   C 0.23166333333329997 -0.06636333333333 -0.09436333333333001 0.4161324000000004
C131   C 0.25186333333329997 -0.03586333333333 -0.06866333333333001 -0.18866980000000044
C134   C 0.2920033333333 -0.02020333333333 -0.056503333333330005 0.0364791999999996
C137   C 0.2990033333333 0.006796666666667 -0.03130333333333 -0.03693040000000014
C140   C 0.2648333333333 0.01246666666667 -0.02483333333333 -0.06303030000000033
C143   C 0.024403333333330002 0.08059666666667 -0.41710333333329996 0.3976255000000002
C146   C 0.03266333333333 0.1065366666667 -0.3893633333333 -0.1921526
C149   C 0.005763333333333 0.1167366666667 -0.3740633333333 0.0367772000000004
C152   C 0.02500333333333 0.14189666666670003 -0.34800333333329997 -0.031194600000000076
C155   C 0.06653333333333 0.1508666666667 -0.3437333333333 -0.06881109999999957
C158   C -0.4700666666667 0.30476666666670005 -0.16723333333329998 0.4084662000000003
C161   C 0.4857333333333 0.29826666666670004 -0.1689333333333 -0.18972009999999973
C164   C 0.4538033333333 0.27439666666670004 -0.1893033333333 0.03615980000000008
C167   C 0.41666333333329997 0.2775366666667 -0.1843633333333 -0.03784019999999977
C170   C 0.4199633333333 0.3027366666667 -0.15996333333329998 -0.06183199999999989
C173   C -0.2146666666667 -0.1757333333333 -0.1780333333333 0.3976044999999999
C176   C -0.17493666666670002 -0.17766333333329998 -0.18176333333329997 -0.1924052999999999
C179   C -0.1634966666667 -0.1956033333333 -0.20480333333329998 0.03621389999999991
C182   C -0.1223366666667 -0.19056333333329997 -0.20066333333329997 -0.030973699999999663
C185   C -0.1027966666667 -0.16900333333329998 -0.1744033333333 -0.06901430000000007
C188   C 0.28700333333329997 0.10369666666670001 0.07569666666666999 0.4162629999999998
C191   C 0.27000333333329996 0.07959666666667 0.04679666666667 -0.1887604999999999
C194   C 0.23220333333329998 0.06859666666667 0.03229666666667 0.035746500000000125
C197   C 0.22640333333329998 0.043996666666669994 0.005896666666667 -0.037349899999999714
C200   C 0.2600333333333 0.03726666666667 -3.333333333333e-05 -0.06258430000000015
C203   C 0.1407333333333 0.2496666666667 -0.2480333333333 0.3976801999999999
C206   C 0.1312633333333 0.22133666666670002 -0.27456333333329996 -0.19208300000000025
C209   C 0.15476333333329997 0.20433666666670003 -0.2864633333333 0.035830699999999986
C212   C 0.1349333333333 0.17796666666670002 -0.3119333333333 -0.030869899999999895
C215   C 0.09653333333333 0.17526666666670002 -0.3193333333333 -0.06905979999999977
C218   C 0.2847333333333 0.32456666666670003 -0.14743333333329997 0.4160066999999996
C221   C 0.32573333333329996 0.3246666666667 -0.14253333333329998 -0.18868360000000006
C224   C 0.35533333333329997 0.3438666666667 -0.1198333333333 0.036213599999999964
C227   C 0.3912633333333 0.33833666666670004 -0.1235633333333 -0.0368738000000004
C230   C 0.3885033333333 0.31419666666670004 -0.14850333333329999 -0.06333249999999957
C233   C -0.04953 0.15453 0.15683 0.39749060000000025
C236   C -0.011 0.1502 0.1543 -0.1918021999999997
C239   C -0.00297 0.12547 0.13467 0.03664500000000004
C242   C 0.0376 0.1293 0.1394 -0.031419399999999875
C245   C 0.06027 0.15713 0.16253 -0.06880229999999976
C248   C -0.23167 0.06637 0.09437 0.4083965000000003
C251   C -0.25187 0.03587 0.06867 -0.1896203999999999
C254   C -0.292 0.0202 0.0565 0.03597620000000035
C257   C -0.299 -0.0068 0.0313 -0.037500099999999925
C260   C -0.26483 -0.01247 0.02483 -0.06212950000000018
C263   C -0.0244 -0.0806 0.4171 0.3975010000000001
C266   C -0.03267 -0.10653 0.38937 -0.1920742999999998
C269   C -0.00577 -0.11673 0.37407 0.035824800000000316
C272   C -0.025 -0.1419 0.348 -0.03102110000000025
C275   C -0.06653 -0.15087 0.34373 -0.06900200000000023
C278   C 0.47007 -0.30477 0.16723 0.4162773
C281   C -0.48573 -0.29827 0.16893 -0.18869619999999987
C284   C -0.4538 -0.2744 0.1893 0.0363112000000001
C287   C -0.41667 -0.27753 0.18437 -0.03691849999999963
C290   C -0.41997 -0.30273 0.15997 -0.0629369999999998
C293   C 0.21467 0.17573 0.17803 0.3975691000000001
C296   C 0.17493 0.17767 0.18177 -0.19194629999999968
C299   C 0.1635 0.1956 0.2048 0.03653860000000009
C302   C 0.12233 0.19057 0.20067 -0.030941000000000333
C305   C 0.1028 0.169 0.1744 -0.06890679999999971
C308   C -0.287 -0.1037 -0.0757 0.4085276000000002
C311   C -0.27 -0.0796 -0.0468 -0.1895920999999996
C314   C -0.2322 -0.0686 -0.0323 0.036255899999999563
C317   C -0.2264 -0.044 -0.0059 -0.037508400000000115
C320   C -0.26003 -0.03727 2.9999999999970002e-05 -0.06192059999999966
C323   C -0.14073 -0.24967 0.24803 0.3973798999999998
C326   C -0.13127 -0.22133 0.27457 -0.1922883000000004
C329   C -0.15477 -0.20433 0.28647 0.0368510999999998
C332   C -0.13493 -0.17797 0.31193 -0.031204100000000068
C335   C -0.09653 -0.17527 0.31933 -0.06888719999999983
C338   C -0.28473 -0.32457 0.14743 0.40854250000000025
C341   C -0.32573 -0.32467 0.14253 -0.18966450000000007
C344   C -0.35533 -0.34387 0.11983 0.036054299999999984
C347   C -0.39127 -0.33833 0.12357 -0.03774609999999967
C350   C -0.3885 -0.3142 0.1485 -0.061617899999999885
O353   O 0.20627333333329997 -0.09887333333333001 -0.1587233333333 -0.9857043
O356   O 0.08112333333333001 -0.1301433333333 -0.13952333333329997 -0.5549099999999996
O359   O 0.047253333333330004 -0.1824733333333 -0.17628333333329999 -0.5755593999999995
O362   O 0.19296333333329999 -0.07526333333333 -0.1016533333333 -0.5755963000000008
O365   O 0.2554233333333 -0.08076333333333001 -0.1064533333333 -0.5765062000000007
O368   O -0.3970266666667 0.2896266666667 -0.15052333333329998 -1.2459609999999994
O371   O -0.013936666666669999 0.06295666666666999 -0.4276633333333 -0.5549698000000003
O374   O -0.2765766666667 0.4117966666667 -0.09439333333333001 -0.5740639999999999
O377   O -0.4463766666667 0.32867666666670003 -0.14493333333329997 -0.5738734000000001
O380   O -0.46033666666670003 0.2856766666667 -0.18863333333329999 -0.5726490000000002
O383   O 0.33362333333329997 0.1786766666667 0.1188266666667 -0.9857820000000004
O386   O -0.2415366666667 -0.19068333333329998 -0.20006333333329998 -0.5549900000000001
O389   O -0.21804666666670003 -0.15911333333329997 -0.1529233333333 -0.5754643999999995
O392   O 0.32463333333329997 0.1104466666667 0.08405666666667 -0.5756855000000005
O395   O 0.2617033333333 0.1150166666667 0.08932666666667 -0.5765800999999993
O398   O 0.19045333333329997 0.2972466666667 -0.1429033333333 -0.9857470999999992
O401   O 0.1743433333333 0.2578766666667 -0.23274333333329997 -0.5548520999999997
O404   O -0.21929666666670003 -0.4035433333333 0.09026666666666999 -0.5756563999999997
O407   O 0.2621133333333 0.30280666666670003 -0.17080333333329997 -0.5756821999999993
O410   O 0.2765433333333 0.3467366666667 -0.1275733333333 -0.5757718999999994
O413   O -0.20628 0.09888 0.15873 -1.2460302
O416   O -0.08112 0.13014 0.13952 -0.5548961000000006
O419   O -0.04725 0.18247 0.17628 -0.5741668999999998
O422   O -0.19296 0.07526 0.10165 -0.5738681999999997
O425   O -0.25542 0.08076 0.10645 -0.5724844000000004
O428   O 0.39702 -0.28962 0.15053 -0.9856862999999992
O431   O 0.01393 -0.06295 0.42767 -0.5548316
O434   O 0.27658 -0.4118 0.09439 -0.5754347000000006
O437   O 0.44638 -0.32868 0.14493 -0.5756454000000009
O440   O 0.46033 -0.28567 0.18864 -0.5764644000000008
O443   O -0.33362 -0.17868 -0.11883 -1.2459728000000003
O446   O 0.24153 0.19069 0.20007 -0.5549411999999999
O449   O 0.21805 0.15911 0.15292 -0.5740089000000008
O452   O -0.32463 -0.11045 -0.08406 -0.5739420000000006
O455   O -0.26171 -0.11501 -0.08932 -0.5724671000000008
O458   O -0.19046 -0.29724 0.14291 -1.2459892999999995
O461   O -0.17435 -0.25787 0.23275 -0.5549973999999995
O464   O 0.21929 0.40355 -0.09026 -0.5736909000000008
O467   O -0.26212 -0.3028 0.17081 -0.5740350000000003
O470   O -0.27654 -0.34674 0.12757 -0.5726920999999994
O473   O 0.1347333333333 -0.1347333333333 -0.18263333333329998 -1.2489256999999991
O476   O -0.13473 0.13473 0.18263 -0.9852316000000004
O479   O -6.085580763577e-17 -3.042790381788e-17 -0.4521033333333 -0.9853407
O480   O 6.085580763577e-17 3.042790381788e-17 0.4521 -1.2489594000000004
S481   S -0.03187666666667 -0.1793433333333 -0.17844333333329998 0.1969925999999997
S484   S 0.22253333333329997 -0.01756333333333 -0.04908333333333 0.19375310000000034
S487   S -0.2508466666667 0.46206666666670004 -0.03883333333333 0.1959388999999998
S490   S 0.4702533333333 0.3247766666667 -0.1437033333333 0.19274060000000048
S493   S -0.1353866666667 -0.1551933333333 -0.15429333333329998 0.1970749000000005
S496   S 0.29848333333329996 0.05958666666666999 0.028066666666669998 0.19398050000000036
S499   S -0.24854666666670003 -0.4608733333333 0.038226666666669996 0.19739039999999972
S502   S 0.34206333333329997 0.29986666666670003 -0.16861333333329998 0.1939831999999999
S505   S 0.03188 0.17934 0.17844 0.19635159999999985
S508   S -0.22253 0.01756 0.04908 0.19284230000000055
S511   S 0.25085 -0.46207 0.03883 0.1972804000000004
S514   S -0.47025 -0.32478 0.1437 0.1939664000000008
S517   S 0.13539 0.15519 0.15429 0.1962270000000004
S520   S -0.29848 -0.05959 -0.02807 0.1926369999999995
S523   S 0.24855 0.46087 -0.03823 0.1958985999999996
S526   S -0.34207 -0.29986 0.16862 0.19262269999999934
ZR529   ZR 0.1462033333333 -0.1223733333333 -0.1348533333333 2.780764900000001
ZR532   ZR -0.37725666666670005 0.35342666666670003 -0.1340933333333 2.781098700000001
ZR535   ZR 0.3621233333333 0.13900666666670003 0.1265266666667 2.7808445000000006
ZR538   ZR 0.2022633333333 0.29660666666670005 -0.1909133333333 2.7807480000000027
ZR541   ZR -0.1462 0.12237 0.13485 2.7811394000000007
ZR544   ZR 0.37725 -0.35342 0.1341 2.780767599999997
ZR547   ZR -0.36212 -0.13901 -0.12653 2.781108600000003
ZR550   ZR -0.20227 -0.2966 0.19092 2.78116
