# Supplementary material for: Computational Characterization of Zr-Oxide MOFs for Adsorption Applications
Source: ACS Appl Mater Interfaces. 2022 Dec 14;14(51):56938–47. doi: 10.1021/acsami.2c13391 (PMC9801377; doi:10.1021/acsami.2c13391)
Supplement: Supplementary file 6 — am2c13391_si_006.zip [file am2c13391_si_006.zip › XICYIT.cif]

data_VESTA_phase_1


_chemical_name_common                  'XICYIT'
_symmetry_space_group_name_H-M	'P1'
_symmetry_Int_Tables_number	1
_symmetry_cell_setting	triclinic
loop_
_symmetry_equiv_pos_as_xyz
  x,y,z
_cell_length_a                         13.57000
_cell_length_b                         19.80000
_cell_length_c                         28.39000
_cell_angle_alpha                      90
_cell_angle_beta                       90
_cell_angle_gamma                      90

loop_
   _atom_site_label
   _atom_site_fract_x
   _atom_site_fract_y
   _atom_site_fract_z
   _atom_site_type_symbol
   _atom_site_charge
   Zr1           0.306270      0.878070      0.873400     Zr    2.521741
   Zr2           0.193730      0.121930      0.373400     Zr    2.521742
   Zr3           0.693730      0.378070      0.626600     Zr    2.521740
   Zr4           0.806270      0.621930      0.126600     Zr    2.521743
   Zr5           0.196100      0.116900      0.876400     Zr    2.536882
   Zr6           0.303900      0.883100      0.376400     Zr    2.536882
   Zr7           0.803900      0.616900      0.623600     Zr    2.536883
   Zr8           0.696100      0.383100      0.123600     Zr    2.536882
   Zr9           0.357500      0.022610      0.803850     Zr    2.514681
   Zr10          0.142500      0.977390      0.303850     Zr    2.514678
   Zr11          0.642500      0.522610      0.696150     Zr    2.514680
   Zr12          0.857500      0.477390      0.196150     Zr    2.514680
   Zr13          0.112500      0.970000      0.821310     Zr    2.534457
   Zr14          0.387500      0.030000      0.321310     Zr    2.534453
   Zr15          0.887500      0.470000      0.678690     Zr    2.534455
   Zr16          0.612500      0.530000      0.178690     Zr    2.534455
   Zr17          0.146300      0.972200      0.944120     Zr    2.509706
   Zr18          0.353700      0.027800      0.444120     Zr    2.509712
   Zr19          0.853700      0.472200      0.555880     Zr    2.509707
   Zr20          0.646300      0.527800      0.055880     Zr    2.509709
   Zr21          0.390700      0.024700      0.929070     Zr    2.537638
   Zr22          0.109300      0.975300      0.429070     Zr    2.537638
   Zr23          0.609300      0.524700      0.570930     Zr    2.537637
   Zr24          0.890700      0.475300      0.070930     Zr    2.537635
   S1            0.044000      0.743900      0.731000     S     0.156669
   S2            0.456000      0.256100      0.231000     S     0.156666
   S3            0.956000      0.243900      0.769000     S     0.156667
   S4            0.544000      0.756100      0.269000     S     0.156671
   S5            0.063000      0.747900      0.023100     S     0.133797
   S6            0.437000      0.252100      0.523100     S     0.133795
   S7            0.937000      0.247900      0.476900     S     0.133801
   S8            0.563000      0.752100      0.976900     S     0.133798
   S9            0.478400      0.255400      0.006600     S     0.222998
   S10           0.021600      0.744600      0.506600     S     0.222997
   S11           0.521600      0.755400      0.493400     S     0.222998
   S12           0.978400      0.244600      0.993400     S     0.222998
   S13           0.471400      0.250900      0.741400     S     0.162515
   S14           0.028600      0.749100      0.241400     S     0.162518
   S15           0.528600      0.750900      0.758600     S     0.162515
   S16           0.971400      0.249100      0.258600     S     0.162515
   S17           0.272900      0.008600      0.624600     S     0.153724
   S18           0.227100      0.991400      0.124600     S     0.153722
   S19           0.727100      0.508600      0.875400     S     0.153724
   S20           0.772900      0.491400      0.375400     S     0.153725
   O1            0.136700      0.902100      0.881100     O    -1.134211
   O2            0.363300      0.097900      0.381100     O    -1.134215
   O3            0.863300      0.402100      0.618900     O    -1.134215
   O4            0.636700      0.597900      0.118900     O    -1.134213
   O5            0.283000      0.946600      0.926400     O    -1.248275
   O6            0.217000      0.053400      0.426400     O    -1.248277
   O7            0.717000      0.446600      0.573600     O    -1.248277
   O8            0.783000      0.553400      0.073600     O    -1.248278
   O9            0.421700      0.965500      0.866200     O    -1.154295
   O10           0.078300      0.034500      0.366200     O    -1.154294
   O11           0.578300      0.465500      0.633800     O    -1.154295
   O12           0.921700      0.534500      0.133800     O    -1.154295
   O13           0.264400      0.944200      0.822000     O    -1.251118
   O14           0.235600      0.055800      0.322000     O    -1.251116
   O15           0.735600      0.444200      0.678000     O    -1.251115
   O16           0.764400      0.555800      0.178000     O    -1.251115
   O17           0.203700      0.063800      0.806400     O    -1.149398
   O18           0.296300      0.936200      0.306400     O    -1.149399
   O19           0.796300      0.563800      0.693600     O    -1.149398
   O20           0.703700      0.436200      0.193600     O    -1.149396
   O21           0.120100      0.026400      0.879700     O    -1.252653
   O22           0.379900      0.973600      0.379700     O    -1.252659
   O23           0.879900      0.526400      0.620300     O    -1.252653
   O24           0.620100      0.473600      0.120300     O    -1.252652
   O25           0.233600      0.065500      0.944300     O    -1.143499
   O26           0.266400      0.934500      0.444300     O    -1.143501
   O27           0.766400      0.565500      0.555700     O    -1.143495
   O28           0.733600      0.434500      0.055700     O    -1.143499
   O29           0.334800      0.073500      0.870000     O    -1.251497
   O30           0.165200      0.926500      0.370000     O    -1.251494
   O31           0.665200      0.573500      0.630000     O    -1.251496
   O32           0.834800      0.426500      0.130000     O    -1.251496
   O33           0.514200      0.047500      0.798500     O    -0.787466
   O34           0.985800      0.952500      0.298500     O    -0.787462
   O35           0.485800      0.547500      0.701500     O    -0.787467
   O36           0.014200      0.452500      0.201500     O    -0.787466
   O37           0.537000      0.058500      0.918200     O    -0.983652
   O38           0.963000      0.941500      0.418200     O    -0.983650
   O39           0.463000      0.558500      0.581800     O    -0.983649
   O40           0.037000      0.441500      0.081800     O    -0.983649
   O41           0.990200      0.935300      0.946800     O    -0.795204
   O42           0.509800      0.064700      0.446800     O    -0.795207
   O43           0.009800      0.435300      0.553200     O    -0.795207
   O44           0.490200      0.564700      0.053200     O    -0.795207
   O45           0.962000      0.933200      0.830100     O    -0.983711
   O46           0.538000      0.066800      0.330100     O    -0.983707
   O47           0.038000      0.433200      0.669900     O    -0.983711
   O48           0.462000      0.566800      0.169900     O    -0.983711
   O49           0.248100      0.807600      0.925300     O    -0.696839
   O50           0.251900      0.192400      0.425300     O    -0.696838
   O51           0.751900      0.307600      0.574700     O    -0.696837
   O52           0.748100      0.692400      0.074700     O    -0.696838
   O53           0.153100      0.864300      0.973700     O    -0.614307
   O54           0.346900      0.135700      0.473700     O    -0.614308
   O55           0.846900      0.364300      0.526300     O    -0.614304
   O56           0.653100      0.635700      0.026300     O    -0.614303
   O57           0.935300      0.656100      0.083000     O    -0.650360
   O58           0.564700      0.343900      0.583000     O    -0.650361
   O59           0.064700      0.156100      0.417000     O    -0.650361
   O60           0.435300      0.843900      0.917000     O    -0.650362
   O61           0.983300      0.559800      0.044700     O    -0.673220
   O62           0.516700      0.440200      0.544700     O    -0.673220
   O63           0.016700      0.059800      0.455300     O    -0.673217
   O64           0.483300      0.940200      0.955300     O    -0.673221
   O65           0.588800      0.342900      0.681700     O    -0.681294
   O66           0.911200      0.657100      0.181700     O    -0.681293
   O67           0.411200      0.842900      0.818300     O    -0.681292
   O68           0.088800      0.157100      0.318300     O    -0.681293
   O69           0.566000      0.433700      0.728100     O    -0.640302
   O70           0.934000      0.566300      0.228100     O    -0.640302
   O71           0.434000      0.933700      0.771900     O    -0.640304
   O72           0.066000      0.066300      0.271900     O    -0.640304
   O73           0.226400      0.801300      0.828700     O    -0.604741
   O74           0.273600      0.198700      0.328700     O    -0.604748
   O75           0.773600      0.301300      0.671300     O    -0.604742
   O76           0.726400      0.698700      0.171300     O    -0.604744
   O77           0.111500      0.862500      0.788600     O    -0.665120
   O78           0.388500      0.137500      0.288600     O    -0.665121
   O79           0.888500      0.362500      0.711400     O    -0.665119
   O80           0.611500      0.637500      0.211400     O    -0.665119
   O81           0.301700      0.012500      0.732700     O    -0.666139
   O82           0.198300      0.987500      0.232700     O    -0.666140
   O83           0.698300      0.512500      0.767300     O    -0.666137
   O84           0.801700      0.487500      0.267300     O    -0.666137
   O85           0.140900      0.977600      0.743000     O    -0.605330
   O86           0.359100      0.022400      0.243000     O    -0.605332
   O87           0.859100      0.477600      0.757000     O    -0.605331
   O88           0.640900      0.522400      0.257000     O    -0.605329
   O89           0.135700      0.983500      0.506900     O    -0.635281
   O90           0.364300      0.016500      0.006900     O    -0.635278
   O91           0.864300      0.483500      0.993100     O    -0.635282
   O92           0.635700      0.516500      0.493100     O    -0.635281
   O93           0.294600      0.018700      0.518000     O    -0.687834
   O94           0.205400      0.981300      0.018000     O    -0.687834
   O95           0.705400      0.518700      0.982000     O    -0.687834
   O96           0.794600      0.481300      0.482000     O    -0.687834
   O97           0.989600      0.555000      0.699300     O    -0.639323
   O98           0.510400      0.445000      0.199300     O    -0.639322
   O99           0.010400      0.055000      0.800700     O    -0.639317
   O100          0.489600      0.945000      0.300700     O    -0.639319
   O101          0.932600      0.650700      0.665300     O    -0.690977
   O102          0.567400      0.349300      0.165300     O    -0.690980
   O103          0.067400      0.150700      0.834700     O    -0.690978
   O104          0.432600      0.849300      0.334700     O    -0.690977
   O105          0.549300      0.444800      0.028500     O    -0.740509
   O106          0.950700      0.555200      0.528500     O    -0.740510
   O107          0.450700      0.944800      0.471500     O    -0.740508
   O108          0.049300      0.055200      0.971500     O    -0.740511
   O109          0.584800      0.350100      0.070500     O    -0.610330
   O110          0.915200      0.649900      0.570500     O    -0.610332
   O111          0.415200      0.850100      0.429500     O    -0.610333
   O112          0.084800      0.149900      0.929500     O    -0.610333
   O113          0.397700      0.135000      0.955100     O    -0.601295
   O114          0.102300      0.865000      0.455100     O    -0.601296
   O115          0.602300      0.635000      0.544900     O    -0.601297
   O116          0.897700      0.365000      0.044900     O    -0.601294
   O117          0.279100      0.190900      0.919200     O    -0.679544
   O118          0.220900      0.809100      0.419200     O    -0.679549
   O119          0.720900      0.690900      0.580800     O    -0.679543
   O120          0.779100      0.309100      0.080800     O    -0.679546
   O121          0.369300      0.130900      0.780500     O    -0.690900
   O122          0.130700      0.869100      0.280500     O    -0.690901
   O123          0.630700      0.630900      0.719500     O    -0.690899
   O124          0.869300      0.369100      0.219500     O    -0.690900
   O125          0.265700      0.192700      0.828100     O    -0.612665
   O126          0.234300      0.807300      0.328100     O    -0.612659
   O127          0.734300      0.692700      0.671900     O    -0.612664
   O128          0.765700      0.307300      0.171900     O    -0.612664
   C1            0.161600      0.808200      0.801700     C     0.709121
   C2            0.338400      0.191800      0.301700     C     0.709130
   C3            0.838400      0.308200      0.698300     C     0.709121
   C4            0.661600      0.691800      0.198300     C     0.709123
   C5            0.132600      0.745100      0.775000     C    -0.105676
   C6            0.367400      0.254900      0.275000     C    -0.105673
   C7            0.867400      0.245100      0.725000     C    -0.105679
   C8            0.632600      0.754900      0.225000     C    -0.105675
   C9            0.159000      0.685100      0.786500     C    -0.125219
   C10           0.341000      0.314900      0.286500     C    -0.125221
   C11           0.841000      0.185100      0.713500     C    -0.125222
   C12           0.659000      0.814900      0.213500     C    -0.125219
   C13           0.113000      0.632400      0.759400     C    -0.112693
   C14           0.387000      0.367600      0.259400     C    -0.112690
   C15           0.887000      0.132400      0.740600     C    -0.112690
   C16           0.613000      0.867600      0.240600     C    -0.112693
   C17           0.051900      0.658000      0.724800     C    -0.153247
   C18           0.448100      0.342000      0.224800     C    -0.153249
   C19           0.948100      0.158000      0.775200     C    -0.153247
   C20           0.551900      0.842000      0.275200     C    -0.153249
   C21           0.987300      0.618000      0.695200     C     0.707095
   C22           0.512700      0.382000      0.195200     C     0.707096
   C23           0.012700      0.118000      0.804800     C     0.707091
   C24           0.487300      0.882000      0.304800     C     0.707092
   C25           0.183400      0.814200      0.957900     C     0.745625
   C26           0.316600      0.185800      0.457900     C     0.745624
   C27           0.816600      0.314200      0.542100     C     0.745618
   C28           0.683400      0.685800      0.042100     C     0.745617
   C29           0.148000      0.746400      0.977400     C    -0.140262
   C30           0.352000      0.253600      0.477400     C    -0.140261
   C31           0.852000      0.246400      0.522600     C    -0.140264
   C32           0.648000      0.753600      0.022600     C    -0.140260
   C33           0.173000      0.683100      0.966200     C    -0.106477
   C34           0.327000      0.316900      0.466200     C    -0.106475
   C35           0.827000      0.183100      0.533800     C    -0.106474
   C36           0.673000      0.816900      0.033800     C    -0.106477
   C37           0.117000      0.632100      0.990100     C    -0.107582
   C38           0.383000      0.367900      0.490100     C    -0.107581
   C39           0.883000      0.132100      0.509900     C    -0.107582
   C40           0.617000      0.867900      0.009900     C    -0.107581
   C41           0.055000      0.660600      0.022400     C    -0.124597
   C42           0.445000      0.339400      0.522400     C    -0.124597
   C43           0.945000      0.160600      0.477600     C    -0.124600
   C44           0.555000      0.839400      0.977600     C    -0.124598
   C45           0.987900      0.623800      0.053900     C     0.696738
   C46           0.512100      0.376200      0.553900     C     0.696739
   C47           0.012100      0.123800      0.446100     C     0.696737
   C48           0.487900      0.876200      0.946100     C     0.696741
   C49           0.353300      0.185100      0.945000     C     0.720737
   C50           0.146700      0.814900      0.445000     C     0.720744
   C51           0.646700      0.685100      0.555000     C     0.720738
   C52           0.853300      0.314900      0.055000     C     0.720739
   C53           0.390000      0.254800      0.965500     C    -0.153529
   C54           0.110000      0.745200      0.465500     C    -0.153530
   C55           0.610000      0.754800      0.534500     C    -0.153533
   C56           0.890000      0.245200      0.034500     C    -0.153531
   C57           0.350000      0.317400      0.955300     C    -0.114632
   C58           0.150000      0.682600      0.455300     C    -0.114630
   C59           0.650000      0.817400      0.544700     C    -0.114626
   C60           0.850000      0.182600      0.044700     C    -0.114629
   C61           0.409000      0.367500      0.974700     C    -0.104413
   C62           0.091000      0.632500      0.474700     C    -0.104412
   C63           0.591000      0.867500      0.525300     C    -0.104412
   C64           0.909000      0.132500      0.025300     C    -0.104415
   C65           0.478500      0.340800      0.006300     C    -0.188968
   C66           0.021500      0.659200      0.506300     C    -0.188969
   C67           0.521500      0.840800      0.493700     C    -0.188970
   C68           0.978500      0.159200      0.993700     C    -0.188968
   C69           0.547100      0.381200      0.038500     C     0.726841
   C70           0.952900      0.618800      0.538500     C     0.726847
   C71           0.452900      0.881200      0.461500     C     0.726844
   C72           0.047100      0.118800      0.961500     C     0.726846
   C73           0.332500      0.184500      0.799400     C     0.723909
   C74           0.167500      0.815500      0.299400     C     0.723902
   C75           0.667500      0.684500      0.700600     C     0.723904
   C76           0.832500      0.315500      0.200600     C     0.723907
   C77           0.382000      0.247700      0.786000     C    -0.141937
   C78           0.118000      0.752300      0.286000     C    -0.141939
   C79           0.618000      0.747700      0.714000     C    -0.141934
   C80           0.882000      0.252300      0.214000     C    -0.141936
   C81           0.365000      0.311100      0.803800     C    -0.093642
   C82           0.135000      0.688900      0.303800     C    -0.093637
   C83           0.635000      0.811100      0.696200     C    -0.093639
   C84           0.865000      0.188900      0.196200     C    -0.093642
   C85           0.425000      0.362200      0.779100     C    -0.120304
   C86           0.075000      0.637800      0.279100     C    -0.120303
   C87           0.575000      0.862200      0.720900     C    -0.120305
   C88           0.925000      0.137800      0.220900     C    -0.120304
   C89           0.484000      0.334300      0.748700     C    -0.132358
   C90           0.016000      0.665700      0.248700     C    -0.132364
   C91           0.516000      0.834300      0.751300     C    -0.132357
   C92           0.984000      0.165700      0.251300     C    -0.132359
   C93           0.548200      0.375400      0.716400     C     0.715254
   C94           0.951800      0.624600      0.216400     C     0.715255
   C95           0.451800      0.875400      0.783600     C     0.715253
   C96           0.048200      0.124600      0.283600     C     0.715256
   C97           0.215000      0.994500      0.720200     C     0.716762
   C98           0.285000      0.005500      0.220200     C     0.716763
   C99           0.785000      0.494500      0.779800     C     0.716760
   C100          0.715000      0.505500      0.279800     C     0.716757
   C101          0.190500      0.991700      0.670400     C    -0.135890
   C102          0.309500      0.008300      0.170400     C    -0.135884
   C103          0.809500      0.491700      0.829600     C    -0.135889
   C104          0.690500      0.508300      0.329600     C    -0.135891
   C105          0.099000      0.985000      0.648700     C    -0.095157
   C106          0.401000      0.015000      0.148700     C    -0.095160
   C107          0.901000      0.485000      0.851300     C    -0.095156
   C108          0.599000      0.515000      0.351300     C    -0.095155
   C109          0.094000      0.979000      0.599600     C    -0.106449
   C110          0.406000      0.021000      0.099600     C    -0.106449
   C111          0.906000      0.479000      0.900400     C    -0.106451
   C112          0.594000      0.521000      0.400400     C    -0.106447
   C113          0.188000      0.997500      0.582000     C    -0.144462
   C114          0.312000      0.002500      0.082000     C    -0.144463
   C115          0.812000      0.497500      0.918000     C    -0.144460
   C116          0.688000      0.502500      0.418000     C    -0.144461
   C117          0.208000      0.000600      0.531700     C     0.716677
   C118          0.292000      0.999400      0.031700     C     0.716676
   C119          0.792000      0.500600      0.968300     C     0.716678
   C120          0.708000      0.499400      0.468300     C     0.716677
   H1            0.209460      0.673960      0.815010     H     0.127291
   H2            0.290540      0.326040      0.315010     H     0.127291
   H3            0.790540      0.173960      0.684990     H     0.127292
   H4            0.709460      0.826040      0.184990     H     0.127290
   H5            0.125750      0.579140      0.765470     H     0.132402
   H6            0.374250      0.420860      0.265470     H     0.132402
   H7            0.874250      0.079140      0.734530     H     0.132403
   H8            0.625750      0.920860      0.234530     H     0.132402
   H9            0.226600      0.671120      0.939240     H     0.130690
   H10           0.273400      0.328880      0.439240     H     0.130690
   H11           0.773400      0.171120      0.560760     H     0.130689
   H12           0.726600      0.828880      0.060760     H     0.130690
   H13           0.125220      0.578450      0.983920     H     0.143379
   H14           0.374780      0.421550      0.483920     H     0.143379
   H15           0.874780      0.078450      0.516080     H     0.143378
   H16           0.625220      0.921550      0.016080     H     0.143379
   H17           0.290190      0.326490      0.930900     H     0.137780
   H18           0.209810      0.673510      0.430900     H     0.137780
   H19           0.709810      0.826490      0.569100     H     0.137780
   H20           0.790190      0.173510      0.069100     H     0.137780
   H21           0.396440      0.420940      0.969430     H     0.117923
   H22           0.103560      0.579060      0.469430     H     0.117922
   H23           0.603560      0.920940      0.530570     H     0.117921
   H24           0.896440      0.079060      0.030570     H     0.117924
   H25           0.311990      0.322910      0.831070     H     0.138966
   H26           0.188010      0.677090      0.331070     H     0.138965
   H27           0.688010      0.822910      0.668930     H     0.138965
   H28           0.811990      0.177090      0.168930     H     0.138966
   H29           0.420870      0.415770      0.786520     H     0.133511
   H30           0.079130      0.584230      0.286520     H     0.133510
   H31           0.579130      0.915770      0.713480     H     0.133508
   H32           0.920870      0.084230      0.213480     H     0.133510
   H33           0.032800      0.978010      0.669410     H     0.126031
   H34           0.467200      0.021990      0.169410     H     0.126031
   H35           0.967200      0.478010      0.830590     H     0.126030
   H36           0.532800      0.521990      0.330590     H     0.126029
   H37           0.027660      0.969850      0.579400     H     0.152882
   H38           0.472340      0.030150      0.079400     H     0.152884
   H39           0.972340      0.469850      0.920600     H     0.152882
   H40           0.527660      0.530150      0.420600     H     0.152881
   H41           0.814090      0.591840      0.721200     H     0.443087
   H42           0.685910      0.408160      0.221200     H     0.443086
   H43           0.185910      0.091840      0.778800     H     0.443087
   H44           0.314090      0.908160      0.278800     H     0.443090
   H45           0.909350      0.363470      0.616270     H     0.453745
   H46           0.590650      0.636530      0.116270     H     0.453743
   H47           0.090650      0.863470      0.883730     H     0.453742
   H48           0.409350      0.136530      0.383730     H     0.453743
   H49           0.771420      0.593110      0.526720     H     0.445755
   H50           0.728580      0.406890      0.026720     H     0.445758
   H51           0.228580      0.093110      0.973280     H     0.445758
   H52           0.271420      0.906890      0.473280     H     0.445760
   H53           0.510030      0.448760      0.637050     H     0.409114
   H54           0.989970      0.551240      0.137050     H     0.409113
   H55           0.489970      0.948760      0.862950     H     0.409114
   H56           0.010030      0.051240      0.362950     H     0.409113
   H57           0.570950      0.033730      0.350930     H     0.333796
   H58           0.929050      0.966270      0.850930     H     0.333799
   H59           0.429050      0.533730      0.149070     H     0.333798
   H60           0.070950      0.466270      0.649070     H     0.333799
   H61           0.028030      0.435990      0.519420     H     0.447491
   H62           0.471970      0.564010      0.019420     H     0.447492
   H63           0.971970      0.935990      0.980580     H     0.447490
   H64           0.528030      0.064010      0.480580     H     0.447491
   H65           0.050800      0.470770      0.567970     H     0.453160
   H66           0.449200      0.529230      0.067970     H     0.453160
   H67           0.949200      0.970770      0.932030     H     0.453159
   H68           0.550800      0.029230      0.432030     H     0.453160
   H69           0.445560      0.507140      0.694500     H     0.438880
   H70           0.054440      0.492860      0.194500     H     0.438879
   H71           0.554440      0.007140      0.805500     H     0.438879
   H72           0.945560      0.992860      0.305500     H     0.438878
   H73           0.422460      0.519510      0.591710     H     0.347426
   H74           0.077540      0.480490      0.091710     H     0.347426
   H75           0.577540      0.019510      0.908290     H     0.347428
   H76           0.922460      0.980490      0.408290     H     0.347426
   H77           0.472820      0.578750      0.675010     H     0.451907
   H78           0.027180      0.421250      0.175010     H     0.451906
   H79           0.527180      0.078750      0.824990     H     0.451908
   H80           0.972820      0.921250      0.324990     H     0.451904
