# Supplementary material for: Computational Characterization of Zr-Oxide MOFs for Adsorption Applications
Source: ACS Appl Mater Interfaces. 2022 Dec 14;14(51):56938–47. doi: 10.1021/acsami.2c13391 (PMC9801377; doi:10.1021/acsami.2c13391)
Supplement: Supplementary file 6 — am2c13391_si_006.zip [file am2c13391_si_006.zip › XIVTED.cif]

data_XIVTED_H_symm
_audit_creation_date              2020-06-04
_audit_creation_method            'Materials Studio'
_symmetry_space_group_name_H-M    'P23'
_symmetry_Int_Tables_number       195
_symmetry_cell_setting            cubic
loop_
_symmetry_equiv_pos_as_xyz
  x,y,z
  -x,-y,z
  -x,y,-z
  x,-y,-z
  z,x,y
  z,-x,-y
  -z,-x,y
  -z,x,-y
  y,z,x
  -y,z,-x
  y,-z,-x
  -y,-z,x
_cell_length_a                    26.5460
_cell_length_b                    26.5460
_cell_length_c                    26.5460
_cell_angle_alpha                 90.0000
_cell_angle_beta                  90.0000
_cell_angle_gamma                 90.0000
loop_
_atom_site_label
_atom_site_type_symbol
_atom_site_fract_x
_atom_site_fract_y
_atom_site_fract_z
_atom_site_charge
H1   H -0.27913 -0.10382 0.0 0.05927579999999999
H13   H -0.39519 -0.22 0.0 0.04099799999999998
H25   H -0.33122 -0.28426 0.0 0.03692280000000003
H37   H -0.27913 0.39618 -0.5 0.05927539999999998
H49   H -0.39519 0.28 -0.5 0.04099750000000002
H61   H -0.33122 0.21574 -0.5 0.036922699999999975
H73   H 0.22087 -0.10382 -0.5 0.05927559999999999
H85   H 0.10481 -0.22 -0.5 0.040997799999999966
H97   H 0.16878 -0.28426 -0.5 0.03692280000000003
H109   H 0.22087 0.39618 0.0 0.05927579999999999
H121   H 0.10481 0.28 0.0 0.04099799999999998
H133   H 0.16878 0.21574 0.0 0.03692280000000003
H145   H 0.06778 -0.43222 0.06778 0.2734229
H157   H -0.43222 0.43222 -0.43222 0.27345159999999996
C161   C -0.3809 -0.117 0.0 0.4488165000000004
C173   C -0.3423 -0.1588 0.0 -0.17553399999999986
C185   C -0.2907 -0.1429 0.0 0.15786980000000028
C197   C -0.3561 -0.2084 0.0 0.08939800000000009
C209   C -0.3195 -0.2452 0.0 -0.0275862
C221   C -0.2705 -0.2316 0.0 0.09717030000000017
C233   C -0.3809 0.383 -0.5 0.4488175999999999
C245   C -0.3423 0.3412 -0.5 -0.1755369
C257   C -0.2907 0.3571 -0.5 0.1578708999999998
C269   C -0.3561 0.2916 -0.5 0.08939960000000012
C281   C -0.3195 0.2548 -0.5 -0.02758630000000029
C293   C -0.2705 0.2684 -0.5 0.09717049999999984
C305   C 0.1191 -0.117 -0.5 0.448817
C317   C 0.1577 -0.1588 -0.5 -0.17553480000000032
C329   C 0.2093 -0.1429 -0.5 0.15787019999999966
C341   C 0.1439 -0.2084 -0.5 0.08939900000000023
C353   C 0.1805 -0.2452 -0.5 -0.027586600000000242
C365   C 0.2295 -0.2316 -0.5 0.0971700999999996
C377   C 0.1191 0.383 0.0 0.4488165000000004
C389   C 0.1577 0.3412 0.0 -0.17553389999999958
C401   C 0.2093 0.3571 0.0 0.15786980000000028
C413   C 0.1439 0.2916 0.0 0.08939810000000037
C425   C 0.1805 0.2548 0.0 -0.027586099999999725
C437   C 0.2295 0.2684 0.0 0.09717040000000043
N449   N -0.2544 -0.1803 0.0 -0.2592252000000004
N461   N -0.2544 0.3197 -0.5 -0.259226
N473   N 0.2456 -0.1803 -0.5 -0.25922540000000005
N485   N 0.2456 0.3197 0.0 -0.25922550000000033
O497   O -0.3628 -0.0701 0.0 -0.5708193999999995
O509   O -0.4292 -0.1367 0.0 -0.6227528000000007
O521   O -0.3628 0.4299 -0.5 -0.5708208999999993
O533   O -0.4292 0.3633 -0.5 -0.6227544999999992
O545   O 0.1372 -0.0701 -0.5 -0.5708196999999995
O557   O 0.0708 -0.1367 -0.5 -0.6227528000000007
O569   O 0.1372 0.4299 0.0 -0.5708195000000007
O581   O 0.0708 0.3633 0.0 -0.6227526000000001
O593   O -0.4537 0.0463 -0.0463 -1.2585549999999994
O605   O 0.4537 -0.0463 0.0463 -0.9880454000000009
O617   O -0.4537 0.4537 -0.4537 -0.9880568000000008
O621   O 0.4537 -0.4537 0.4537 -1.2585631000000002
ZR625   ZR -0.40659 0.0 0.0 2.7663846000000016
ZR631   ZR -0.40659 -0.5 -0.5 2.7663870000000017
ZR637   ZR 0.09341 0.0 -0.5 2.7663845000000014
ZR643   ZR 0.09341 -0.5 0.0 2.7663846000000016
