# Supplementary material for: Computational Characterization of Zr-Oxide MOFs for Adsorption Applications
Source: ACS Appl Mater Interfaces. 2022 Dec 14;14(51):56938–47. doi: 10.1021/acsami.2c13391 (PMC9801377; doi:10.1021/acsami.2c13391)
Supplement: Supplementary file 6 — am2c13391_si_006.zip [file am2c13391_si_006.zip › YEYCUC.cif]

data_YEYCUC_H
_audit_creation_date              2020-06-04
_audit_creation_method            'Materials Studio'
_symmetry_space_group_name_H-M    'F-43M'
_symmetry_Int_Tables_number       216
_symmetry_cell_setting            cubic
loop_
_symmetry_equiv_pos_as_xyz
  x,y,z
  -x,-y,z
  -x,y,-z
  x,-y,-z
  z,x,y
  z,-x,-y
  -z,-x,y
  -z,x,-y
  y,z,x
  -y,z,-x
  y,-z,-x
  -y,-z,x
  y,x,z
  -y,-x,z
  y,-x,-z
  -y,x,-z
  x,z,y
  -x,z,-y
  -x,-z,y
  x,-z,-y
  z,y,x
  z,-y,-x
  -z,y,-x
  -z,-y,x
  x,y+1/2,z+1/2
  -x,-y+1/2,z+1/2
  -x,y+1/2,-z+1/2
  x,-y+1/2,-z+1/2
  z,x+1/2,y+1/2
  z,-x+1/2,-y+1/2
  -z,-x+1/2,y+1/2
  -z,x+1/2,-y+1/2
  y,z+1/2,x+1/2
  -y,z+1/2,-x+1/2
  y,-z+1/2,-x+1/2
  -y,-z+1/2,x+1/2
  y,x+1/2,z+1/2
  -y,-x+1/2,z+1/2
  y,-x+1/2,-z+1/2
  -y,x+1/2,-z+1/2
  x,z+1/2,y+1/2
  -x,z+1/2,-y+1/2
  -x,-z+1/2,y+1/2
  x,-z+1/2,-y+1/2
  z,y+1/2,x+1/2
  z,-y+1/2,-x+1/2
  -z,y+1/2,-x+1/2
  -z,-y+1/2,x+1/2
  x+1/2,y,z+1/2
  -x+1/2,-y,z+1/2
  -x+1/2,y,-z+1/2
  x+1/2,-y,-z+1/2
  z+1/2,x,y+1/2
  z+1/2,-x,-y+1/2
  -z+1/2,-x,y+1/2
  -z+1/2,x,-y+1/2
  y+1/2,z,x+1/2
  -y+1/2,z,-x+1/2
  y+1/2,-z,-x+1/2
  -y+1/2,-z,x+1/2
  y+1/2,x,z+1/2
  -y+1/2,-x,z+1/2
  y+1/2,-x,-z+1/2
  -y+1/2,x,-z+1/2
  x+1/2,z,y+1/2
  -x+1/2,z,-y+1/2
  -x+1/2,-z,y+1/2
  x+1/2,-z,-y+1/2
  z+1/2,y,x+1/2
  z+1/2,-y,-x+1/2
  -z+1/2,y,-x+1/2
  -z+1/2,-y,x+1/2
  x+1/2,y+1/2,z
  -x+1/2,-y+1/2,z
  -x+1/2,y+1/2,-z
  x+1/2,-y+1/2,-z
  z+1/2,x+1/2,y
  z+1/2,-x+1/2,-y
  -z+1/2,-x+1/2,y
  -z+1/2,x+1/2,-y
  y+1/2,z+1/2,x
  -y+1/2,z+1/2,-x
  y+1/2,-z+1/2,-x
  -y+1/2,-z+1/2,x
  y+1/2,x+1/2,z
  -y+1/2,-x+1/2,z
  y+1/2,-x+1/2,-z
  -y+1/2,x+1/2,-z
  x+1/2,z+1/2,y
  -x+1/2,z+1/2,-y
  -x+1/2,-z+1/2,y
  x+1/2,-z+1/2,-y
  z+1/2,y+1/2,x
  z+1/2,-y+1/2,-x
  -z+1/2,y+1/2,-x
  -z+1/2,-y+1/2,x
_cell_length_a                    32.6570
_cell_length_b                    32.6570
_cell_length_c                    32.6570
_cell_angle_alpha                 90.0000
_cell_angle_beta                  90.0000
_cell_angle_gamma                 90.0000
loop_
_atom_site_label
_atom_site_type_symbol
_atom_site_fract_x
_atom_site_fract_y
_atom_site_fract_z
_atom_site_charge
H1   H 0.20461 0.25623 0.09562 0.046385200000000015
H25   H 0.25623 0.20461 -0.09562 0.04618259999999996
H49   H -0.32185 -0.08482 0.0 0.02175400000000005
H73   H -0.26876 -0.13842 0.0 0.008094200000000051
H97   H -0.30546 -0.19454 0.07476 0.06749349999999997
H109   H -0.19454 -0.30546 -0.07476 0.06582929999999998
H121   H 0.05452 0.05452 -0.44548 0.27412470000000005
C125   C -0.33129 -0.1166 0.0 0.009605900000000387
C149   C -0.3008 -0.147 0.0 0.031289199999999795
C173   C 0.09467 0.40533 0.0 0.3813059000000001
C185   C 0.1276 0.3724 0.0 -0.10357479999999963
C197   C 0.1876 0.3124 0.0 -0.16729859999999966
C209   C 0.22033 0.27967 0.0 -0.0440915000000004
C221   C -0.26505 -0.23495 0.03718 -0.12664279999999994
C233   C -0.2816 -0.2184 0.0777 0.039513200000000026
C245   C -0.23495 -0.26505 -0.03718 -0.12658419999999992
C257   C -0.2184 -0.2816 -0.0777 0.04004310000000011
O269   O -0.39182 -0.05865 0.0 -0.5426444000000004
O293   O -0.46293 -0.03707 -0.03707 -0.9806627
O297   O -0.03707 0.03707 -0.46293 -1.2458240000000007
ZR301   ZR -0.42465 0.0 0.0 2.766922000000001
